# Supplementary material for: A distinct CAR-T cell phenotype mediates therapeutic response at limited doses
Source: Nat Commun. 2026 Jul 29;17:7589. doi: 10.1038/s41467-026-76068-4 (PMC13421456; doi:10.1038/s41467-026-76068-4)
Supplement: Supplementary file 3 — Supplementary Data 1 [file 41467_2026_76068_MOESM3_ESM.xlsx]

## Sheet: Supplemetary Data 1 Part 1
Patient characteristics and clinical metadata
Patient ID	Age	Gender	Disease	Response at d90
P1-01	32	F	B-ALL	PD
P1-02	21	M	B-ALL	CR, MRD+
P1-03	67	F	B-ALL	n.r. (CR, MRD+ day 28)
P1-04	32	F	B-ALL	CR, MRD-
P1-05	63	M	B-ALL	CR, MRD+
P1-07	28	F	B-ALL	CR, MRD-
P1-08	67	F	B-ALL	CR, MRD+
P1-10	45	M	B-ALL	CR, MRD-
P1-11	47	F	B-ALL	PD
P1-12	37	M	B-ALL	CR, MRD-
P2-02	54	M	CLL	SD
P2-06	60	M	CLL	SD
P2-11	62	M	CLL	CR
P2-16	64	M	CLL	CR
P2-18	68	M	CLL	CR
P2-19	63	F	CLL	CR
P2-20	56	F	CLL	CR
P2-05	43	M	DLBCL	PD
P2-04	52	F	DLBCL (tFL)	n.r. (PD day 28)
P2-08	58	F	DLBCL (tFL)	SD
P2-17	57	M	DLBCL (tFL)	CR
P2-09	48	M	FL	PR
P2-14	75	M	FL	CR
P2-21	58	F	FL	PR
P2-01	70	M	MCL	PD
P2-07	59	M	MCL	CR
P2-13	60	M	MCL	SD
P2-10	63	M	MCL	CR
Abbreviations:	B-ALL: B-cell acute lymphoblastic leukemia,
	CLL: Chronic lymphocytic leukemia,
	CR: Complete remission, CRS: Cytokine release syndrome,
	DLBCL: Diffuse large B-cell lymphoma,
	F: Female, FL: Follicular lymphoma,
	ICANS: Immune Effector Cell-Associated Neurotoxicity Syndrome,
	M: Male, MCL: Mantle cell lymphoma,
	MRD+: Minimal residual disease positive,
	MRD-: Minimal residual disease negative,
	n.r.: Not reached, PD: Progressive disease, PR: Partial remission,
	SD: Stable disease, tFL: Transformed follicular lymphoma
	*For this patient myeloid cells could not be sufficiently captured.

## Sheet: Supplemetary Data 1 Part 2
Patient characteristics and clinical metadata
Patient ID	Response category	Dose category
P1-01	Non-Responder	Low
P1-02	Non-Responder	Low
P1-03	Non-Responder	Low
P1-04	Responder	Low
P1-05	Non-Responder	Low
P1-07	Responder	Low
P1-08	Non-Responder	Low
P1-10	Responder	Low
P1-11	Non-Responder	Low
P1-12	Responder	High
P2-02	Non-responder	Low
P2-06	Non-responder	Low
P2-11	Responder	High
P2-16	Responder	High
P2-18	Responder	High
P2-19	Responder	High
P2-20	Responder	High
P2-05	Non-responder	Low
P2-04	Non-responder	Low
P2-08	Non-responder	Low
P2-17	Responder	High
P2-09	Responder	Low
P2-14	Responder	High
P2-21	Responder	High
P2-01	Non-responder	Low
P2-07	Responder	Low
P2-13	Non-responder	High
P2-10	Responder	Low

## Sheet: Supplemetary Data 1 Part 3
Patient characteristics and clinical metadata
Patient ID	Dose level [CAR-T cells per m2]	Dose level	Administered CAR-T cells per kg body weight	ICANS	CRS grade
P1-01	1x106	I	30416.7	0	1
P1-02	1x106	I	23473.7	0	0
P1-03	1x106	I	21647.1	0	0
P1-04	5x106	II	151141	0	0
P1-05	5x106	II	119688	0	0
P1-07	5x106	II	118827	0	1
P1-08	20x106	III	540625	0	0
P1-10	20x106	III	536765	0	0
P1-11	20x106	III	561017	0	0
P1-12	50x106	IV	1.30291e+06	0	0
P2-02	1x106	I	20940.2	0	1
P2-06	5x106	II	116092	0	3
P2-11	100x106	V	2.16667e+06	0	2
P2-16	100x106	V	2.89831e+06	0	0
P2-18	200x106	VI	4975000	0	2
P2-19	200x106	VI	4.65882e+06	0	0
P2-20	200x106	VI	5.35294e+06	0	2
P2-05	5x106	II	128947	0	0
P2-04	5x106	II	156383	0	0
P2-08	20x106	III	474390	0	0
P2-17	100x106	V	2.34444e+06	0	1
P2-09	20x106	III	359375	0	1
P2-14	50x106	IV	1.20349e+06	0	1
P2-21	200x106	VI	4.67442e+06	0	0
P2-01	1x106	I	24000	0	0
P2-07	20x106	III	522667	0	0
P2-13	50x106	IV	1.12371e+06	0	0
P2-10	20x106	III	530263	0	0

## Sheet: Supplemetary Data 1 Part 4
Patient characteristics and clinical metadata
Patient ID	Body weight [kg]	Height [cm]	Body surface area [m2]	# Previous therapies	Lactate dehydrogenase level [U/l]
P1-01	48	159	1.46	9	180
P1-02	95	188	2.23	4	476
P1-03	85	150	1.84	2	226
P1-04	52.6	170	1.59	2	125
P1-05	80	168	1.915	4	251
P1-07	81	168	1.925	7	199
P1-08	64	168	1.73	4	324
P1-10	68	175	1.825	6	216
P1-11	59	167	1.655	4	194
P1-12	75.6	183	1.97	5	271
P2-02	117	188	2.45	10	210
P2-06	87	172	2.02	6	492
P2-11	108	185	2.34	5	234
P2-16	59	175	1.71	4	204
P2-18	80	179	1.99	5	186
P2-19	85	169	1.98	2	206
P2-20	68	174	1.82	10	200
P2-05	76	181	1.96	3	376
P2-04	47	162	1.47	4	407
P2-08	82	169	1.945	6	224
P2-17	90	179	2.11	4	195
P2-09	160	193	2.875	5	217
P2-14	86	180	2.07	4	332
P2-21	86	172	2.01	5	822
P2-01	90	187	2.16	7	200
P2-07	75	182	1.96	6	259
P2-13	97	179	2.18	3	225
P2-10	76	190	2.015	4	172

## Sheet: Table S1_Part 5
Patient characteristics and clinical metadata
Patient ID	Previous allogeneic stem cell transplantation	Myeloid cells at leukaphereis [%]	CAR-T cell product (cytometry)	Pre-manufacturing blood (cytometry)	Pre-manufacturing blood (sc-proteo-genomics)
P1-01	yes	16.9079	Yes	Yes	Yes
P1-02	yes	60.1436	Yes	Yes	Yes
P1-03	no	31.9003	Yes	Yes	Yes
P1-04	yes	20.4127	Yes	Yes	Yes
P1-05	yes	45.7835	Yes	Yes	Yes
P1-07	yes	14.0629	Yes	Yes	Yes
P1-08	yes	18.018	Yes	Yes	Yes
P1-10	yes	16.6565	Yes	Yes	Yes
P1-11	yes	52.1531	Yes	Yes	Yes
P1-12	yes	20.5745	Yes	Yes	Yes
P2-02	yes	85.0744	Yes	Yes	Yes
P2-06	yes	8.99584	Yes	Yes	Yes
P2-11	no	30.2511	Yes	Yes	Yes
P2-16	no	39.6706	Yes	Yes	Yes
P2-18	no	1.92438	Yes	Yes	Yes*
P2-19	no	6.97905	No	Yes	Yes
P2-20	no	59.9669	Yes	Yes	Yes
P2-05	no	35.8709	Yes	Yes	Yes
P2-04	no	81.7846	Yes	Yes	Yes
P2-08	no	16.5073	Yes	Yes	Yes
P2-17	no	71.162	Yes	Yes	Yes
P2-09	no	24.8285	Yes	Yes	Yes
P2-14	no	7.78172	Yes	Yes	Yes
P2-21	no	28.8745	Yes	Yes	Yes
P2-01	yes	19.1547	Yes	Yes	Yes
P2-07	yes	19.4023	Yes	Yes	Yes
P2-13	no	37.4814	Yes	Yes	Yes
P2-10	no	27.1497	Yes	Yes	Yes
