# Supplementary material for: A distinct CAR-T cell phenotype mediates therapeutic response at limited doses
Source: Nat Commun. 2026 Jul 29;17:7589. doi: 10.1038/s41467-026-76068-4 (PMC13421456; doi:10.1038/s41467-026-76068-4)
Supplement: Supplementary file 4 — Supplementary Data 2 [file 41467_2026_76068_MOESM4_ESM.xlsx]

## Sheet: Supplemetary Data 2 Part 1
Patient characteristics and clinical metadata of validation cohort
Patient ID	Age	Gender	Disease	Disease group
1	61	F	FL	B-NHL
2	64	F	DLBCL	B-NHL
3	65	M	MM	MM
4	61	M	MM	MM
5	72	M	MM	MM
6	81	M	DLBCL	B-NHL
7	59	M	MM	MM
8	78	M	MM	MM
9	64	F	DLBCL	B-NHL
10	67	F	DLBCL	B-NHL
11	48	M	FL	B-NHL
12	54	F	DLBCL	B-NHL
13	57	M	FL	B-NHL
14	67	M	DLBCL	B-NHL
15	54	F	FL	B-NHL
16	66	F	MM	MM
17	67	M	FL	B-NHL
18	58	F	DLBCL	B-NHL
19	60	M	DLBCL	B-NHL
20	76	M	DLBCL	B-NHL
21	78	M	MM	MM
22	59	M	FL	B-NHL
23	73	M	DLBCL	B-NHL
24	39	M	DLBCL	B-NHL
25	57	M	PMBCL	B-NHL
26	72	M	DLBCL	B-NHL
27	58	M	MM	MM
28	64	F	MM	MM
29	64	M	MM	MM
30	55	M	DLBCL	B-NHL
31	60	F	MM	MM
32	77	M	MM	MM
33	70	M	MM	MM
34	64	M	MM	MM
35	69	M	DLBCL	B-NHL
36	69	M	MM	MM
37	74	M	MM	MM
38	62	M	DLBCL	B-NHL
39	71	F	MM	MM
40	75	F	DLBCL	B-NHL
41	69	F	DLBCL	B-NHL
42	83	M	DLBCL	B-NHL
Abbreviations:	BCMA: B cell maturation antigen,
	B-NHL: B-cell non Hodgkin's lymphoma,
	CR: Complete remission,
	CRS: Cytokine release syndrome,
	DLBCL: Diffuse large B-cell lymphoma,
	ICANS: Immune Effector Cell-Associated Neurotoxicity Syndrome,
	M: Male, MM: Multiple Myeloma,
	NR: Non-Responder, PMBCL: Primary Mediastinal B-Cell Lymphoma
	F: Female, FL: Follicular lymphoma,
	PD: Progressive disease, PR: Partial remission,
	R: Responder, VGPR: Very good partial remission (for multiple myeloma)

## Sheet: Supplemetary Data 2 Part 2
Patient characteristics and clinical metadata of validation cohort
Patient ID	CAR-T target	Response	Response category	Administered CAR-T cells per kg body weight
1	CD19	CR	R	1.83099e+06
2	CD19	CR	R	1500000
3	BCMA	CR	R	750000
4	BCMA	VGPR	R	750000
5	BCMA	CR	R	750000
6	CD19	CR	R	1.38889e+06
7	BCMA	CR	R	750000
8	BCMA	CR	R	750000
9	CD19	CR	R	1500000
10	CD19	PD	NR	1.53846e+06
11	CD19	CR	R	1.08696e+06
12	CD19	CR	R	1.31579e+06
13	CD19	PD	NR	2000000
14	CD19	CR	R	1500000
15	CD19	CR	R	1.49425e+06
16	BCMA	VGPR	R	750000
17	CD19	CR	R	1.27451e+06
18	CD19	CR	R	1500000
19	CD19	PD	NR	1500000
20	CD19	PD	NR	1250000
21	BCMA	CR	R	750000
22	CD19	PD	NR	1500000
23	CD19	PD	NR	1.0101e+06
24	CD19	PD	NR	1500000
25	CD19	CR	R	840336
26	CD19	CR	R	1.49254e+06
27	BCMA	VGPR	R	750000
28	BCMA	CR	R	750000
29	BCMA	CR	R	750000
30	CD19	PD	NR	1.53846e+06
31	BCMA	CR	R	750000
32	BCMA	CR	R	750000
33	BCMA	PR	R	750000
34	BCMA	CR	R	750000
35	CD19	PD	NR	1.13636e+06
36	BCMA	PD	NR	750000
37	BCMA	CR	R	750000
38	CD19	PD	NR	1500000
39	BCMA	CR	R	750000
40	CD19	CR	R	1.88679e+06
41	CD19	PR	R	1.35135e+06
42	CD19	CR	R	1.78571e+06

## Sheet: Supplemetary Data 2 Part 3
Patient characteristics and clinical metadata of validation cohort
Patient ID	ICANS	CRS grade	Body weight [kg]	# Previous therapies
1	0	1	71	4
2	0	2	55	2
3	0	0	86	3
4	2	2	100	3
5	2	2	73	4
6	0	2	72	2
7	0	2	99	3
8	0	2	76	4
9	0	2	56	1
10	0	2	65	2
11	0	2	92	1
12	0	2	76	1
13	0	2	65	2
14	2	2	90	1
15	0	2	87	2
16	0	2	59	4
17	0	2	102	2
18	0	2	68	1
19	1	2	117	2
20	0	0	80	2
21	0	1	65	1
22	0	2	91	3
23	0	2	99	1
24	0	2	104	1
25	0	1	119	1
26	0	0	67	3
27	0	1	86	4
28	0	0	74	3
29	0	2	86	7
30	0	2	65	1
31	0	1	66	3
32	0	2	82	3
33	0	2	78	3
34	0	1	78	5
35	0	2	88	1
36	0	2	94	2
37	0	0	96	3
38	0	0	84	1
39	0	2	68	3
40	0	0	53	4
41	0	0	74	1
42	0	1	56	2

## Sheet: Supplemetary Data 2 Part 4
Patient characteristics and clinical metadata of validation cohort
Patient ID	Lactate dehydrogenase level [U/l]	Early post infusion PBMC sample available	PBMC sample at timepoint of apheresis available
1	291	no	yes
2	429	yes	yes
3	281	yes	yes
4	539	no	yes
5	172	yes	yes
6	287	no	yes
7	298	no	yes
8	221	no	yes
9	503	yes	yes
10	265	no	yes
11	227	yes	yes
12	160	no	yes
13	245	yes	yes
14	266	no	yes
15	267	no	yes
16	218	yes	yes
17	253	yes	yes
18	438	yes	yes
19	278	yes	yes
20	186	yes	yes
21	279	yes	yes
22	266	no	yes
23	220	no	yes
24	329	no	yes
25	432	yes	yes
26	177	yes	yes
27	185	yes	yes
28	286	yes	yes
29	195	yes	yes
30	253	yes	yes
31	163	yes	yes
32	173	yes	yes
33	210	yes	yes
34	213	yes	yes
35	180	yes	yes
36	595	yes	yes
37	231	yes	yes
38	309	yes	yes
39	212	yes	yes
40	230	no	yes
41	440	yes	yes
42	593	yes	yes
