# Supplementary material for: A distinct CAR-T cell phenotype mediates therapeutic response at limited doses
Source: Nat Commun. 2026 Jul 29;17:7589. doi: 10.1038/s41467-026-76068-4 (PMC13421456; doi:10.1038/s41467-026-76068-4)
Supplement: Supplementary file 7 — Source Data [file 41467_2026_76068_MOESM7_ESM.xlsx]

## Sheet: Figure 1A
patient	dose_response	response	Infused_CART_per_kg_bodyweight
P1-01	NR_low	NR	30416.7
P1-02	NR_low	NR	23473.7
P1-03	NR_low	NR	21647.1
P1-04	R_low	R	151141
P1-05	NR_low	NR	119688
P1-07	R_low	R	118827
P1-08	NR_low	NR	540625
P1-10	R_low	R	536765
P1-11	NR_low	NR	561017
P1-12	R_high	R	1.30291e+06
P2-01	NR_low	NR	24000
P2-02	NR_low	NR	20940.2
P2-04	NR_low	NR	156383
P2-05	NR_low	NR	128947
P2-06	NR_low	NR	116092
P2-07	R_low	R	522667
P2-08	NR_low	NR	474390
P2-09	R_low	R	359375
P2-10	R_low	R	530263
P2-11	R_high	R	2.16667e+06
P2-13	NR_high	NR	1.12371e+06
P2-14	R_high	R	1.20349e+06
P2-16	R_high	R	2.89831e+06
P2-17	R_high	R	2.34444e+06
P2-18	R_high	R	4975000
P2-20	R_high	R	5.35294e+06
P2-21	R_high	R	4.67442e+06

## Sheet: Figure 1C
umap_1	umap_2	celltype
2.26203	-1.3611	CD8T
2.6127	-3.6368	CD8T
-6.12276	-1.26181	CD4T
2.94305	6.84051	GDT
1.37775	-0.878471	CD8T
-6.26237	-1.14245	CD4T
3.04568	7.09913	GDT
2.4126	0.297625	CD8T
0.114957	-0.719421	CD8T
1.0257	7.79348	DNT
1.08347	-0.0897863	CD8T
3.4285	0.00412923	CD8T
1.02322	-1.40532	CD8T
-6.56325	0.0348086	CD4T
3.25622	-0.70977	CD8T
-5.05993	-0.0592053	CD4T
3.40845	7.11645	GDT
3.26059	6.22262	DNT
3.0838	6.84743	GDT
3.30613	6.52459	DNT
3.91285	7.02987	GDT
1.91463	-0.555729	CD8T
-5.81457	0.270258	CD4T
3.42735	4.27559	NK
3.75566	4.30646	NK
3.01028	7.0878	GDT
1.14014	-1.24812	CD8T
-5.73514	1.41226	CD4T
-6.22615	-1.09531	CD4T
3.51455	0.180242	CD8T
-5.61231	0.776581	CD4T
3.59202	7.424	GDT
-9.2894	-0.949216	CD4T
2.54606	7.82464	DNT
-4.74663	-0.726986	CD4T
2.22094	-1.18383	CD8T
-4.0675	-2.03299	CD4T
-0.0145487	-0.827285	CD8T
-6.27863	-0.776675	CD4T
-6.30781	-0.445717	CD4T
1.4661	-1.57954	CD8T
-4.96382	-0.863788	CD4T
2.87488	6.57583	GDT
0.116649	-1.46043	CD8T
-5.77642	-1.1983	CD4T
1.37177	-0.251784	CD8T
2.31211	8.7871	NKT
2.57614	8.34181	NKT
1.21821	8.13277	DNT
-6.18255	-1.03306	CD4T
1.75798	7.4999	DNT
-8.16287	-1.00648	CD4T
2.77788	7.08342	DNT
-3.90345	-2.07373	CD4T
-6.20597	-0.274367	CD4T
-6.30266	-0.82695	CD4T
-6.21653	-1.08684	CD4T
3.62418	-1.91637	CD8T
4.73801	4.25915	NK
1.8593	7.57376	DNT
-0.0809433	-0.780661	CD8T
-7.1067	-1.53599	CD4T
-5.2548	-2.52342	CD4T
3.12188	7.48921	GDT
-5.85418	-0.397377	CD4T
2.6718	7.11093	GDT
-9.96438	-0.13225	CD4T
-4.57004	-0.319698	CD4T
4.30772	4.54526	NK
3.20669	6.24315	GDT
1.6305	-0.152157	CD8T
1.81707	-3.94491	CD8T
2.59368	7.5979	GDT
3.58367	7.56642	GDT
4.89855	-1.70084	CD8T
0.921317	-1.31042	CD8T
-5.1157	0.145583	CD4T
-6.54969	0.904871	CD4T
4.81581	4.21819	NK
2.48821	-0.515778	CD8T
2.13843	7.60084	GDT
-4.7712	-0.539285	CD4T
2.50611	1.72307	CD8T
1.39683	-1.60192	CD8T
0.466881	-1.36446	CD8T
2.97753	6.85918	GDT
0.332092	-0.544637	CD8T
-5.56016	0.742651	CD4T
3.34476	7.69959	NK
-7.8229	0.102024	CD4T
3.62522	7.55336	GDT
1.05534	0.557946	CD8T
4.2624	3.9767	NK
1.41351	0.548704	CD8T
-8.78463	-0.230582	CD4T
1.03366	0.635081	CD8T
0.250307	-0.108492	CD8T
-6.12623	-1.58721	CD4T
1.19066	-1.95944	CD8T
-1.90591	-1.88861	CD8T
5.03238	4.34026	NK
-6.65743	-1.70013	CD4T
-5.39549	-0.459398	CD4T
0.243028	-0.414717	CD8T
-8.83476	-0.223278	CD4T
1.05205	-0.666739	CD8T
4.6586	3.92463	NK
-5.75798	-2.32439	CD4T
0.942345	-1.20926	CD8T
3.66007	7.77414	GDT
0.33484	-0.0176507	CD8T
1.03957	8.29393	DNT
-7.20678	-0.784041	CD4T
2.74203	8.15098	NKT
1.53068	0.868454	CD8T
-6.06487	-1.54117	CD4T
-5.59228	-0.851848	CD4T
1.94244	-1.14698	CD8T
0.361455	-1.24167	CD8T
-4.49859	-1.31831	CD4T
-6.37358	0.901576	CD4T
-5.46772	-2.47101	CD4T
-0.0039883	-0.341647	CD8T
1.33179	-1.41582	CD8T
3.64345	7.50317	NKT
-6.11164	-0.86947	CD4T
-6.5976	0.60979	CD4T
1.66836	-2.29587	CD8T
-7.26537	-1.67273	CD4T
2.80462	6.89035	GDT
3.11049	6.31243	DNT
-8.97736	-0.44995	CD4T
-0.321597	-1.3238	CD8T
-7.16944	-0.156238	CD4T
2.33635	8.60106	NKT
-5.6649	0.848489	CD4T
3.0072	7.01861	GDT
2.81422	7.98817	NKT
0.039494	-1.62368	CD8T
2.18093	7.83652	DNT
3.04319	-4.50026	CD8T
-5.51534	1.02772	CD4T
-6.67218	-1.29169	CD4T
-8.34574	-0.326701	CD4T
4.01313	-3.28997	CD8T
4.26048	-0.214551	CD8T
-5.37244	-2.58083	CD4T
-5.45332	1.14565	CD4T
-5.8657	-1.76391	CD4T
0.30411	-0.16098	CD8T
-6.0592	-1.19546	CD4T
-6.86733	-0.159454	CD4T
-5.58803	0.998826	CD4T
4.73165	4.35224	NK
1.33408	-0.987301	CD8T
3.47033	2.18049	CD8T
-6.54781	-0.632246	CD4T
0.477758	-1.3275	CD8T
-5.27316	-0.475012	CD4T
1.44491	0.44893	CD8T
-0.960207	-1.11039	CD8T
-6.14897	-1.25611	CD4T
2.63888	8.4343	NKT
6.56044	0.703807	CD8T
3.6418	4.27277	NK
-5.16786	-2.46831	CD4T
4.07127	4.49141	NK
0.268677	-0.584895	CD8T
3.48402	7.43956	NKT
1.1386	0.384184	CD8T
-0.171422	-1.06206	CD8T
0.319497	-1.17641	CD8T
2.55752	-3.36286	CD8T
2.0028	1.28305	CD8T
5.08552	3.9181	NK
-5.5619	1.31616	CD4T
2.91161	7.09495	GDT
-7.47065	1.73365	CD4T
0.707213	-0.0148768	CD8T
3.76094	-0.42952	CD8T
-6.21283	-1.24557	CD4T
2.01138	-1.59011	CD8T
-5.67308	0.699108	CD4T
3.37255	4.13856	NK
-3.45183	-2.09797	CD4T
-5.42022	0.748038	CD4T
3.59573	7.42449	GDT
3.53578	7.4636	GDT
-4.84602	-2.49934	CD4T
-6.84055	0.894798	CD4T
-6.93863	-1.3445	CD4T
-5.07562	1.28303	CD4T
1.73376	-1.56978	CD8T
1.78092	1.60434	CD8T
4.58096	-1.94448	DNT
0.862695	-0.624786	CD8T
3.92311	-0.314454	CD8T
4.12179	4.14017	NK
-8.02756	-0.772013	CD4T
2.62068	8.51986	NKT
0.648891	-1.32091	CD8T
-8.11205	1.77252	CD4T
3.63698	7.55599	GDT
-4.8403	-0.648301	CD4T
3.8073	7.64762	GDT
5.98135	-3.76168	CD8T
-4.00951	-1.39925	CD4T
-6.59528	0.430947	CD4T
3.55842	7.64224	GDT
2.78709	6.662	GDT
-5.9086	-0.510525	CD4T
1.11048	0.753597	CD8T
2.53653	6.65668	GDT
-4.95398	-2.4332	CD4T
2.0822	-1.52327	CD8T
-6.5658	-0.759609	CD4T
1.64501	-1.28078	CD8T
-5.56821	-0.974458	CD4T
3.07891	7.0001	GDT
-4.9782	-2.66675	CD4T
2.82196	6.93275	GDT
2.87693	7.11727	GDT
5.8518	-1.58464	CD8T
2.51911	7.3705	GDT
2.9035	6.78618	GDT
2.23714	0.820806	CD8T
-7.38109	-1.47597	CD4T
-5.60834	-2.02649	CD4T
-6.52102	-0.0637806	CD4T
1.61064	-0.575737	CD8T
1.79126	-0.297857	CD8T
3.18969	7.21767	GDT
2.37952	2.41027	NKT
2.96882	7.8052	GDT
3.4823	6.76709	GDT
-5.97034	-1.67211	CD4T
-5.60573	-1.08957	CD4T
1.48019	0.762745	CD8T
-7.67621	-1.61723	CD4T
3.05225	7.08699	GDT
2.69715	8.30568	NKT
0.481497	0.226405	CD8T
2.98923	7.01829	GDT
3.07798	7.0294	GDT
-6.42688	-1.21059	CD4T
3.75541	7.7794	GDT
-5.4023	0.143158	CD4T
3.72119	7.66144	GDT
-6.84943	-0.850982	CD4T
1.74441	7.8348	DNT
3.75787	7.70822	GDT
-0.987149	-0.806595	CD8T
0.518874	-0.921788	CD8T
-8.98443	1.67279	CD4T
0.262568	-0.417608	CD8T
-0.482566	-0.616186	CD8T
2.58276	5.95815	DNT
-6.3318	-1.32262	CD4T
0.716922	-0.996352	CD8T
1.18155	0.256512	CD8T
-5.14084	-0.368458	CD4T
-8.83584	-0.706083	CD4T
3.63234	3.5672	CD8T
0.796972	-1.27873	CD8T
0.345246	-0.589026	CD8T
-4.33376	-0.594516	CD4T
0.275868	0.136692	CD8T
-9.4921	1.32891	CD4T
1.23934	0.17391	CD8T
0.514963	-0.0616044	CD8T
-7.55709	0.631887	CD4T
1.37014	-1.18808	CD8T
-5.95359	1.27179	CD4T
4.39131	1.37757	CD8T
1.53217	-1.6703	CD8T
1.67235	0.190173	CD8T
0.666969	-0.543872	CD8T
3.50181	-2.86975	CD8T
0.534426	-0.431087	CD8T
1.74442	-1.69728	CD8T
3.31452	6.60157	GDT
2.25804	2.51048	CD8T
1.02106	-1.34754	CD8T
2.1544	-1.72531	CD8T
-7.42263	-0.998423	CD4T
3.17111	4.16758	NK
-5.01557	-2.08921	CD4T
3.681	7.40778	GDT
3.54499	4.23135	NK
1.82994	-1.58717	CD8T
-6.49783	-0.469779	CD4T
-7.27481	-0.414038	CD8T
4.34607	-0.0536209	CD8T
1.06572	0.485864	CD8T
1.47809	-1.87823	CD8T
3.04123	7.34905	GDT
0.273834	-0.476071	CD8T
-5.16967	1.07502	CD4T
4.51012	4.36632	NK
4.0846	-0.0809695	CD8T
-6.8056	-0.976662	CD4T
-6.71609	-0.957792	CD4T
-8.25725	-1.14428	CD4T
3.56413	4.33288	NK
-5.3793	-2.5208	CD4T
-6.41648	-1.09273	CD4T
-6.36041	-0.86717	CD4T
0.636007	-1.64762	CD8T
1.18162	-0.18758	CD8T
4.28469	4.53049	NK
1.67864	1.2858	CD8T
-5.79778	-2.39188	CD4T
-5.62839	0.149554	CD4T
3.78265	-3.72828	CD8T
-9.26607	-0.356542	CD4T
4.94986	-1.44669	CD8T
-5.41504	0.119486	CD4T
-9.2379	-0.381626	CD4T
5.53951	-1.79341	CD8T
2.48812	8.19373	NKT
0.783063	-1.1402	CD8T
-0.636811	-1.3094	CD8T
3.29399	-1.73389	CD8T
-5.10247	-2.28587	CD4T
0.873388	0.0804638	CD8T
-6.14526	1.38112	CD4T
2.9537	-2.53912	CD8T
1.27041	-0.817294	CD8T
1.33818	-1.29944	CD8T
-5.74098	-1.33615	CD4T
-5.68455	1.48126	CD4T
-8.7535	-0.580076	CD4T
-9.21475	0.252316	CD4T
3.61023	-4.86443	CD8T
-5.15814	-0.860596	CD4T
1.79055	8.0118	DNT
2.89502	7.13708	GDT
2.02569	8.76923	NKT
5.39793	-1.21097	CD8T
-4.94856	0.749834	CD4T
3.2302	-3.07194	CD8T
-6.44469	-1.65635	CD4T
-6.52897	-0.696849	CD4T
-7.32824	-0.0193861	CD4T
-9.29287	-0.634168	CD4T
1.98156	-1.27336	CD8T
3.48322	7.11631	GDT
-7.29989	-1.40922	CD4T
-5.1556	1.41048	CD4T
-5.92199	0.764009	CD4T
1.10236	-0.184454	CD8T
1.61369	-0.131283	CD8T
-7.81491	-0.637279	CD4T
4.18859	0.965521	DNT
-6.96483	-1.06266	CD4T
5.3953	3.95221	NK
2.41967	8.41495	NKT
-7.08545	-1.22102	CD4T
3.37207	-3.61591	CD8T
1.8706	-4.55226	CD8T
3.73975	4.3763	NK
3.4378	7.42087	GDT
0.438236	-0.853492	CD8T
2.87714	5.64734	GDT
-4.71851	-1.90995	CD4T
4.51658	4.02548	NK
1.91357	0.219019	CD8T
-6.51107	0.420356	CD4T
-7.07067	-0.539131	CD4T
2.39653	-1.63196	CD8T
1.10542	-1.25352	CD8T
0.37067	-0.914213	CD8T
3.4353	7.38886	GDT
1.98949	8.53539	NKT
-6.09579	-1.57746	CD4T
5.63341	-4.62972	CD8T
-6.14689	-1.73583	CD4T
-7.18354	-1.34857	CD4T
2.11444	1.64201	CD8T
-6.26783	-1.52862	CD4T
-8.99355	-0.462978	CD4T
1.56045	-1.35004	CD8T
-4.71451	-1.54423	CD4T
3.45026	6.72781	GDT
-6.43741	-0.540971	CD4T
-6.01903	-1.16725	CD4T
0.0855596	-0.569092	CD8T
1.47506	5.80196	GDT
3.02567	6.66688	GDT
-5.79934	1.02234	CD4T
0.815913	-4.01464	CD8T
0.542878	-0.615348	CD8T
-4.59301	-1.87838	CD4T
-6.65174	-0.347948	CD4T
3.17777	4.12337	NK
3.29682	-3.8264	CD8T
1.65083	2.10018	CD8T
-0.60321	-1.37398	CD8T
6.35522	-0.570607	CD8T
0.26727	-2.01696	CD8T
1.34834	-3.37078	CD8T
4.90283	4.79759	NK
0.313482	-0.0879298	CD8T
2.75769	0.765478	CD8T
1.25035	-1.28468	CD8T
5.19699	4.18806	NK
-5.86662	1.11757	CD4T
3.31388	-1.73319	CD8T
6.78797	0.409091	CD8T
3.64117	7.59977	GDT
-8.52364	1.76485	CD4T
1.42094	-3.51356	CD8T
0.606247	-0.926811	CD8T
2.68212	7.10567	GDT
4.36934	3.99781	NK
1.0793	-0.556782	CD8T
-6.34022	-1.38411	CD4T
0.974499	8.07632	DNT
-6.75448	-1.01858	CD4T
-6.36698	-0.0204399	CD4T
-4.74192	-0.232428	CD4T
-6.32813	-1.03404	CD4T
1.32288	-0.0262835	CD8T
-3.92015	-1.63932	CD4T
-4.79517	-0.418754	CD4T
0.621897	-0.398573	CD8T
1.11507	0.464026	CD8T
-5.03221	-0.0922717	CD4T
1.88685	2.03079	CD8T
1.32427	-1.87961	CD8T
3.57866	7.27592	GDT
-0.0777577	-1.05955	CD8T
1.7944	-1.24751	CD8T
-6.20426	-0.600222	CD4T
2.97507	6.77552	GDT
2.82441	6.52651	DNT
-5.02065	-0.779531	CD4T
1.28953	0.0156566	CD8T
0.00377973	-0.87692	CD8T
1.55915	-0.0790365	CD8T
3.35791	7.1594	GDT
1.20312	-3.03662	CD8T
0.602018	0.157647	CD8T
3.63129	7.68188	GDT
0.628892	0.207838	CD8T
-7.05445	2.32621	CD4T
-6.03441	-0.257717	CD4T
3.0975	7.73363	GDT
1.58786	-1.27543	CD8T
3.31259	-4.62421	CD8T
-5.54831	1.31781	CD4T
0.698122	0.248109	CD8T
3.00512	6.46587	GDT
-6.13014	-1.41694	CD4T
3.25796	5.96771	GDT
-7.06785	-1.2069	CD4T
3.356	7.42552	GDT
-5.08107	1.4048	CD4T
-6.01906	0.493464	CD4T
3.65367	7.62949	GDT
-6.54375	-0.696128	CD4T
-0.103703	-1.50309	CD8T
2.52666	6.33621	GDT
4.69537	4.05266	NK
0.368667	-0.719197	CD8T
2.77605	6.94176	GDT
3.13008	6.98958	DNT
1.26494	-1.58032	CD8T
4.83003	1.9873	CD8T
-5.75289	0.336957	CD4T
-8.04307	0.634131	CD4T
-7.11415	0.243128	CD4T
-5.37417	-2.43919	CD4T
-6.39204	-1.64317	CD4T
3.96435	4.30202	NK
-4.64914	1.46066	CD4T
2.69584	8.31667	NKT
-6.13426	-1.88306	CD4T
-6.05635	-0.780109	CD4T
1.63336	6.38025	GDT
-4.99329	-1.81001	CD4T
5.272	-3.45647	CD8T
-5.65338	1.37501	CD4T
2.96711	6.95781	GDT
-7.12981	0.281593	CD4T
-6.14124	-1.16874	CD4T
3.8271	-2.11523	CD8T
4.7842	1.39616	CD8T
2.21371	-5.06263	CD8T
0.833401	-3.42718	CD8T
1.92403	2.12897	CD8T
0.286811	-0.0233672	CD8T
1.69711	-1.01115	CD8T
3.55722	4.39227	NK
-6.10489	-0.112124	CD4T
1.40791	0.315039	CD8T
-7.10199	0.508275	CD4T
-5.61959	-1.45405	CD4T
1.59378	-0.936352	CD8T
3.63367	7.59321	GDT
1.40901	0.105507	CD8T
-7.24333	0.0137901	CD4T
1.46505	8.0817	DNT
2.57659	5.85658	CD8T
1.02872	0.24016	CD8T
-5.67973	0.780139	CD4T
-5.65834	-1.95966	CD4T
-4.95701	-0.635805	CD4T
-6.60325	1.38045	CD4T
1.26447	-2.1261	CD8T
-6.17098	-1.2145	CD4T
3.00319	6.51115	GDT
-5.88319	1.04594	CD4T
-6.21027	1.44489	CD4T
-6.19092	-0.852163	CD4T
2.65955	-0.450298	CD8T
1.21619	0.150963	CD8T
3.75282	7.47875	GDT
-6.64355	-1.27395	CD4T
2.10443	7.77038	DNT
2.37547	-3.82386	CD8T
3.55823	6.82833	GDT
4.71907	4.10808	NK
0.120992	-0.706761	CD8T
-6.21826	-0.777465	CD4T
0.308522	-0.0564575	CD8T
1.79567	0.278009	CD8T
-4.646	-0.43883	CD4T
-7.23764	0.467241	CD4T
1.98339	7.12714	DNT
3.08633	7.52915	GDT
-3.86044	-1.87947	CD4T
-5.23562	0.856498	CD4T
-5.28526	-0.267184	CD4T
0.940117	0.0996743	CD8T
3.15438	7.00968	GDT
0.888978	-0.0989993	CD8T
3.53934	7.17045	GDT
5.25176	-1.72538	CD8T
2.0131	-4.56821	CD8T
5.07514	4.41107	NK
2.93012	7.00987	GDT
-5.38095	-2.56088	CD4T
1.04537	8.36171	DNT
3.6576	7.51675	GDT
-5.6427	0.869515	CD4T
-9.27919	-0.204449	CD4T
-6.25915	-1.01033	CD4T
3.68272	7.62494	GDT
3.05005	6.44995	GDT
-5.09052	-2.41762	CD4T
-6.91778	0.0886201	CD4T
5.85445	-4.3389	CD8T
3.48661	7.06168	GDT
3.98556	4.26707	NK
0.390202	-1.03494	CD8T
-5.57955	1.40802	CD4T
6.17571	-1.27605	CD8T
2.50216	7.28952	GDT
2.84307	7.17749	GDT
1.18069	-0.537157	CD8T
-6.09726	0.783465	CD4T
3.0285	6.97543	GDT
-6.14527	-1.17696	CD4T
2.83829	7.0271	GDT
2.89936	6.58698	GDT
4.93	3.65584	NK
0.174488	-1.77137	CD8T
2.36694	7.22131	GDT
-5.79674	0.967942	CD4T
2.66597	6.31321	DNT
1.08364	-1.48951	CD8T
0.571597	-0.654104	CD8T
1.6065	0.178191	CD8T
1.19795	8.08241	DNT
-3.97836	-2.0056	CD4T
3.33669	-1.66321	CD8T
0.422598	-1.07071	CD8T
2.03648	7.77469	DNT
3.67531	7.5242	GDT
-4.89029	-0.314937	CD4T
2.66547	7.03822	GDT
-7.21812	-1.9847	CD4T
-7.16156	-2.19686	CD4T
3.62052	7.17661	GDT
2.94986	7.02302	GDT
3.11041	6.70788	GDT
0.248757	0.0783748	CD8T
0.954307	-0.558938	CD8T
3.60982	6.50766	GDT
-7.44228	-0.713697	CD4T
1.7974	0.222661	CD8T
2.22237	-1.7639	CD8T
4.98562	3.75152	NK
-5.75228	-0.177368	CD4T
-5.81483	0.904141	CD4T
1.75279	-1.2975	CD8T
3.1579	6.70716	GDT
0.711876	-1.60575	CD8T
3.97916	7.1153	GDT
2.92755	7.14244	GDT
1.98257	-1.04763	CD8T
-8.97106	-0.380356	CD4T
2.92849	7.25974	GDT
-5.35268	1.4789	CD4T
2.21527	1.52633	CD8T
1.63653	0.430122	CD8T
2.14467	-0.393574	CD8T
3.1901	-3.36673	CD8T
-5.73419	-1.605	CD4T
0.564105	0.0947198	CD8T
-0.00842414	-1.98659	CD8T
-5.36683	1.22827	CD4T
0.533095	-2.34758	CD8T
2.94037	5.86168	DNT
3.26009	6.35766	GDT
2.35093	-4.58841	CD8T
-6.65095	-1.02603	CD4T
0.894881	-0.53481	CD8T
1.98061	-1.77449	CD8T
2.52621	-0.309918	CD8T
0.134816	-1.11428	CD8T
-5.70028	-0.0756038	CD4T
1.72533	-3.70404	CD8T
2.60844	1.73872	CD8T
-5.70332	1.00806	CD4T
3.1316	7.60556	NKT
-5.95956	-0.772394	CD4T
-4.40818	-1.87185	CD4T
0.641709	-0.741575	CD8T
1.17682	-1.43634	CD8T
-5.03282	0.239559	CD4T
3.23695	7.05099	GDT
-7.18531	-0.691401	CD4T
1.53207	-2.31233	CD8T
0.966318	-1.26699	CD8T
4.77325	-0.0150222	CD8T
0.84587	-1.01332	CD8T
0.921271	-0.62601	CD8T
1.48183	-0.753482	CD8T
5.21599	3.95738	NK
1.69759	-1.08187	CD8T
6.11628	-0.339233	CD8T
-5.37353	1.15291	CD4T
1.66745	-0.219083	CD8T
4.29974	4.24494	NK
2.07752	8.5147	NKT
1.4166	-1.10977	CD8T
0.621736	0.103851	CD8T
-5.96457	1.4311	CD4T
-5.24627	-1.05854	CD4T
-5.51065	1.34001	CD4T
3.27058	4.33881	CD4T
3.22035	7.45764	GDT
1.07708	-1.87988	CD8T
1.67566	-4.33898	CD8T
1.74401	-1.08557	CD8T
0.195563	0.101452	CD8T
3.73629	4.11214	NK
0.135223	-0.653874	CD8T
2.15447	7.03791	DNT
-6.54275	-0.481622	CD4T
1.3301	0.408096	CD8T
2.45887	-0.0238199	CD8T
-0.0510944	-1.01079	CD8T
-6.89145	-1.43863	CD4T
-4.24749	-0.675664	CD4T
1.06031	-0.134887	CD8T
3.16387	7.59175	GDT
-4.28705	-1.77302	CD4T
0.691456	-1.77285	CD8T
3.0171	7.18852	GDT
2.54862	7.43791	DNT
1.43312	-2.55545	CD8T
1.94251	0.197292	CD8T
0.763135	-0.393164	CD8T
-6.23576	-0.89096	CD4T
3.70312	7.73991	GDT
0.244041	-0.829733	CD8T
3.08116	7.6005	GDT
4.35214	4.26006	NK
3.08356	7.3392	GDT
1.62486	2.12738	CD8T
3.12961	6.50273	GDT
0.86711	-0.198264	CD8T
-7.07935	-0.933891	CD4T
3.28565	6.6182	GDT
0.734557	-0.564399	CD8T
0.882583	0.47205	CD8T
0.0391586	-1.02391	CD8T
-7.03758	-1.42418	CD4T
-4.43153	-1.40195	CD4T
-6.30594	-1.64094	CD4T
-7.07002	0.406074	CD4T
2.29942	-0.392618	CD8T
-7.43704	-0.59305	CD4T
2.67997	7.1701	GDT
-6.36756	-1.03935	CD4T
-6.85549	2.12732	CD4T
3.64219	6.94193	GDT
1.39304	-1.87009	CD8T
1.83917	-0.172592	CD8T
3.62303	7.40003	GDT
2.95092	7.18191	GDT
-7.16088	0.835923	CD4T
5.3472	3.95085	NK
1.86255	-1.83959	CD8T
-6.03305	-1.54482	CD4T
2.95839	7.42316	GDT
2.80864	-1.87883	CD8T
-6.3068	-1.68682	CD4T
0.62656	-1.26835	CD8T
2.52349	7.31744	GDT
-9.75248	-0.249286	CD4T
1.17151	-0.336195	CD8T
1.90533	6.58108	GDT
0.978491	-1.45388	CD8T
2.27838	-4.07637	CD8T
2.7436	8.38887	NKT
-7.0928	-2.28528	CD4T
4.57217	4.07574	NK
2.86485	7.23187	GDT
2.21475	8.36503	NKT
3.7171	7.52495	GDT
2.41201	0.379505	CD8T
0.914838	-0.200127	CD8T
2.97028	7.42528	GDT
-4.13495	-0.751196	CD4T
-0.0717592	-0.641709	CD8T
0.478028	-0.171237	CD8T
0.74612	-0.478602	CD8T
0.953936	-1.32306	CD8T
3.68354	0.537935	CD8T
3.06903	7.13622	GDT
-5.82117	1.09119	CD4T
2.08672	-3.96376	CD8T
-4.40292	-1.75769	CD4T
1.73701	0.742182	CD8T
1.74915	7.80337	DNT
-6.20392	-0.824881	CD4T
-5.80795	0.790536	CD4T
2.01365	8.47353	NKT
0.901297	-1.04904	CD8T
3.03152	7.09354	GDT
-9.50642	0.0457915	CD4T
-6.0394	-1.44908	CD4T
-6.62987	0.785796	CD4T
2.95793	3.13574	CD8T
3.31828	6.75304	GDT
2.80402	8.2177	NKT
-4.62532	-0.245231	CD4T
-6.82799	1.1165	CD4T
-6.03695	0.897716	CD4T
2.0726	7.24295	DNT
-5.63597	0.831296	CD4T
0.353225	-0.275293	CD8T
0.219194	-1.43458	CD8T
2.54036	7.47766	DNT
0.916979	-4.04348	CD8T
2.28239	6.82145	GDT
2.55359	7.37044	DNT
-5.51145	1.36048	CD4T
-7.27282	-0.149774	CD4T
-4.96812	-2.49516	CD4T
3.71235	7.76941	GDT
2.81051	-3.9486	CD8T
-7.47375	-0.736929	CD4T
2.53932	-3.2168	CD8T
5.06559	0.595831	CD8T
0.84937	-0.331057	CD8T
5.28864	4.17454	NK
1.6161	1.31372	CD8T
5.79887	0.139552	CD8T
2.42316	0.149197	CD8T
2.49997	-1.92812	CD8T
-6.10284	-1.01977	CD4T
-6.38479	-1.54989	CD4T
1.91968	6.1406	GDT
-4.68221	-0.0356116	CD4T
-8.41949	-0.511815	CD4T
3.51326	6.78518	GDT
-6.35421	0.292952	CD4T
0.209339	0.0632826	CD8T
-8.23	-0.0873204	CD4T
3.77561	4.45264	NK
2.19317	7.56165	DNT
-8.92937	-0.634355	CD4T
1.76197	-1.08239	CD8T
3.27117	6.82304	GDT
1.49398	-1.93105	CD8T
4.49196	3.80628	NK
2.6573	0.486278	CD8T
2.73466	8.04857	NK
2.26563	8.31528	NKT
3.62384	-1.92495	CD8T
-0.11077	-3.29932	CD8T
3.19251	7.34371	GDT
3.18	4.09782	NK
6.66089	-0.359383	CD8T
3.29896	-1.95257	CD8T
-9.63685	-0.770604	CD4T
3.55361	4.26867	NK
-4.54049	-1.3609	CD4T
3.89383	4.12748	NK
-1.06798	-1.18607	CD8T
-0.270186	-2.46925	CD8T
-7.19834	-1.50731	CD4T
1.10327	-0.211802	CD8T
1.71656	0.251622	CD8T
3.79939	4.6055	NK
2.02694	-0.640644	CD8T
0.469259	-0.346382	CD8T
-7.25804	-1.71536	CD4T
0.942841	-4.30268	CD8T
2.84679	6.99813	GDT
-9.59266	-0.760931	CD4T
1.18468	8.08106	NKT
3.73912	7.57764	GDT
4.09581	4.66379	NK
-5.14528	-1.68746	CD4T
2.92878	0.14437	CD8T
0.492098	-2.34882	CD8T
2.95684	7.2481	GDT
3.70902	7.7309	GDT
0.236766	-0.607821	CD8T
-7.0043	-1.6793	CD4T
3.32793	-0.823519	CD8T
-7.4696	-1.58181	CD4T
-0.0971965	-0.768591	CD8T
4.76687	4.14792	NK
-9.13683	-0.26973	CD4T
-5.61686	0.708849	CD4T
6.0852	-3.52082	CD8T
0.504947	-0.397816	CD8T
1.46946	-0.369808	CD8T
-5.36896	1.31909	CD4T
0.623368	-0.239694	CD8T
-4.8583	1.14464	CD4T
-6.46028	-1.12649	CD4T
-6.18674	-0.283465	CD4T
-4.64486	-2.44744	CD4T
1.56373	-1.50273	CD8T
-9.63449	0.141857	CD4T
-6.24708	-1.88572	CD4T
2.91565	7.28743	GDT
-6.18452	-1.69883	CD4T
0.250973	-0.144816	CD8T
1.29551	-4.29422	CD8T
1.91007	0.619477	CD8T
-4.29743	-1.07808	CD4T
-6.47194	-1.12695	CD4T
2.24642	-2.30802	CD8T
-5.29727	1.3949	CD4T
1.14568	0.54807	CD8T
1.86846	0.78634	CD8T
3.01801	7.35204	GDT
2.98838	7.61488	GDT
-8.38175	2.45844	CD4T
-7.06398	-1.20479	CD4T
1.79972	-1.79904	CD8T
1.6142	7.55326	DNT
-9.89107	0.951163	CD4T
3.30968	7.78792	GDT
-5.04667	-0.650817	CD4T
1.44994	-0.194545	CD8T
-7.11457	-1.29064	CD4T
-5.87924	-1.50081	CD4T
0.0376435	-0.469728	CD8T
-6.9332	-1.86846	CD4T
1.12155	7.749	DNT
3.30523	7.29912	GDT
1.50743	-1.07662	CD8T
3.66082	4.36731	NK
-6.22583	-0.51026	CD4T
-6.45496	-1.11224	CD4T
2.83032	8.04812	NKT
-7.37159	0.355785	CD4T
2.44169	-1.18473	CD8T
-5.17734	0.741748	CD4T
1.16973	-0.284291	CD8T
-6.37575	-0.947819	CD4T
2.02044	8.43515	NKT
1.7852	-1.74957	CD8T
-7.74617	-0.113747	CD4T
4.11541	4.2857	NK
0.933398	-0.932731	CD8T
-8.31599	-1.24968	CD4T
1.8029	-1.68222	CD8T
-6.12925	1.28334	CD4T
-5.95766	-1.56204	CD4T
2.71546	8.45898	NKT
-4.15364	-2.03358	CD4T
3.49015	6.16279	GDT
-10.139	1.63993	CD4T
3.4237	4.21064	NK
-8.34524	-0.82969	CD4T
3.54488	7.4282	GDT
-6.81518	-0.107511	CD4T
1.59513	-2.08986	CD8T
-6.8176	-1.10644	CD4T
-7.28901	-1.7556	CD4T
-3.93422	-1.73201	CD4T
-5.78722	-0.945643	CD4T
-6.5375	-0.18454	CD4T
-6.72755	-0.443426	CD4T
-6.9713	-2.22048	CD4T
1.93829	8.51858	NKT
5.13081	3.83336	NK
-7.16998	0.316346	CD4T
1.77108	-1.32452	CD8T
-5.34271	-2.65051	CD4T
3.88971	6.78829	GDT
1.27845	-1.79072	CD8T
0.41419	-3.81403	CD8T
-7.18536	-1.93701	CD4T
1.62791	0.126303	CD8T
2.78065	-5.57234	CD8T
3.62488	6.72986	GDT
2.47653	-1.03884	CD8T
1.79962	-1.4044	CD8T
2.8247	7.8395	NKT
3.62777	3.80868	CD8T
0.971884	-1.37608	CD8T
-5.38027	-2.44595	CD4T
0.938863	-1.28823	CD8T
1.32983	0.545617	CD8T
-6.24738	0.312922	CD4T
3.00836	7.10006	GDT
0.459965	-0.941156	CD8T
-9.17397	-0.372382	CD4T
3.18754	7.77241	GDT
-5.99316	-1.99857	CD4T
-4.78962	0.554917	CD4T
-6.42687	0.0311465	CD4T
-5.40488	-2.60777	CD4T
-6.9051	-0.732013	CD4T
0.714823	-0.32316	CD8T
3.66702	6.58906	GDT
3.03606	7.10513	GDT
1.61986	-4.64662	CD8T
1.61753	7.63212	DNT
0.255342	-0.277925	CD8T
2.45073	-1.47549	CD8T
3.0438	-1.78602	CD8T
3.45949	6.94391	GDT
2.00819	8.75753	NKT
3.4201	4.33206	NK
3.04289	6.54996	GDT
4.41132	-2.61714	CD8T
2.85947	-1.06985	CD8T
3.8111	-0.11235	CD8T
-4.03147	-1.78354	CD4T
-6.30205	0.0193902	CD4T
-7.2199	-0.684446	CD4T
-7.16425	-0.34364	CD4T
3.41412	7.52902	GDT
5.39746	-0.396151	CD8T
1.12751	-0.763031	CD8T
-4.24441	-1.94128	CD4T
0.971916	-0.832054	CD8T
-5.43918	0.449283	CD4T
-6.81218	-0.333948	CD8T
-4.68489	-1.23228	CD4T
3.2292	7.38098	GDT
3.27977	-3.08525	CD8T
3.29843	8.14388	CD8T
4.27544	4.61378	NK
3.79861	6.43682	GDT
3.84674	7.21906	GDT
3.65917	7.62098	GDT
1.59848	0.427102	CD8T
1.01349	-0.508199	CD8T
4.68535	-4.13839	CD8T
1.48079	-4.06676	CD8T
-9.31363	0.872293	CD4T
1.82032	0.332319	CD8T
2.9084	7.3179	GDT
0.355131	-0.704969	CD8T
3.60309	6.98735	GDT
3.64237	7.50771	GDT
1.32585	-4.39285	CD8T
-6.0288	1.14556	CD4T
-5.73551	-1.71286	CD4T
6.61374	-1.2169	CD8T
6.03284	0.456923	CD8T
-5.15255	-0.571387	CD4T
2.38976	7.2939	GDT
2.48209	6.73436	GDT
-5.35685	-1.77278	CD4T
3.85289	4.46692	CD8T
-5.40597	1.15737	CD4T
3.65078	6.95027	GDT
-5.55235	1.30555	CD4T
-7.72632	-0.0346825	CD8T
1.47538	-0.799712	CD8T
2.45946	6.8294	GDT
2.22469	1.75332	CD8T
-5.60441	-1.66676	CD4T
3.63654	4.35441	NK
2.13967	-2.16298	CD8T
1.51192	-0.824506	CD8T
-8.88169	-1.48367	CD8T
2.93353	7.22679	GDT
6.48836	-2.78877	CD8T
2.78071	-0.787899	CD8T
0.718288	-1.19952	CD8T
2.49498	-3.74494	CD8T
1.65492	7.74605	DNT
2.38922	-1.69775	CD8T
-6.87139	-0.733526	CD4T
-8.40379	-0.641562	CD4T
4.90239	4.17799	NK
2.87782	7.06752	GDT
-6.10631	-1.67151	CD4T
1.58377	8.25734	DNT
1.67369	-1.51178	CD8T
-6.13869	0.0842055	CD4T
3.75983	7.68619	GDT
-4.6121	-1.48219	CD4T
1.03407	7.86061	DNT
4.63769	4.25137	NK
3.21255	6.67371	GDT
2.90578	6.78993	GDT
-6.48379	-0.403938	CD4T
1.51848	-1.39385	CD8T
0.564107	-0.979274	CD8T
-8.96028	1.91264	CD4T
3.78905	7.69279	GDT
-6.10415	-2.40908	CD4T
1.99952	-1.423	CD8T
-5.6156	-1.2578	CD4T
-4.58942	0.852603	CD4T
3.03607	-4.87385	CD8T
0.792023	-0.86743	CD8T
0.12811	-0.364744	CD8T
-5.49827	1.16555	CD4T
3.34786	-1.61099	CD8T
3.20432	-2.94652	CD8T
-6.16361	-0.721893	CD4T
2.82608	6.86006	GDT
-6.72767	-1.35713	CD4T
2.41125	8.58115	NKT
-6.71019	1.01468	CD4T
-6.77901	-1.11738	CD4T
-0.104277	-0.491187	CD8T
1.68031	-1.70216	CD8T
1.0393	-0.370989	CD8T
4.84318	4.26552	NK
3.52724	-1.83279	CD8T
0.685342	0.0952271	CD8T
0.55554	-0.0542147	CD8T
3.73932	-2.80943	CD8T
-5.29921	-1.95332	CD4T
3.30951	7.04504	GDT
-9.61771	-0.744435	CD4T
2.41287	-4.99659	CD8T
2.39825	-1.80962	CD8T
2.90289	7.05295	GDT
3.15621	7.01697	GDT
-6.88277	-2.2521	CD4T
0.094599	-0.273763	CD8T
3.48599	7.07146	GDT
-0.508716	-0.654022	CD8T
0.439361	0.204308	CD8T
-7.27174	-0.479982	CD4T
0.818575	-0.890848	CD8T
1.7062	-1.95396	CD8T
3.99588	4.40607	NK
0.420516	-0.244046	CD8T
1.10211	-3.13445	CD8T
1.17121	0.437665	CD8T
2.65248	6.78381	GDT
-5.35258	-0.735416	CD4T
-6.39055	-0.00683009	CD4T
2.63871	6.77476	GDT
2.05942	-1.3122	CD8T
3.52653	5.12075	GDT
-6.02187	-0.819019	CD4T
3.90478	6.58543	GDT
-4.61606	-0.745561	CD4T
-0.409614	-1.32896	CD8T
4.60721	4.19516	NK
-6.33599	-0.816426	CD4T
2.62801	-1.60856	CD8T
3.66624	7.66182	GDT
3.93768	7.26126	GDT
0.299577	-0.857517	CD8T
0.93943	-1.35811	CD8T
2.55304	7.15395	GDT
1.59606	-0.0799053	CD8T
3.19415	0.201695	CD8T
0.0549997	-1.63591	CD8T
1.72278	2.02908	CD8T
3.2455	7.337	GDT
0.527348	-2.10548	CD8T
0.499644	-0.82343	CD8T
-5.26099	1.40879	CD4T
2.36104	-0.774686	CD8T
3.06216	0.0543972	CD8T
4.29808	4.47362	NK
2.61363	-1.32975	CD8T
0.463519	-1.39506	CD8T
-0.344298	-0.956604	CD8T
-5.76012	0.0203036	CD4T
2.00081	-2.19776	CD8T
3.17811	7.53289	GDT
1.3756	0.675154	CD8T
-5.0606	-0.312714	CD4T
1.97073	2.25226	CD8T
0.865419	-1.38937	CD8T
-6.53674	-1.40772	CD4T
-4.52039	-1.52993	CD4T
-6.03707	-0.832376	CD4T
2.842	6.4287	DNT
-4.34412	-2.15118	CD4T
3.47863	6.79607	GDT
3.02772	7.18036	GDT
-5.77783	-0.143637	CD4T
-7.32311	-0.610281	CD4T
-8.1192	-1.93102	CD4T
-6.62402	-1.04191	CD4T
2.42938	8.01173	NKT
2.5535	1.82676	CD8T
3.59415	7.42201	GDT
-6.85368	-0.306267	CD4T
-4.05445	-2.0217	CD4T
-5.35451	-2.14138	CD4T
-5.63416	-2.79012	CD4T
3.28922	-0.976285	CD8T
2.87576	8.15363	NKT
2.06775	7.05393	DNT
-5.99322	-0.350131	CD4T
2.63625	8.3293	NKT
-5.68584	-1.8327	CD4T
3.74945	4.43494	NK
-5.85343	-0.865732	CD4T
3.36603	6.99962	NK
-6.6189	-1.22534	CD4T
1.27372	-1.41123	CD8T
4.40597	4.31632	NK
-7.77106	-0.793528	CD4T
-7.12227	-2.12839	CD4T
-7.96207	-0.921683	CD4T
0.903976	-1.48785	CD8T
3.11203	7.0369	GDT
5.08094	-0.953422	CD8T
-5.00669	1.62289	CD4T
0.0388136	-0.65211	CD8T
5.11495	3.83331	NK
2.47533	6.32597	GDT
3.13489	7.69608	GDT
1.38091	7.87008	DNT
2.95158	6.79158	GDT
-6.49502	-0.70589	CD4T
1.65869	-1.87471	CD8T
-5.12618	-0.601863	CD4T
1.30152	0.61654	CD8T
2.98531	-0.556869	CD8T
4.41851	4.36875	NK
4.86858	4.21692	NK
2.11743	7.68923	DNT
-6.02528	-1.0408	CD4T
2.73054	6.71988	GDT
1.66517	-1.29309	CD8T
0.4949	-0.518766	CD8T
5.1486	4.18783	NK
3.20411	4.08712	NK
2.80973	6.30623	GDT
0.729442	-1.28652	CD8T
2.49686	-1.40071	CD8T
-6.30325	-1.59323	CD4T
-6.85169	-2.23128	CD4T
4.17674	0.153903	CD8T
-9.82976	-0.529812	CD4T
1.10048	0.327276	CD8T
4.06361	6.44471	GDT
3.26739	7.09286	GDT
3.79118	6.19505	DNT
-4.47388	0.553454	CD4T
-6.19845	-0.454552	CD4T
0.87464	-0.529089	CD8T
3.35175	7.18031	GDT
1.19693	-0.786226	CD8T
-6.30313	-1.13997	CD4T
-9.40992	-0.820553	CD4T
0.5745	-0.0202554	CD8T
3.33848	0.489892	CD8T
3.20912	7.40835	GDT
1.49745	0.263787	CD8T
0.831408	-0.243487	CD8T
3.52446	4.62795	NK
2.91746	7.01064	GDT
2.97671	7.02722	GDT
-5.70468	-2.60325	CD4T
2.04894	7.89999	DNT
1.19995	-1.75075	CD8T
-7.27554	-1.30367	CD4T
-4.81927	-0.594636	CD4T
-6.36725	0.70225	CD4T
-6.75999	0.541328	CD4T
3.11998	6.82362	GDT
-5.35864	-0.0736926	CD4T
3.57686	7.23994	GDT
-6.28804	-1.15327	CD4T
3.0735	0.0863042	CD8T
-5.0914	-1.78915	CD4T
0.266872	-1.19907	CD8T
1.1134	-0.693975	CD8T
2.90125	-2.32552	CD8T
0.744721	0.0719656	CD8T
1.37424	0.0385865	CD8T
-5.32892	1.13025	CD4T
3.52421	4.3421	NK
1.58721	0.389484	CD8T
0.771847	-1.10454	CD8T
1.18884	-0.155642	CD8T
1.07634	-0.383829	CD8T
5.72811	-0.510592	CD8T
-7.10483	2.61278	DNT
-6.68425	-1.0433	CD4T
0.605907	-3.25657	CD8T
3.17632	6.97887	GDT
-5.7827	-1.07172	CD4T
5.14124	-0.018443	CD8T
4.9425	4.42832	NK
3.55136	-1.24521	CD8T
-8.65546	-0.797703	CD4T
0.437748	0.0854886	CD8T
2.67634	7.81905	NKT
-5.75311	-2.60246	CD4T
1.21598	5.71142	GDT
0.318348	-0.635327	CD8T
3.04014	7.30747	GDT
4.14744	6.72512	GDT
3.65503	7.55219	GDT
2.87186	7.09375	GDT
1.19418	-1.67528	CD8T
3.3654	6.65803	NKT
-9.50268	0.720579	CD4T
-5.58967	0.824647	CD4T
-5.23232	-0.40872	CD4T
3.55659	7.22205	GDT
1.16807	-0.356908	CD8T
-7.1	0.23956	CD4T
0.742933	0.202026	CD8T
-4.2208	-1.6302	CD4T
-6.09845	-0.743679	CD4T
-4.3653	-1.62578	CD4T
-6.35513	-0.685892	CD4T
3.69695	4.19118	NK
0.707377	-1.11784	CD8T
3.26169	7.13909	GDT
-8.54776	0.134801	CD4T
3.36382	7.22283	GDT
0.665	-1.12103	CD8T
-0.709494	-1.41048	CD8T
0.874991	-0.615654	CD8T
-6.77048	-0.957542	CD4T
-6.48283	-1.18546	CD4T
2.72616	7.10425	GDT
-6.11619	-1.51849	CD4T
1.5319	0.318168	CD8T
2.7123	6.35001	CD8T
3.46609	7.01605	GDT
-4.08232	-0.91682	CD4T
3.3333	6.55226	GDT
1.75586	0.092417	CD8T
-4.6443	-0.0447854	CD4T
-5.81656	-0.813465	CD4T
6.4288	-0.577523	CD8T
0.514977	-0.532152	CD8T
0.226826	-0.0923927	CD8T
2.87808	7.16184	GDT
3.17958	7.5394	NKT
4.60159	-0.258693	CD8T
2.96029	7.48721	GDT
4.22816	-3.32063	CD8T
3.40829	7.55442	GDT
3.1486	6.95886	GDT
2.43145	8.50195	NKT
-5.94209	-1.18178	CD4T
-9.05134	-0.0487663	CD4T
0.133878	-0.547607	CD8T
-6.3044	-0.5069	CD4T
2.89484	6.96554	GDT
1.90022	0.48362	CD8T
-0.0442488	-1.35378	CD8T
2.3269	8.44842	NKT
-4.63312	-1.46944	CD4T
-5.88608	0.443445	CD4T
2.25157	5.76776	GDT
4.9694	4.32591	NK
3.74919	7.69116	GDT
4.60027	4.04526	NK
0.185402	-0.0636242	CD8T
0.421543	-0.375186	CD8T
-5.96767	-1.79893	CD4T
-6.26543	-0.680119	CD4T
2.83601	6.92469	GDT
3.04097	-0.270327	CD8T
2.81695	6.96589	DNT
-5.44988	0.870418	CD4T
-6.02666	-1.13527	CD4T
-0.259839	-1.96074	CD8T
0.53002	-1.30651	CD8T
4.04154	4.29958	NK
3.14526	-1.15656	CD8T
-5.71188	-1.47824	CD4T
0.869595	-1.20963	CD8T
3.13424	6.67494	GDT
3.71402	7.65319	GDT
-6.38809	-0.236559	CD4T
-5.54708	-2.45273	CD4T
3.05019	6.84728	GDT
3.65297	0.0196112	CD8T
-5.43341	-1.02718	CD4T
-5.24309	1.54286	CD4T
-4.48175	-0.0207732	CD4T
-5.19082	0.940141	CD4T
-6.29017	-1.8948	CD4T
-4.94682	-0.123185	CD4T
-4.75502	0.0380417	CD4T
-6.53983	-1.21174	CD4T
2.31274	8.53648	NKT
0.642199	-0.442725	CD8T
2.7946	8.30268	NKT
5.50293	-3.41185	CD8T
2.02181	-1.27601	CD8T
1.61423	8.35509	DNT
-6.48911	-0.3487	CD4T
2.11848	-1.97126	CD8T
4.34599	3.97092	NK
0.694983	0.118427	CD8T
-6.32652	-2.09583	CD4T
0.689748	-0.20542	CD8T
0.242635	-0.920732	CD8T
-5.93782	1.07282	CD4T
4.62444	-1.74747	CD8T
0.51195	-0.124646	CD8T
-6.21706	0.578485	CD4T
4.44287	-1.85526	CD8T
-6.91112	-0.825138	CD4T
0.0509031	-0.684563	CD8T
2.96632	6.42029	GDT
2.99691	0.711844	CD8T
-5.47146	-1.13867	CD4T
-0.221543	-0.818473	CD8T
-6.2798	-1.23738	CD4T
3.65324	6.97028	GDT
-5.94938	-1.683	CD4T
-4.14039	-2.00993	CD4T
3.6906	4.40017	NK
-4.48649	-1.34718	CD4T
3.69067	7.11901	GDT
1.12287	-1.46308	CD8T
3.10761	8.18849	NK
0.808226	-1.23851	CD8T
2.98988	6.35262	DNT
-6.46451	-1.26724	CD4T
3.20575	-5.69519	CD8T
-8.8618	0.00494623	CD4T
1.62344	1.17077	CD8T
-7.04836	0.581327	CD4T
2.94644	7.39256	GDT
2.45124	8.35192	NKT
-4.08608	-1.94458	CD4T
-5.94663	-1.63972	CD4T
-5.83839	-2.24464	CD4T
1.39354	-1.84609	CD8T
1.84061	1.58592	NKT
3.26226	7.29409	GDT
-4.02469	-1.97484	CD4T
0.522994	0.26084	CD8T
-0.878263	-1.86496	CD8T
2.909	-1.41742	DNT
-0.201255	-0.679028	CD8T
-5.36865	-2.486	CD4T
1.31691	0.49235	CD8T
3.64468	6.74355	NKT
0.719806	0.421563	CD8T
3.54865	-0.546172	CD8T
-4.7723	-0.168465	CD4T
-6.10697	-1.36619	CD4T
-7.81292	-1.06119	CD4T
3.66936	7.68432	GDT
-6.35067	-0.259585	CD4T
0.985199	-3.6208	CD8T
0.557163	-1.15298	CD8T
1.48323	0.570204	CD8T
0.227839	-1.30494	CD8T
-7.87658	-1.45651	CD4T
-6.11622	-0.526322	CD4T
3.54999	7.16435	GDT
1.01873	0.561962	CD8T
-6.11688	-0.63841	CD4T
2.74773	6.8345	GDT
3.2716	-4.59775	CD8T
4.45699	4.30115	NK
3.75166	-2.92764	CD8T
3.4873	6.20681	GDT
2.54337	8.5203	NKT
3.89285	0.180164	CD8T
1.68411	0.590441	CD8T
0.552738	0.0158952	CD8T
-7.00983	-1.81133	CD4T
2.07872	0.406823	CD8T
-5.38154	1.90518	CD4T
3.80873	0.877733	CD8T
-6.14405	-0.618746	CD4T
2.82371	-4.38503	CD8T
-7.18202	-1.90947	CD4T
-8.65808	0.415946	CD4T
3.99858	-1.92432	CD8T
3.60216	4.68094	NK
-6.02331	-0.326394	CD4T
1.63319	0.217159	CD8T
2.78801	6.74002	GDT
0.109101	-1.06481	CD8T
2.64437	8.58456	NKT
1.60547	0.38647	CD8T
3.25353	-2.61827	CD8T
-5.79914	-0.468406	CD4T
-4.21249	-1.71229	CD4T
1.08997	-0.167475	CD8T
-1.20726	-1.31637	CD8T
1.97087	-1.73552	CD8T
-6.90892	-1.50773	CD4T
-9.38449	0.456136	CD4T
-6.4773	-1.53246	CD4T
3.07527	6.76123	GDT
1.99635	-2.50394	CD8T
2.76981	-2.6884	CD8T
2.35119	8.60757	NKT
2.38417	-0.101444	CD8T
-7.06948	-0.964201	CD4T
-4.5347	-0.773276	CD4T
2.97717	1.63151	CD8T
-6.99352	-2.03013	CD4T
-6.24659	-0.887651	CD4T
-5.6936	0.956747	CD4T
3.33949	-4.74957	CD8T
0.84742	-0.821842	CD8T
2.28626	6.83049	DNT
3.01456	6.45452	GDT
3.27525	7.03658	GDT
4.42349	4.21229	NK
3.21622	7.37949	GDT
3.10672	7.14706	GDT
-5.34464	-2.47796	CD4T
0.960633	-3.63648	CD8T
-5.60025	-2.60095	CD4T
3.99543	4.4382	NK
-4.73186	-0.189233	CD4T
-5.82484	-0.323053	CD4T
-7.2085	-1.75603	CD4T
2.89968	8.19203	NKT
-6.3202	-1.45088	CD4T
-5.57374	0.473274	CD4T
-6.37655	-1.10873	CD4T
3.92151	-2.02024	CD8T
2.55988	6.57589	GDT
-0.434372	-1.24537	CD8T
1.73689	0.159823	CD8T
1.70661	-2.86683	CD8T
4.79391	3.94106	NK
0.31074	-1.22624	CD8T
-6.31121	-0.672227	CD4T
3.20694	7.2521	GDT
-5.64492	-2.30203	CD4T
-6.47845	-0.10478	CD4T
-0.529883	-1.87086	CD8T
2.13717	7.44869	DNT
-5.38249	-2.05166	CD4T
0.248652	-0.64106	CD8T
2.97566	6.71943	GDT
0.609849	-0.942719	CD8T
3.67411	4.90692	NK
-6.52143	-1.20489	CD4T
1.36203	-1.76267	CD8T
3.68315	7.63847	GDT
2.85233	6.79047	GDT
2.49262	-4.82424	CD8T
4.9249	3.76858	NK
3.76587	7.03343	GDT
-0.105462	-0.593223	CD8T
-4.50971	-2.36104	CD4T
2.00494	1.70106	CD8T
3.40954	-1.25833	CD8T
1.4913	-0.740923	CD8T
2.58666	8.59654	NKT
0.206735	-1.05127	CD8T
0.788036	0.277045	CD8T
0.415865	-1.39056	CD8T
3.84438	-2.46305	CD8T
1.78344	0.724565	CD8T
-0.533697	-0.736155	CD8T
-6.19238	-2.25618	CD8T
-8.1989	-0.551859	CD4T
2.32672	6.41436	GDT
4.62815	-2.42506	CD8T
3.65177	7.68107	GDT
3.71555	4.25542	NK
4.56141	4.49421	NK
-4.96719	-1.20243	CD4T
0.757423	0.455901	CD8T
-5.45304	-0.0281109	CD4T
-9.74907	0.645986	CD4T
2.793	-0.940953	CD8T
5.49977	2.17751	CD8T
0.600407	-0.728927	CD8T
3.0726	6.29836	GDT
3.71643	7.67167	GDT
1.2069	0.168124	CD8T
3.65122	6.90741	GDT
3.57972	7.55057	GDT
0.656602	-0.0101062	CD8T
2.1872	-3.55035	CD8T
5.69689	0.41715	CD8T
-6.02022	0.704579	CD4T
3.94423	6.60607	GDT
1.98668	-1.20679	CD8T
2.03662	7.02974	DNT
0.655905	-3.29732	CD8T
-7.18322	-0.426237	CD4T
-7.18092	-1.15382	CD4T
-6.04826	-1.42705	CD4T
-6.22095	-1.86596	CD4T
5.60561	0.760711	CD8T
-8.45849	-1.37582	CD4T
0.695416	0.39245	CD8T
0.795637	-1.07231	CD8T
3.69882	4.38945	NK
1.26297	8.00648	DNT
-4.11096	-1.77087	CD4T
3.69774	7.35576	NKT
-5.2602	0.219389	CD4T
2.66334	7.36134	GDT
3.14875	-1.73889	CD8T
3.84761	4.05978	NK
3.73647	6.7749	GDT
-6.19454	-1.63035	CD4T
1.48314	-0.237772	CD8T
0.143922	-0.549274	CD8T
2.52058	-4.43968	CD8T
-7.09615	-2.01789	CD4T
2.90472	7.28473	GDT
6.66976	0.584914	CD8T
0.212383	-0.0958716	CD8T
3.41458	7.02718	GDT
0.514929	-0.161949	CD8T
-6.8594	-1.17053	CD4T
0.41937	-1.18126	CD8T
1.34101	-1.59474	CD8T
4.10151	4.62802	NK
3.6111	7.51754	GDT
-0.191745	-1.85885	CD8T
3.27619	7.07385	GDT
-5.40479	-1.94214	CD4T
-0.446286	-1.0394	CD8T
2.9663	7.81833	GDT
-7.48728	-0.912492	CD4T
1.13721	0.350022	CD8T
2.93173	7.37697	GDT
-7.29737	-1.64431	CD4T
-6.21	0.0562615	CD4T
3.6206	4.21524	NK
-6.90556	-1.82436	CD4T
3.44888	7.46862	GDT
2.11329	8.68411	NKT
0.959108	0.16175	CD8T
1.01369	-3.61222	CD8T
3.76276	4.11084	NK
-5.38524	0.0863993	CD4T
3.07771	7.43683	GDT
0.773567	-0.984909	CD8T
-4.68938	0.403189	CD4T
-6.85593	0.779285	CD4T
3.36312	7.47212	GDT
4.02362	4.1256	NK
2.0971	-3.08965	CD8T
-6.17885	-0.67336	CD4T
1.81397	0.86744	CD8T
-5.91238	-1.26451	CD4T
1.92965	8.00296	DNT
-6.81663	-1.29386	CD4T
1.93849	0.718219	CD8T
-8.77612	-0.242133	CD4T
2.78518	0.700285	CD8T
-6.87687	1.02682	CD4T
-6.96997	0.465316	CD4T
-5.95488	-1.39639	CD4T
-1.11206	-1.21604	CD8T
2.72098	6.75773	GDT
3.62499	7.46108	GDT
3.01861	6.73668	GDT
-0.175799	-2.56116	CD8T
0.558514	-0.0653685	CD8T
-6.56554	1.22938	CD8T
0.425335	-1.85177	CD8T
-5.062	-0.732482	CD4T
-5.85664	0.962274	CD4T
-8.67107	-0.473043	CD4T
0.487174	-0.484074	CD8T
2.29286	-1.65145	CD8T
-5.78088	-2.11291	CD4T
1.19241	-0.0542601	CD8T
-7.18348	1.70629	CD4T
-6.07785	-1.31271	CD4T
3.16579	7.29271	GDT
-0.216972	-0.593539	CD8T
1.61573	-1.13679	CD8T
2.93054	-1.69879	CD8T
3.20069	-1.89247	CD8T
3.10268	7.24751	GDT
1.29649	-0.00940633	CD8T
-8.48731	1.40306	CD4T
-5.64102	-2.61099	CD4T
3.69355	7.53475	GDT
-9.16265	0.0310646	CD4T
5.17024	3.97612	NK
-5.25904	-0.129892	CD4T
-5.94931	-1.65462	CD4T
3.22474	6.89391	GDT
2.64847	-0.776858	CD8T
3.15606	7.60358	GDT
1.68096	0.760331	CD8T
3.74817	7.08209	GDT
0.193669	-0.781443	CD8T
0.888375	-1.03359	CD8T
2.32619	0.323953	CD8T
1.22711	0.0738918	CD8T
3.57917	7.29238	GDT
2.51861	8.55667	NKT
3.13962	5.77465	GDT
3.07683	7.0865	GDT
2.03657	-1.67693	CD8T
-6.80584	-0.645894	CD4T
0.734077	-1.38498	CD8T
0.45879	-0.102734	CD8T
0.767802	-0.380301	CD8T
-6.75593	-1.31223	CD4T
3.00858	0.269794	CD8T
-5.42144	-2.74676	CD4T
-7.83599	-0.168975	CD4T
-5.65033	-1.62616	CD4T
2.63865	7.65477	NKT
-6.25996	0.774826	CD4T
0.65963	0.224809	CD8T
0.85788	-0.019627	CD8T
3.12569	6.17244	GDT
-7.03398	-0.70006	CD4T
3.20353	6.12852	GDT
2.31477	-1.61234	CD8T
-5.69915	1.43699	CD4T
-6.0114	-1.54456	CD4T
2.69685	-0.301589	CD8T
-6.65382	-1.43782	CD4T
-6.07063	-1.51818	CD4T
2.85287	6.95998	GDT
-7.69488	1.08207	CD4T
-5.73472	-1.79335	CD4T
-6.78376	-1.53253	CD4T
4.62634	-1.25118	CD8T
-6.2682	-1.47977	CD4T
4.81293	4.24009	NK
3.26033	-1.82959	CD8T
3.98352	-0.176852	CD8T
3.09769	-4.8966	CD8T
-5.34201	-2.18268	CD4T
2.7039	6.42057	DNT
-5.96448	-2.53299	CD4T
1.76352	-0.399816	CD8T
-0.718039	-1.33612	CD8T
0.146851	-0.679511	CD8T
5.17235	3.29658	NK
3.20676	6.93887	GDT
3.12402	6.95174	GDT
-0.519803	-1.38014	CD8T
0.274517	-0.054717	CD8T
4.3248	4.07915	NK
-6.21922	-1.21866	CD4T
-7.17254	1.11786	CD4T
-6.31586	-0.973709	CD4T
1.84734	-4.22296	CD8T
0.333003	-0.409344	CD8T
3.62627	7.51126	GDT
1.74462	-1.6702	CD8T
-5.02399	-0.732832	CD8T
-7.71359	-0.699917	CD4T
3.73488	7.5721	GDT
2.34887	-4.36221	CD8T
1.26099	8.05664	DNT
-6.12638	-0.389926	CD4T
3.116	8.06005	NKT
-8.87902	2.13437	CD4T
1.91994	5.64065	GDT
-5.14117	-0.0613869	CD4T
-6.2806	-2.07639	CD4T
1.78237	-0.955058	CD8T
3.76395	7.5021	GDT
2.97733	7.03691	GDT
-6.45754	-0.418036	CD4T
0.511207	-0.835795	CD8T
1.01937	-0.994517	CD8T
1.68341	-0.168191	CD8T
1.31742	0.31412	CD8T
1.86738	-4.3551	CD8T
-5.67312	-1.02708	CD4T
2.96806	6.99452	GDT
-4.01156	-1.50937	CD4T
3.14842	6.35379	GDT
3.70218	7.6206	GDT
-5.86074	1.66311	CD4T
-5.19163	-0.77481	CD4T
1.80243	-1.43605	CD8T
-5.23114	-2.40297	CD4T
-5.0576	-2.63363	CD4T
1.14689	8.28748	DNT
0.717797	-0.488312	CD8T
3.38874	7.78685	GDT
-5.2367	-1.48297	CD4T
0.0372587	-0.652551	CD8T
3.6689	7.75734	GDT
3.06085	6.95863	NK
-5.0976	-2.45074	CD4T
-6.3677	-1.14118	CD4T
1.58535	-1.64288	CD8T
-4.39266	-1.19335	CD4T
-0.00116376	-0.44129	CD8T
-6.18196	0.311623	CD4T
2.7633	-1.83485	CD8T
-8.81627	0.183705	CD4T
-5.57216	0.357605	CD4T
1.67229	0.478841	CD8T
4.6919	4.4245	NK
2.99711	7.76973	NKT
3.71863	4.29296	NK
-6.09891	-0.52906	CD4T
-6.77387	-0.861222	CD4T
6.7264	-0.130045	CD8T
-6.27411	-0.619018	CD4T
-6.527	-0.0566616	CD4T
-0.634839	-0.918007	CD8T
-4.94574	-1.06017	CD4T
3.72406	4.34899	NK
2.96324	7.2014	GDT
3.26121	7.456	GDT
2.64406	6.41113	GDT
2.45563	8.08534	NKT
0.59801	-1.4774	CD8T
1.39872	-4.4099	CD8T
2.53061	-2.66821	CD8T
-5.97157	-1.26592	CD4T
4.72614	3.88939	NK
4.96483	-0.169453	CD8T
0.45223	-1.17552	CD8T
1.4442	7.96773	DNT
-6.09081	-1.44048	CD4T
1.26704	7.73582	DNT
-5.98069	-1.53129	CD4T
6.07179	-2.37327	CD8T
-6.15256	-0.503309	CD4T
5.50255	-2.57128	CD8T
3.27769	7.03367	GDT
-5.48013	-2.49763	CD4T
3.11754	7.13381	GDT
-8.55573	-0.843608	CD4T
4.79206	4.7396	NK
4.19887	4.3117	NK
0.459402	-1.22543	CD8T
-5.00768	-2.17212	CD4T
1.1195	-0.142156	CD8T
6.37095	-0.151971	CD8T
1.60838	0.173059	CD8T
2.71268	0.534113	CD8T
-5.97837	-1.52903	CD4T
-4.3485	-0.51744	CD4T
-4.82692	-0.951664	CD4T
1.00725	-0.37152	CD8T
-1.44974	-1.4682	CD4T
2.52616	8.42315	NKT
1.4298	-1.76328	CD8T
3.51127	7.67812	GDT
1.21526	-1.45058	CD8T
1.9164	0.315669	CD8T
-6.82608	0.33102	CD4T
3.10103	6.8986	GDT
3.71558	7.50276	GDT
3.65673	7.51392	GDT
-6.04232	-1.64211	CD4T
-4.14682	-1.84984	CD4T
3.12028	7.17999	GDT
2.82279	6.39286	GDT
2.88431	7.03864	GDT
1.40119	0.445271	CD8T
-3.97537	-2.07024	CD4T
0.680742	-1.06539	CD8T
-6.25023	0.727423	CD4T
-5.08117	0.117052	CD4T
0.579946	-1.33747	CD8T
-5.78893	-2.3171	CD4T
3.29092	7.8902	NKT
3.51262	7.10702	GDT
0.845098	0.274094	CD8T
-6.69008	0.239825	CD4T
4.59112	4.35022	NK
-1.6669	-1.69501	CD4T
0.971152	0.337455	CD8T
3.45898	7.52464	GDT
-5.86976	1.58152	CD4T
0.311737	-3.65948	CD8T
0.601785	-3.73585	CD8T
3.97049	4.20277	NK
-7.30044	-0.353406	CD4T
1.99677	1.60046	CD8T
-0.265411	-0.578206	CD8T
4.373	4.22736	NK
3.56059	7.12971	GDT
1.48573	0.499109	CD8T
2.35747	8.22038	NKT
1.63672	-0.279544	CD8T
-6.96896	-0.151722	CD4T
-8.72943	-0.157255	CD4T
4.25831	4.36651	NK
3.76919	4.13681	NK
2.91274	7.13119	GDT
-6.99158	0.426482	CD4T
2.41075	8.74316	NKT
4.03222	4.57976	NK
2.87584	6.62401	GDT
1.11415	8.21551	DNT
-8.4872	-1.15075	CD4T
-6.90225	1.17673	CD4T
-4.40295	-1.05577	CD4T
3.58234	4.3782	NK
5.01367	-0.552809	CD8T
-5.93709	0.126588	CD4T
-6.17887	0.189264	CD4T
1.86497	-1.13974	CD8T
-5.25901	0.62008	CD4T
4.80698	0.232669	CD8T
0.626578	-1.22783	CD8T
2.72893	7.42922	GDT
2.53631	-1.39413	CD8T
2.63077	8.23225	NKT
-6.3441	-1.22655	CD4T
2.87336	7.08408	GDT
4.55442	4.65214	NK
-7.19548	-0.223388	CD4T
3.49461	4.25835	NK
-5.69181	-1.17433	CD4T
2.19653	8.02325	NKT
2.57812	8.20589	NKT
2.57878	8.28211	NKT
-6.13199	-0.738019	CD4T
0.209336	-1.39054	CD8T
3.41718	4.25485	NK
2.99777	6.74049	GDT
1.29453	1.21218	CD8T
0.0997811	-0.701494	CD8T
3.05197	7.2821	GDT
-6.51107	0.606737	CD4T
-5.4709	-2.7071	CD4T
2.34936	0.126753	CD8T
-5.41124	0.618732	CD4T
-0.462156	-2.062	CD8T
-4.86614	-1.41012	CD4T
-6.53901	0.205616	CD4T
-6.04849	-0.70029	CD4T
3.58396	7.73573	GDT
-5.30665	-2.64276	CD4T
-5.96457	0.979888	CD4T
-6.1252	-0.145993	CD4T
2.6881	5.9397	GDT
-6.47272	-0.404786	CD4T
2.97833	7.19834	GDT
1.93418	7.649	DNT
3.40685	6.53679	GDT
-0.419061	-0.873185	CD8T
-5.37558	-2.42624	CD4T
3.74755	7.74846	GDT
2.8027	-2.45698	CD8T
-7.18508	1.46874	CD4T
0.447846	-1.09264	CD8T
3.22763	-0.606278	CD8T
3.07247	7.37859	GDT
-6.7685	-2.16342	CD4T
3.35185	7.3034	GDT
-5.18024	-2.64192	CD4T
1.10533	0.373283	CD8T
-6.83671	-1.01851	CD4T
3.09383	6.5805	GDT
1.9917	0.460515	CD8T
3.63015	7.35241	NKT
3.18121	6.49533	GDT
-4.89275	-0.318411	CD4T
1.23092	0.563473	CD8T
1.03306	-1.16967	CD8T
1.91852	2.21504	CD8T
-4.08078	-1.69138	CD4T
-4.7239	0.0186771	CD4T
0.535705	0.0787992	CD8T
3.49253	7.2948	GDT
2.23812	-0.80903	CD8T
3.57897	7.45797	GDT
4.59839	4.46016	NK
1.97596	-1.88712	CD8T
0.111014	-0.443407	CD8T
1.99878	-1.79375	CD8T
0.501056	-0.348542	CD8T
3.79165	-1.14311	CD8T
-4.85341	-2.43229	CD4T
3.54548	-5.17403	CD8T
3.01694	7.2334	GDT
-1.52599	-1.38629	CD4T
3.25252	7.55944	GDT
2.2678	-1.64259	CD8T
-5.31133	0.547772	CD4T
2.44018	1.39568	CD8T
-6.17453	-1.08301	CD4T
-3.71245	-0.338731	CD8T
3.77425	7.22853	GDT
2.29745	1.76681	CD8T
-6.68353	0.772861	CD4T
0.225888	-0.456749	CD8T
2.71961	7.01317	GDT
1.76815	0.949438	CD8T
-9.20559	0.535364	CD4T
2.04719	-2.16979	DNT
-5.96182	1.1845	CD4T
3.02566	6.59354	GDT
5.23725	-0.344095	CD8T
-7.42401	-0.586751	CD4T
1.26677	-0.353882	CD8T
-7.00529	-0.682557	CD4T
3.06751	-0.000210343	CD8T
3.77156	7.71861	GDT
0.298397	-0.995507	CD8T
3.15769	7.13428	GDT
0.804045	-0.316644	CD8T
0.0535031	-0.703252	CD8T
2.82427	7.00609	GDT
1.62825	-0.287773	CD8T
-7.18016	-1.9133	CD8T
0.204087	0.0116498	CD8T
2.49737	0.42439	CD8T
0.942092	-1.38406	CD8T
2.66834	0.800101	CD8T
0.0960326	-0.678037	CD8T
-6.10322	-0.880122	CD4T
4.7753	4.62759	NK
-0.404199	-0.456604	CD8T
-6.32296	-1.74029	CD4T
0.776047	-1.06038	CD8T
0.0400722	-1.09009	CD8T
3.01219	6.75374	GDT
1.5692	-0.130573	CD8T
1.40138	0.62527	CD8T
2.81111	7.13505	GDT
2.81741	-2.46818	CD8T
-5.88215	-1.67475	CD4T
3.83077	4.12145	NK
2.9112	7.15612	GDT
0.326986	-0.224278	CD8T
-6.33182	-2.1679	CD4T
3.11699	7.67759	NKT
-5.19712	-0.910874	CD4T
-7.26173	-2.01637	CD4T
0.730666	-4.01224	CD8T
6.18716	0.596074	CD8T
3.49325	6.97301	GDT
-8.81718	-0.503705	CD4T
0.235425	-0.788694	CD8T
-6.69633	-0.625801	CD4T
-4.95957	0.952816	CD4T
-0.0370927	-0.86083	CD8T
1.50265	0.655878	CD8T
4.14939	1.02276	CD8T
3.48422	7.57053	GDT
-9.05653	-1.34846	CD4T
3.68292	-1.19891	CD8T
1.77461	-4.47431	CD8T
-5.77574	-2.13122	CD4T
1.29274	8.18972	DNT
-8.38754	0.521383	CD4T
1.04939	0.071708	CD8T
5.10702	4.21005	NK
-5.1725	0.225857	CD4T
-1.64238	-1.42144	CD4T
2.92357	6.94238	GDT
-6.48746	-1.12257	CD4T
-5.02297	-0.532196	CD4T
-4.69961	-0.827827	CD4T
0.786832	0.229636	CD8T
2.8169	-0.0180059	CD8T
-6.15967	-0.980255	CD4T
-5.372	1.52172	CD4T
-4.98351	-2.46037	CD4T
2.63547	0.738036	CD8T
[truncated: 64,122 more rows]

## Sheet: Figure 1D
umap_1	umap_2	celltype
-0.821743	2.42568	CD39+ EM-like CD8T
0.635326	1.12323	CD39+ EM-like CD8T
2.27294	1.37047	CD39+ EM-like CD8T
4.04365	1.54335	CD39+ EM-like CD8T
1.37145	0.819395	CD39+ EM-like CD8T
2.99993	0.929877	CD39+ EM-like CD8T
3.31998	2.45595	CD39+ EM-like CD8T
3.18018	1.03542	CD39+ EM-like CD8T
2.05836	1.61095	CD39+ EM-like CD8T
2.73221	0.351767	CD39+ EM-like CD8T
4.06794	2.38413	CD39+ EM-like CD8T
2.26281	1.05643	CD39+ EM-like CD8T
1.65505	2.3215	CD39+ EM-like CD8T
1.28108	2.68338	CD39+ EM-like CD8T
1.97902	-0.217215	EM-like CD8T
1.36403	2.77691	CD39+ EM-like CD8T
3.47162	-1.63103	EM-like CD8T
-1.07834	5.31581	CD56+ EM-like CD8T
1.09296	3.86637	CD56+ EM-like CD8T
1.51451	3.08019	CD39+ EM-like CD8T
3.39297	-2.00078	EM-like CD8T
-0.582009	-1.27772	EM-like CD8T
1.85747	0.788543	CD39+ EM-like CD8T
1.34951	4.70664	CD56+ EM-like CD8T
2.07914	2.05872	CD39+ EM-like CD8T
-1.76602	3.09077	CD39+ EM-like CD8T
2.38738	2.45112	CD39+ EM-like CD8T
-4.7054	-0.4938	CD39+ EM-like CD8T
1.28318	2.36231	CD39+ EM-like CD8T
0.231593	4.71525	CD56+ EM-like CD8T
3.54825	2.84955	CD39+ EM-like CD8T
3.45581	2.47958	CD39+ EM-like CD8T
2.13584	0.96943	CD39+ EM-like CD8T
2.87048	2.33479	CD39+ EM-like CD8T
3.27693	2.00758	CD39+ EM-like CD8T
2.205	0.719351	CD39+ EM-like CD8T
2.09088	3.39972	EM-like CD8T
-3.74765	-3.49676	Naive-like CD8T
1.69939	2.33939	CD39+ EM-like CD8T
3.20788	1.72987	CD39+ EM-like CD8T
-4.10036	-2.61405	Naive-like CD8T
4.58312	2.77482	CD39+ EM-like CD8T
2.89445	2.1364	CD39+ EM-like CD8T
1.91521	1.02331	CD39+ EM-like CD8T
0.161168	4.04164	CD56+ EM-like CD8T
2.28256	0.740776	CD39+ EM-like CD8T
2.19458	1.58761	CD39+ EM-like CD8T
4.10037	-0.335885	CD39+ EM-like CD8T
4.07129	2.87991	CD39+ EM-like CD8T
3.95576	0.357521	CD39+ EM-like CD8T
-4.23236	0.170986	EM-like CD8T
2.70451	2.49873	CD39+ EM-like CD8T
1.37995	2.0902	CD39+ EM-like CD8T
3.27191	1.47899	CD39+ EM-like CD8T
3.72674	-1.69012	EM-like CD8T
2.10654	0.78872	CD39+ EM-like CD8T
2.62176	-1.59626	EM-like CD8T
2.92619	-3.50143	EM-like CD8T
0.379336	0.313753	CD39+ EM-like CD8T
3.97221	1.34926	CD39+ EM-like CD8T
2.34571	1.9824	CD39+ EM-like CD8T
1.44595	2.52707	CD39+ EM-like CD8T
3.46265	2.48311	CD39+ EM-like CD8T
-2.69003	-2.46764	CD39+ EM-like CD8T
3.40519	2.43006	CD39+ EM-like CD8T
2.20115	0.737191	CD39+ EM-like CD8T
2.14461	2.69738	CD39+ EM-like CD8T
1.18595	1.01785	CD39+ EM-like CD8T
3.64821	2.84062	CD39+ EM-like CD8T
3.72663	1.92946	CD39+ EM-like CD8T
2.51673	2.07275	CD39+ EM-like CD8T
1.50542	0.7246	CD39+ EM-like CD8T
1.39708	-1.95065	EM-like CD8T
0.785997	1.795	CD39+ EM-like CD8T
2.93765	2.52453	CD39+ EM-like CD8T
0.490091	4.44067	CD56+ EM-like CD8T
4.32472	1.93233	CD39+ EM-like CD8T
2.16091	0.548663	CD39+ EM-like CD8T
3.14614	2.3112	CD39+ EM-like CD8T
2.14578	2.38513	CD39+ EM-like CD8T
-0.586062	5.23163	CD56+ EM-like CD8T
3.51869	1.18468	CD39+ EM-like CD8T
2.48589	2.63401	CD39+ EM-like CD8T
2.9046	0.844252	CD39+ EM-like CD8T
4.44887	1.40868	CD39+ EM-like CD8T
-1.60602	3.92224	CD39+ EM-like CD8T
2.59103	2.97185	CD39+ EM-like CD8T
1.35616	1.11741	CD39+ EM-like CD8T
0.955529	4.42778	CD56+ EM-like CD8T
2.51702	0.518868	CD39+ EM-like CD8T
4.90085	0.750719	CD39+ EM-like CD8T
2.60521	0.656753	CD39+ EM-like CD8T
-3.71812	-3.37681	EM-like CD8T
2.53174	2.81595	CD39+ EM-like CD8T
0.143123	-2.58514	EM-like CD8T
2.77543	0.732965	CD39+ EM-like CD8T
2.96928	3.26844	CD39+ EM-like CD8T
2.9154	2.70682	CD39+ EM-like CD8T
1.51459	1.48642	CD39+ EM-like CD8T
1.18685	0.252936	EM-like CD8T
3.50172	1.10223	CD39+ EM-like CD8T
2.1819	2.84732	CD39+ EM-like CD8T
4.49969	2.26166	CD39+ EM-like CD8T
1.85522	1.32484	CD39+ EM-like CD8T
1.74547	2.84526	CD39+ EM-like CD8T
2.05503	0.515009	CD39+ EM-like CD8T
1.53486	-0.447686	EM-like CD8T
3.67263	3.20434	CD39+ EM-like CD8T
2.93329	0.447082	CD39+ EM-like CD8T
2.8339	0.819637	CD39+ EM-like CD8T
-2.11607	2.18018	CD39+ EM-like CD8T
2.18659	2.59175	CD39+ EM-like CD8T
3.00457	1.56629	CD39+ EM-like CD8T
3.31628	2.74838	CD39+ EM-like CD8T
3.08368	2.00146	CD39+ EM-like CD8T
3.71834	1.88574	CD39+ EM-like CD8T
2.2966	2.85663	CD39+ EM-like CD8T
3.82214	2.40252	CD39+ EM-like CD8T
2.91115	-2.59091	EM-like CD8T
2.30588	2.89884	CD39+ EM-like CD8T
2.96502	0.78423	CD39+ EM-like CD8T
2.62024	2.8935	CD39+ EM-like CD8T
0.542657	0.251829	CD39+ EM-like CD8T
2.32285	0.740432	CD39+ EM-like CD8T
3.1567	2.31049	CD39+ EM-like CD8T
1.26855	-3.27701	EM-like CD8T
2.15081	2.81594	CD39+ EM-like CD8T
2.52449	2.45073	CD39+ EM-like CD8T
4.47232	1.6755	CD39+ EM-like CD8T
2.86698	0.495325	CD39+ EM-like CD8T
2.72329	1.08499	CD39+ EM-like CD8T
2.8562	1.28383	CD39+ EM-like CD8T
1.20359	-4.63251	CD94+ Effector-like CD8T
0.269273	2.95014	CD39+ EM-like CD8T
0.223534	1.06605	CD39+ EM-like CD8T
2.22589	-0.604731	EM-like CD8T
1.76268	-0.990169	EM-like CD8T
-0.982168	1.3446	CD39+ EM-like CD8T
2.18769	3.3207	CD39+ EM-like CD8T
-3.30203	-2.52512	Naive-like CD8T
3.21712	2.16087	CD39+ EM-like CD8T
3.7154	-1.94655	EM-like CD8T
3.34196	2.58188	CD39+ EM-like CD8T
3.49016	1.82718	CD39+ EM-like CD8T
-1.28783	2.401	CD39+ EM-like CD8T
0.603031	2.95453	CD39+ EM-like CD8T
1.07674	4.11824	CD56+ EM-like CD8T
1.96348	-1.67862	CD56+ EM-like CD8T
2.31955	0.436026	CD39+ EM-like CD8T
-0.41823	5.53257	CD56+ EM-like CD8T
-2.16121	3.02976	CD39+ EM-like CD8T
2.68289	3.09634	CD39+ EM-like CD8T
3.97937	2.89686	CD39+ EM-like CD8T
1.56095	0.638926	CD39+ EM-like CD8T
-0.757287	2.18637	CD39+ EM-like CD8T
2.72053	3.42009	CD39+ EM-like CD8T
1.92473	0.180008	CD39+ EM-like CD8T
2.09765	3.05708	CD39+ EM-like CD8T
0.641351	4.53409	CD56+ EM-like CD8T
2.14903	0.494731	CD39+ EM-like CD8T
0.13816	1.8084	CD39+ EM-like CD8T
3.48938	1.76191	CD39+ EM-like CD8T
2.36372	2.94498	CD39+ EM-like CD8T
3.0283	2.68538	CD39+ EM-like CD8T
-1.44607	1.95345	CD39+ EM-like CD8T
-3.83136	-0.705927	CD39+ EM-like CD8T
-3.85319	-1.85641	EM-like CD8T
3.04507	1.58731	CD39+ EM-like CD8T
1.04444	3.07113	CD39+ EM-like CD8T
3.07354	2.89631	CD39+ EM-like CD8T
-3.66564	-0.784805	CD39+ EM-like CD8T
-0.183883	5.32584	CD56+ EM-like CD8T
4.20868	2.8176	CD39+ EM-like CD8T
2.07311	0.147036	CD39+ EM-like CD8T
1.61053	3.97682	CD56+ EM-like CD8T
-3.08163	-1.85299	CD39+ EM-like CD8T
-1.31417	1.65744	CD39+ EM-like CD8T
2.60374	0.483658	CD39+ EM-like CD8T
0.874793	3.07342	CD39+ EM-like CD8T
2.98734	2.22599	CD39+ EM-like CD8T
1.8199	3.15654	CD39+ EM-like CD8T
1.42175	-2.81755	EM-like CD8T
3.41115	2.2379	CD39+ EM-like CD8T
0.72081	4.60041	CD56+ EM-like CD8T
0.123911	2.42604	CD39+ EM-like CD8T
-2.39015	-3.17274	CD39+ EM-like CD8T
0.0540422	-4.04463	EM-like CD8T
1.54091	1.10976	CD39+ EM-like CD8T
2.0725	1.88886	CD39+ EM-like CD8T
2.77538	0.898077	CD39+ EM-like CD8T
2.04122	0.181397	EM-like CD8T
2.97258	0.565647	CD39+ EM-like CD8T
2.23319	2.37358	CD39+ EM-like CD8T
3.1276	1.17263	CD39+ EM-like CD8T
1.9141	2.272	CD39+ EM-like CD8T
3.19203	2.23607	CD39+ EM-like CD8T
3.83099	1.50526	CD39+ EM-like CD8T
-1.14171	4.34591	CD56+ EM-like CD8T
-1.57399	-0.434669	CD39+ EM-like CD8T
4.78405	-0.542094	CD39+ EM-like CD8T
3.11918	1.27494	CD39+ EM-like CD8T
-1.12546	2.2341	CD39+ EM-like CD8T
2.55315	3.411	CD39+ EM-like CD8T
-3.69206	-0.81336	EM-like CD8T
1.51515	2.83272	CD39+ EM-like CD8T
2.896	1.42111	CD39+ EM-like CD8T
-2.12535	1.31355	CD39+ EM-like CD8T
2.69406	2.04914	CD39+ EM-like CD8T
3.38175	1.46309	CD39+ EM-like CD8T
2.72641	1.89122	CD39+ EM-like CD8T
3.60777	2.85372	CD39+ EM-like CD8T
2.61411	2.50843	CD39+ EM-like CD8T
2.69246	3.33439	CD39+ EM-like CD8T
-4.01894	-1.36103	CD39+ EM-like CD8T
2.93049	2.4804	CD39+ EM-like CD8T
2.53862	0.597686	CD39+ EM-like CD8T
3.2837	0.528642	CD39+ EM-like CD8T
3.00735	1.04594	CD39+ EM-like CD8T
4.84927	0.173134	CD39+ EM-like CD8T
3.09292	0.831316	CD39+ EM-like CD8T
2.8675	2.74668	CD39+ EM-like CD8T
2.00027	3.63842	CD39+ EM-like CD8T
3.53476	2.62979	CD39+ EM-like CD8T
0.569909	5.84988	CD56+ EM-like CD8T
1.21817	-1.70899	EM-like CD8T
2.69864	2.35656	CD39+ EM-like CD8T
2.11709	1.19399	CD39+ EM-like CD8T
3.12464	0.771192	CD39+ EM-like CD8T
3.02319	0.790606	CD39+ EM-like CD8T
2.38386	3.32628	CD39+ EM-like CD8T
3.79015	1.17751	CD39+ EM-like CD8T
4.33826	2.86574	CD39+ EM-like CD8T
2.40455	-1.10933	EM-like CD8T
2.16025	3.7208	CD39+ EM-like CD8T
3.61644	2.69319	CD39+ EM-like CD8T
1.37771	-1.25572	EM-like CD8T
-0.697567	1.60332	EM-like CD8T
3.291	2.20457	CD39+ EM-like CD8T
-1.32269	1.63963	CD39+ EM-like CD8T
2.35038	2.81261	CD39+ EM-like CD8T
3.82579	1.76835	CD39+ EM-like CD8T
4.60254	2.23785	CD39+ EM-like CD8T
3.23136	2.62155	CD39+ EM-like CD8T
0.0144202	1.62158	CD39+ EM-like CD8T
4.29566	2.81663	CD39+ EM-like CD8T
2.52659	2.4734	CD39+ EM-like CD8T
3.41675	-0.285413	CD39+ EM-like CD8T
3.0736	1.07102	CD39+ EM-like CD8T
2.02806	2.33741	CD39+ EM-like CD8T
1.79973	-3.21682	EM-like CD8T
-0.834892	-1.83715	EM-like CD8T
2.99747	0.582368	CD39+ EM-like CD8T
3.19248	1.22391	CD39+ EM-like CD8T
3.44556	2.17901	CD39+ EM-like CD8T
1.56689	0.545125	CD39+ EM-like CD8T
2.38831	3.01333	CD39+ EM-like CD8T
0.607897	2.31881	CD39+ EM-like CD8T
2.68544	0.672964	CD39+ EM-like CD8T
3.1123	1.41617	CD39+ EM-like CD8T
2.58697	0.84224	CD39+ EM-like CD8T
3.56853	1.31098	CD39+ EM-like CD8T
3.73525	1.22245	CD39+ EM-like CD8T
-0.68604	1.76115	CD39+ EM-like CD8T
3.11271	3.04345	CD39+ EM-like CD8T
-2.49451	1.46984	EM-like CD8T
3.12559	3.26022	CD39+ EM-like CD8T
1.79123	3.27903	CD39+ EM-like CD8T
-1.10521	-0.959639	EM-like CD8T
2.64709	2.66444	CD39+ EM-like CD8T
3.28009	1.98453	CD39+ EM-like CD8T
-1.92448	4.05125	CD56+ EM-like CD8T
3.24444	0.842152	CD39+ EM-like CD8T
2.21002	3.33233	CD39+ EM-like CD8T
-0.869745	1.91656	CD39+ EM-like CD8T
-2.68271	3.78004	CD39+ EM-like CD8T
1.48876	0.588838	CD39+ EM-like CD8T
1.79643	-0.0441382	EM-like CD8T
2.98488	-3.08546	EM-like CD8T
2.05001	0.511215	CD39+ EM-like CD8T
1.93426	0.669384	CD39+ EM-like CD8T
1.74908	2.17439	CD39+ EM-like CD8T
0.987592	2.05602	CD39+ EM-like CD8T
2.45086	0.676864	CD39+ EM-like CD8T
1.24423	1.91048	CD39+ EM-like CD8T
0.698674	1.88556	CD39+ EM-like CD8T
4.28419	2.60063	CD39+ EM-like CD8T
2.52179	2.42326	CD39+ EM-like CD8T
0.61356	4.04014	CD56+ EM-like CD8T
3.41055	2.98323	CD39+ EM-like CD8T
1.68818	-3.33345	EM-like CD8T
3.14339	2.85226	CD39+ EM-like CD8T
1.20984	4.80531	CD56+ EM-like CD8T
4.2339	1.44565	CD39+ EM-like CD8T
3.61613	1.31402	CD39+ EM-like CD8T
2.00533	0.761985	CD39+ EM-like CD8T
4.61486	1.72595	CD39+ EM-like CD8T
4.16022	1.61	CD39+ EM-like CD8T
3.56534	1.94941	CD39+ EM-like CD8T
4.59306	1.29319	CD39+ EM-like CD8T
3.68685	1.8706	CD39+ EM-like CD8T
4.66786	2.24407	CD39+ EM-like CD8T
4.45523	0.33655	CD39+ EM-like CD8T
3.15133	0.641532	CD39+ EM-like CD8T
2.77048	0.362685	CD39+ EM-like CD8T
2.90943	1.0587	CD39+ EM-like CD8T
1.79357	1.20219	CD39+ EM-like CD8T
3.06669	0.932547	CD39+ EM-like CD8T
1.8568	2.16675	CD39+ EM-like CD8T
3.27251	0.926783	CD39+ EM-like CD8T
3.22048	0.783786	CD39+ EM-like CD8T
3.02779	3.341	CD39+ EM-like CD8T
0.902596	2.7122	CD39+ EM-like CD8T
1.43647	-2.80069	EM-like CD8T
2.38208	0.640712	CD39+ EM-like CD8T
-0.626627	2.85104	CD39+ EM-like CD8T
2.65425	2.20734	CD39+ EM-like CD8T
3.22557	0.736197	CD39+ EM-like CD8T
4.14265	2.31668	CD39+ EM-like CD8T
-3.90633	-1.53901	CD39+ EM-like CD8T
1.98864	2.45399	CD39+ EM-like CD8T
2.50146	1.73101	CD39+ EM-like CD8T
2.33609	1.7943	CD39+ EM-like CD8T
-3.5889	0.685	EM-like CD8T
2.15165	3.10421	CD39+ EM-like CD8T
0.186658	4.26463	CD39+ EM-like CD8T
2.40821	2.86234	CD39+ EM-like CD8T
1.55599	0.394519	CD39+ EM-like CD8T
3.2051	0.626843	CD39+ EM-like CD8T
3.85391	2.86816	CD39+ EM-like CD8T
2.39264	0.569631	CD39+ EM-like CD8T
1.9302	1.13934	CD39+ EM-like CD8T
2.33646	0.288263	EM-like CD8T
3.07984	3.36968	CD39+ EM-like CD8T
-4.44921	0.341138	CD39+ EM-like CD8T
3.27422	2.93419	CD39+ EM-like CD8T
3.53019	3.09926	CD39+ EM-like CD8T
3.53528	-1.4099	EM-like CD8T
2.88856	0.755961	CD39+ EM-like CD8T
2.55652	1.72571	CD39+ EM-like CD8T
3.26126	1.53203	CD39+ EM-like CD8T
3.01845	1.42653	CD39+ EM-like CD8T
3.95749	-1.89704	EM-like CD8T
1.84803	2.58239	CD39+ EM-like CD8T
4.32134	-1.08149	EM-like CD8T
2.03671	3.09209	CD39+ EM-like CD8T
-0.679825	2.266	CD39+ EM-like CD8T
3.28184	1.98654	CD39+ EM-like CD8T
1.73428	1.01984	CD39+ EM-like CD8T
4.17284	1.73495	CD39+ EM-like CD8T
-4.27681	-0.2433	CD39+ EM-like CD8T
2.17213	0.968652	CD39+ EM-like CD8T
2.44332	-0.627972	EM-like CD8T
-0.312552	1.93639	CD39+ EM-like CD8T
0.96469	1.47334	CD39+ EM-like CD8T
2.5574	3.396	CD39+ EM-like CD8T
3.20415	2.23449	CD39+ EM-like CD8T
-1.51569	-0.650814	EM-like CD8T
-1.04799	1.67773	CD39+ EM-like CD8T
4.47099	1.39266	CD39+ EM-like CD8T
3.82818	2.79023	CD39+ EM-like CD8T
0.97553	-0.588775	EM-like CD8T
3.96365	2.24111	CD39+ EM-like CD8T
2.03694	3.17491	CD39+ EM-like CD8T
1.12029	1.124	EM-like CD8T
3.16125	1.20748	CD39+ EM-like CD8T
-1.49448	1.94101	CD39+ EM-like CD8T
4.65883	1.85675	CD39+ EM-like CD8T
3.27635	1.52275	CD39+ EM-like CD8T
2.92927	2.02727	CD39+ EM-like CD8T
1.11446	2.54568	CD39+ EM-like CD8T
1.28246	1.09453	CD39+ EM-like CD8T
1.5675	1.66798	CD39+ EM-like CD8T
0.341583	-0.183087	EM-like CD8T
3.55233	1.61698	CD39+ EM-like CD8T
1.66795	0.242594	CD39+ EM-like CD8T
1.5061	1.8546	CD39+ EM-like CD8T
0.521586	4.5738	CD56+ EM-like CD8T
3.62251	1.31168	CD39+ EM-like CD8T
4.21345	1.8802	CD39+ EM-like CD8T
1.23791	4.45159	CD56+ EM-like CD8T
-4.55718	-0.835781	CD39+ EM-like CD8T
-3.34745	-3.22605	Naive-like CD8T
1.21791	-0.951929	EM-like CD8T
0.555379	4.98354	CD56+ EM-like CD8T
-1.38364	4.44798	CD56+ EM-like CD8T
4.72335	1.25648	CD39+ EM-like CD8T
-2.76015	1.81774	CD39+ EM-like CD8T
2.73782	0.95836	CD39+ EM-like CD8T
3.33495	0.925906	CD39+ EM-like CD8T
3.36364	1.58931	CD39+ EM-like CD8T
3.20277	1.53486	CD39+ EM-like CD8T
3.38855	2.14953	CD39+ EM-like CD8T
3.05747	1.01397	CD39+ EM-like CD8T
-3.49338	0.0793215	EM-like CD8T
-0.865103	-2.02903	EM-like CD8T
1.8224	3.00295	CD39+ EM-like CD8T
3.21608	1.08453	EM-like CD8T
2.01214	3.29823	CD39+ EM-like CD8T
1.01173	0.822219	CD39+ EM-like CD8T
1.56536	-2.56377	EM-like CD8T
3.60461	2.93146	CD39+ EM-like CD8T
2.17379	3.12162	CD39+ EM-like CD8T
2.9931	2.89046	CD39+ EM-like CD8T
3.62163	1.39158	CD39+ EM-like CD8T
2.94717	2.57389	CD39+ EM-like CD8T
3.30764	2.87116	CD39+ EM-like CD8T
2.86117	3.3374	CD39+ EM-like CD8T
0.954581	0.93922	CD39+ EM-like CD8T
3.37179	-1.09922	CD39+ EM-like CD8T
3.00802	1.37044	CD39+ EM-like CD8T
-0.487347	1.79974	EM-like CD8T
3.45933	-1.17643	EM-like CD8T
1.89085	3.24412	CD39+ EM-like CD8T
2.12121	1.85757	CD39+ EM-like CD8T
3.43314	2.0821	CD39+ EM-like CD8T
3.96506	1.87391	CD39+ EM-like CD8T
3.18041	1.47068	CD39+ EM-like CD8T
-2.09982	3.01437	CD39+ EM-like CD8T
4.07441	1.42865	CD39+ EM-like CD8T
3.9432	1.31348	CD39+ EM-like CD8T
3.65785	-2.26269	EM-like CD8T
2.75141	1.77954	CD39+ EM-like CD8T
3.5394	1.04147	CD39+ EM-like CD8T
2.72936	2.71801	CD39+ EM-like CD8T
3.93227	1.53484	CD39+ EM-like CD8T
-2.21637	1.94322	EM-like CD8T
2.14572	0.790119	CD39+ EM-like CD8T
3.79216	1.42883	CD39+ EM-like CD8T
3.65139	0.74945	EM-like CD8T
1.75655	2.46398	CD39+ EM-like CD8T
-1.82672	1.42814	CD39+ EM-like CD8T
4.21068	1.39093	CD39+ EM-like CD8T
0.468579	1.5768	CD39+ EM-like CD8T
-0.234489	0.97004	CD39+ EM-like CD8T
2.58172	2.44521	CD39+ EM-like CD8T
2.73631	0.789322	CD39+ EM-like CD8T
4.287	0.985929	CD39+ EM-like CD8T
-2.07918	1.33244	CD39+ EM-like CD8T
3.25841	1.86738	CD39+ EM-like CD8T
-0.118411	4.7747	CD56+ EM-like CD8T
1.80391	2.79916	CD39+ EM-like CD8T
1.80999	2.43828	CD39+ EM-like CD8T
3.85916	1.16054	CD39+ EM-like CD8T
2.30176	2.79984	CD39+ EM-like CD8T
3.39414	1.08713	CD39+ EM-like CD8T
2.88236	0.254238	CD39+ EM-like CD8T
-4.21109	-1.18733	CD39+ EM-like CD8T
3.27315	1.30857	CD39+ EM-like CD8T
-3.85777	-2.28858	Naive-like CD8T
3.42814	2.05606	CD39+ EM-like CD8T
3.0176	2.62393	CD39+ EM-like CD8T
0.989575	1.57152	CD39+ EM-like CD8T
1.47394	0.704814	CD39+ EM-like CD8T
2.84734	-2.82488	EM-like CD8T
-1.33753	2.05239	CD39+ EM-like CD8T
4.32987	1.95785	CD39+ EM-like CD8T
0.385561	-0.851781	EM-like CD8T
2.07533	2.08426	CD39+ EM-like CD8T
1.05249	1.4531	CD39+ EM-like CD8T
2.98275	3.15891	CD39+ EM-like CD8T
-1.0798	-0.136139	EM-like CD8T
3.06961	1.16637	CD39+ EM-like CD8T
4.00008	1.8525	CD39+ EM-like CD8T
2.03542	2.0681	CD39+ EM-like CD8T
1.49312	2.85153	CD39+ EM-like CD8T
1.94798	0.970845	CD39+ EM-like CD8T
1.95994	0.736614	CD39+ EM-like CD8T
3.52425	0.900163	EM-like CD8T
3.90153	1.69393	CD39+ EM-like CD8T
0.636831	-2.52367	EM-like CD8T
3.9079	1.97558	CD39+ EM-like CD8T
-2.31701	-1.23662	CD39+ EM-like CD8T
2.53985	2.01881	CD39+ EM-like CD8T
2.80581	2.76967	CD39+ EM-like CD8T
3.29751	0.803338	EM-like CD8T
3.49969	1.22291	CD39+ EM-like CD8T
-1.82102	-0.636412	EM-like CD8T
3.31933	-2.29321	EM-like CD8T
2.24074	1.04579	CD39+ EM-like CD8T
-2.49292	-0.901483	EM-like CD8T
-3.00814	2.858	CD39+ EM-like CD8T
3.26946	1.34087	CD39+ EM-like CD8T
2.30508	2.89174	CD39+ EM-like CD8T
1.55963	0.237008	CD39+ EM-like CD8T
3.58704	2.00412	CD39+ EM-like CD8T
1.76867	4.06051	CD56+ EM-like CD8T
4.58259	1.62603	CD39+ EM-like CD8T
2.15728	2.7499	CD39+ EM-like CD8T
1.22966	0.114777	CD39+ EM-like CD8T
1.87578	2.16343	CD39+ EM-like CD8T
2.63051	0.263482	CD39+ EM-like CD8T
4.15547	2.45197	CD39+ EM-like CD8T
-3.85296	-0.669362	EM-like CD8T
-4.78983	-1.36583	Naive-like CD8T
1.79937	1.22627	CD39+ EM-like CD8T
-0.486065	2.03813	CD39+ EM-like CD8T
1.93183	0.690842	CD39+ EM-like CD8T
0.967691	2.57767	CD39+ EM-like CD8T
3.97529	-1.52687	CD39+ EM-like CD8T
2.73874	2.12265	CD39+ EM-like CD8T
0.957361	-2.08758	EM-like CD8T
3.76979	1.90342	CD39+ EM-like CD8T
3.18645	1.20426	CD39+ EM-like CD8T
1.35295	0.729435	CD39+ EM-like CD8T
2.56504	2.99344	CD39+ EM-like CD8T
4.25325	-1.51847	EM-like CD8T
-1.01672	-3.12959	EM-like CD8T
3.09473	2.61987	CD39+ EM-like CD8T
3.66512	-1.6983	EM-like CD8T
-0.233055	1.59573	CD39+ EM-like CD8T
-0.0119839	1.33243	CD39+ EM-like CD8T
4.38974	1.20502	CD39+ EM-like CD8T
3.53953	1.72919	CD39+ EM-like CD8T
1.58271	0.995791	EM-like CD8T
0.352286	1.33121	CD39+ EM-like CD8T
-3.41024	-0.474156	CD39+ EM-like CD8T
-0.664483	-3.01456	EM-like CD8T
-1.53291	0.427491	EM-like CD8T
0.347255	2.06392	CD39+ EM-like CD8T
0.395329	2.14268	CD39+ EM-like CD8T
2.20343	1.23066	CD39+ EM-like CD8T
3.88197	0.506218	CD39+ EM-like CD8T
-1.52555	4.12252	CD39+ EM-like CD8T
3.29615	0.497673	CD39+ EM-like CD8T
3.63431	1.85475	CD39+ EM-like CD8T
-0.900249	1.17584	EM-like CD8T
2.95923	1.14215	CD39+ EM-like CD8T
2.3977	3.5484	CD39+ EM-like CD8T
4.00163	1.55375	CD39+ EM-like CD8T
1.92739	3.89996	CD56+ EM-like CD8T
3.59826	1.12912	CD39+ EM-like CD8T
3.54452	2.38539	CD39+ EM-like CD8T
2.2981	-3.21281	EM-like CD8T
3.13872	0.814592	CD39+ EM-like CD8T
3.95804	-0.73244	EM-like CD8T
-2.96461	0.0804937	CD39+ EM-like CD8T
3.26101	0.263892	EM-like CD8T
-1.63847	2.60568	CD39+ EM-like CD8T
3.73008	2.87129	CD39+ EM-like CD8T
2.32176	2.10602	CD39+ EM-like CD8T
3.20592	2.46246	CD39+ EM-like CD8T
3.55835	0.946273	CD39+ EM-like CD8T
1.54096	3.11544	CD39+ EM-like CD8T
2.01302	3.35583	CD39+ EM-like CD8T
3.20533	0.806829	CD39+ EM-like CD8T
3.22629	2.95835	CD39+ EM-like CD8T
-2.12973	2.28971	CD39+ EM-like CD8T
1.88946	3.14104	CD39+ EM-like CD8T
1.50693	4.18465	CD39+ EM-like CD8T
1.56374	0.897972	CD39+ EM-like CD8T
2.45465	1.77376	CD39+ EM-like CD8T
4.22194	1.90846	CD39+ EM-like CD8T
2.61211	1.68537	CD39+ EM-like CD8T
2.98112	1.95649	CD39+ EM-like CD8T
1.18419	2.4419	CD39+ EM-like CD8T
2.09353	0.990013	CD39+ EM-like CD8T
3.10738	0.998857	CD39+ EM-like CD8T
-3.4112	-2.88704	CD39+ EM-like CD8T
-0.877092	-0.019213	CD39+ EM-like CD8T
3.20511	2.09352	CD39+ EM-like CD8T
0.113998	1.81339	CD39+ EM-like CD8T
3.04666	1.52832	CD39+ EM-like CD8T
1.52986	1.90873	CD39+ EM-like CD8T
3.90026	2.68087	CD39+ EM-like CD8T
0.646043	1.36405	CD39+ EM-like CD8T
3.27971	1.28252	CD39+ EM-like CD8T
0.833748	1.85093	CD39+ EM-like CD8T
3.74516	2.2496	CD39+ EM-like CD8T
0.796405	1.50737	CD39+ EM-like CD8T
1.48148	4.36081	CD56+ EM-like CD8T
2.37603	0.331134	CD39+ EM-like CD8T
2.40513	-0.0700209	EM-like CD8T
4.15587	2.85585	CD39+ EM-like CD8T
1.53577	3.29448	CD39+ EM-like CD8T
3.58571	1.14863	CD39+ EM-like CD8T
3.04033	2.27547	CD39+ EM-like CD8T
0.660755	2.44187	CD39+ EM-like CD8T
2.90041	1.5002	CD39+ EM-like CD8T
-2.34925	-0.258362	EM-like CD8T
-3.27983	1.13676	EM-like CD8T
2.86971	1.00865	CD39+ EM-like CD8T
1.61404	-1.95083	EM-like CD8T
1.69027	2.41523	CD39+ EM-like CD8T
-0.120196	2.11067	CD39+ EM-like CD8T
-2.70076	4.37662	CD39+ EM-like CD8T
3.50745	2.09474	CD39+ EM-like CD8T
1.90358	3.38502	CD39+ EM-like CD8T
-3.68239	0.528636	EM-like CD8T
3.02498	0.506784	CD39+ EM-like CD8T
3.29489	2.36187	CD39+ EM-like CD8T
3.70194	1.63596	CD39+ EM-like CD8T
0.847373	0.941558	CD39+ EM-like CD8T
2.98371	-2.15301	EM-like CD8T
-4.18681	-3.1198	Naive-like CD8T
2.61072	2.32504	CD39+ EM-like CD8T
-0.3412	2.03853	CD39+ EM-like CD8T
-2.33965	-1.78413	EM-like CD8T
3.19732	2.69974	CD39+ EM-like CD8T
3.33314	0.815183	CD39+ EM-like CD8T
-0.761559	1.3314	CD39+ EM-like CD8T
2.06856	2.94063	CD39+ EM-like CD8T
4.21579	2.40913	CD39+ EM-like CD8T
2.62763	3.31541	CD39+ EM-like CD8T
1.28173	2.87464	CD39+ EM-like CD8T
4.17785	2.63433	CD39+ EM-like CD8T
1.35702	4.69328	CD56+ EM-like CD8T
2.49812	2.68628	CD39+ EM-like CD8T
2.11972	0.707087	CD39+ EM-like CD8T
4.38673	0.935726	CD39+ EM-like CD8T
3.75703	1.14942	CD39+ EM-like CD8T
2.61267	1.44779	CD39+ EM-like CD8T
3.23897	1.39105	CD39+ EM-like CD8T
1.44739	3.65386	CD39+ EM-like CD8T
2.40739	0.662532	CD39+ EM-like CD8T
2.46729	3.36819	CD39+ EM-like CD8T
2.4947	3.50412	CD39+ EM-like CD8T
3.18947	0.51589	CD39+ EM-like CD8T
2.91363	-0.999501	EM-like CD8T
3.30774	-1.87175	EM-like CD8T
0.0410125	-2.46911	EM-like CD8T
3.24004	3.20215	CD39+ EM-like CD8T
3.44332	-0.657293	CD39+ EM-like CD8T
2.83928	1.32255	CD39+ EM-like CD8T
3.10415	0.717912	CD39+ EM-like CD8T
3.17452	0.84143	CD39+ EM-like CD8T
2.45578	2.241	CD39+ EM-like CD8T
0.59811	-3.63046	EM-like CD8T
1.83733	1.84732	CD39+ EM-like CD8T
3.23817	1.15033	CD39+ EM-like CD8T
4.97305	0.0020828	CD39+ EM-like CD8T
3.20357	3.11197	CD39+ EM-like CD8T
1.35353	1.68394	CD39+ EM-like CD8T
1.68615	1.57911	CD39+ EM-like CD8T
3.39803	2.70335	CD39+ EM-like CD8T
4.83339	1.48925	CD39+ EM-like CD8T
3.39005	1.66071	CD39+ EM-like CD8T
0.527083	1.69637	CD39+ EM-like CD8T
-0.0134279	0.651719	CD39+ EM-like CD8T
3.60694	3.07132	CD39+ EM-like CD8T
-1.24136	1.17351	EM-like CD8T
-3.10124	1.33284	CD39+ EM-like CD8T
-0.586907	1.97721	CD39+ EM-like CD8T
4.95848	0.67664	CD39+ EM-like CD8T
3.58368	2.58906	EM-like CD8T
2.16678	2.95426	CD39+ EM-like CD8T
-1.31029	0.284509	EM-like CD8T
2.75104	1.35581	CD39+ EM-like CD8T
3.33451	1.56398	CD39+ EM-like CD8T
1.68399	1.56661	CD39+ EM-like CD8T
2.18147	-2.16867	EM-like CD8T
3.18751	2.22837	CD39+ EM-like CD8T
1.56533	-1.70258	EM-like CD8T
-0.589605	-2.02298	EM-like CD8T
3.71617	2.2409	CD39+ EM-like CD8T
0.101088	1.85322	CD39+ EM-like CD8T
1.26964	1.38897	CD39+ EM-like CD8T
4.38227	1.35259	CD39+ EM-like CD8T
3.27762	1.27418	CD39+ EM-like CD8T
-0.0287141	1.99982	CD39+ EM-like CD8T
1.23165	0.61789	CD39+ EM-like CD8T
4.39268	1.43024	CD39+ EM-like CD8T
2.25502	-2.91957	EM-like CD8T
3.11799	-3.13455	EM-like CD8T
3.38631	1.82004	CD39+ EM-like CD8T
2.07923	2.77559	CD39+ EM-like CD8T
2.78454	1.62203	CD39+ EM-like CD8T
1.91173	0.984483	CD39+ EM-like CD8T
1.45996	2.09305	CD39+ EM-like CD8T
-0.560191	2.10444	CD39+ EM-like CD8T
2.90061	0.541438	CD39+ EM-like CD8T
-2.91428	3.22667	CD39+ EM-like CD8T
2.12702	0.858917	CD39+ EM-like CD8T
2.67026	3.0936	CD39+ EM-like CD8T
-4.2595	-2.83239	Naive-like CD8T
0.838545	0.0714792	CD39+ EM-like CD8T
3.4845	2.5011	CD39+ EM-like CD8T
3.14353	2.44321	CD39+ EM-like CD8T
2.72658	0.659678	CD39+ EM-like CD8T
-4.188	-0.843942	Naive-like CD8T
2.77868	0.652354	CD39+ EM-like CD8T
-0.641147	2.18225	CD39+ EM-like CD8T
0.606544	1.44537	EM-like CD8T
-0.26076	1.41888	EM-like CD8T
1.87198	2.62513	CD39+ EM-like CD8T
3.43405	0.450431	EM-like CD8T
0.403747	1.8622	CD39+ EM-like CD8T
1.64553	0.111333	EM-like CD8T
1.76873	1.73523	CD39+ EM-like CD8T
2.4302	1.80434	CD39+ EM-like CD8T
3.17335	-1.66429	EM-like CD8T
2.67451	1.18509	CD39+ EM-like CD8T
2.17314	1.33344	CD39+ EM-like CD8T
2.69564	1.13529	CD39+ EM-like CD8T
2.23265	0.856328	CD39+ EM-like CD8T
2.13716	1.1658	CD39+ EM-like CD8T
-0.707838	1.05734	EM-like CD8T
0.469452	3.71247	CD39+ EM-like CD8T
-0.498823	0.584154	EM-like CD8T
-4.06315	-2.03756	CD39+ EM-like CD8T
4.54227	2.37998	CD39+ EM-like CD8T
2.56238	3.09042	CD39+ EM-like CD8T
3.10408	2.17496	CD39+ EM-like CD8T
-0.628159	1.03563	CD39+ EM-like CD8T
3.33847	1.33376	CD39+ EM-like CD8T
3.40019	2.14693	CD39+ EM-like CD8T
3.05028	2.57536	CD39+ EM-like CD8T
2.25034	2.86821	CD39+ EM-like CD8T
-2.67517	-3.51553	CD39+ EM-like CD8T
4.06585	1.41004	CD39+ EM-like CD8T
4.12515	2.87385	CD39+ EM-like CD8T
3.564	-1.92875	EM-like CD8T
2.56309	3.2161	CD39+ EM-like CD8T
4.76376	1.93948	CD39+ EM-like CD8T
2.54296	3.19876	CD39+ EM-like CD8T
2.42951	1.57356	CD39+ EM-like CD8T
4.00293	1.46848	CD39+ EM-like CD8T
3.76956	0.33168	CD39+ EM-like CD8T
3.73268	0.551407	CD39+ EM-like CD8T
3.43246	0.728549	CD39+ EM-like CD8T
-1.18607	5.54029	CD94+ Effector-like CD8T
2.02956	1.4005	CD39+ EM-like CD8T
3.09772	2.09211	CD39+ EM-like CD8T
2.07968	0.758121	CD39+ EM-like CD8T
3.00983	0.515121	CD39+ EM-like CD8T
2.72386	-0.919644	EM-like CD8T
3.14932	1.05846	CD39+ EM-like CD8T
4.69693	-0.883281	CD39+ EM-like CD8T
3.23177	0.985111	CD39+ EM-like CD8T
2.33412	2.52715	EM-like CD8T
1.33261	1.33236	CD39+ EM-like CD8T
2.16475	0.634565	CD39+ EM-like CD8T
2.6714	0.977539	CD39+ EM-like CD8T
2.33875	1.52785	CD39+ EM-like CD8T
1.36255	3.53423	CD39+ EM-like CD8T
2.4462	2.24923	CD39+ EM-like CD8T
2.72369	0.630694	CD39+ EM-like CD8T
1.09671	4.40457	CD56+ EM-like CD8T
-3.74966	-2.15255	Naive-like CD8T
-0.97022	1.73921	CD39+ EM-like CD8T
1.90573	1.78946	CD39+ EM-like CD8T
3.80146	1.95289	EM-like CD8T
3.15359	-2.60868	EM-like CD8T
1.57638	1.46745	CD39+ EM-like CD8T
4.32619	1.35541	CD39+ EM-like CD8T
3.0218	0.660169	CD39+ EM-like CD8T
1.97272	3.20099	CD39+ EM-like CD8T
0.207194	1.0822	EM-like CD8T
1.92645	0.92195	EM-like CD8T
-1.48871	-0.0716003	CD39+ EM-like CD8T
1.86257	2.73358	CD39+ EM-like CD8T
2.00161	1.09056	CD39+ EM-like CD8T
-3.9105	1.1503	CD39+ EM-like CD8T
3.23603	0.697746	CD39+ EM-like CD8T
3.0661	0.651163	CD39+ EM-like CD8T
2.36589	3.34203	CD39+ EM-like CD8T
3.01588	0.726017	CD39+ EM-like CD8T
3.16329	1.14207	CD39+ EM-like CD8T
4.23791	1.02449	CD39+ EM-like CD8T
1.85912	2.00008	CD39+ EM-like CD8T
2.9444	2.83275	CD39+ EM-like CD8T
1.62504	0.337235	CD39+ EM-like CD8T
1.85033	0.663092	CD39+ EM-like CD8T
3.48286	-1.59861	EM-like CD8T
3.25782	3.02828	CD39+ EM-like CD8T
-3.55024	-2.14858	Naive-like CD8T
3.86505	1.06538	CD39+ EM-like CD8T
-3.27678	0.200559	EM-like CD8T
2.6265	1.67141	CD39+ EM-like CD8T
2.34899	1.60684	CD39+ EM-like CD8T
3.91933	1.77306	CD39+ EM-like CD8T
3.71389	2.77136	CD39+ EM-like CD8T
2.71561	2.61482	CD39+ EM-like CD8T
3.58494	1.30731	CD39+ EM-like CD8T
2.36614	2.91129	CD39+ EM-like CD8T
1.10351	4.83155	CD56+ EM-like CD8T
3.73788	2.01735	CD39+ EM-like CD8T
0.0970596	1.8732	CD39+ EM-like CD8T
-0.223104	1.71516	CD39+ EM-like CD8T
2.0923	2.94017	CD39+ EM-like CD8T
3.7597	1.57226	EM-like CD8T
3.50872	1.05289	CD39+ EM-like CD8T
-0.458199	0.966567	CD39+ EM-like CD8T
3.25447	1.39557	CD39+ EM-like CD8T
1.67466	2.17476	CD39+ EM-like CD8T
2.16156	2.92576	CD39+ EM-like CD8T
4.42729	1.36589	CD39+ EM-like CD8T
3.11617	1.24482	CD39+ EM-like CD8T
1.97185	3.30202	CD39+ EM-like CD8T
3.50219	1.81225	CD39+ EM-like CD8T
4.15863	1.21118	CD39+ EM-like CD8T
2.90255	0.661565	CD39+ EM-like CD8T
1.96984	-3.03091	EM-like CD8T
3.67281	0.965865	CD39+ EM-like CD8T
-1.33125	-0.0522901	EM-like CD8T
-0.0663367	2.19378	CD39+ EM-like CD8T
2.31902	2.20881	CD39+ EM-like CD8T
3.40894	2.92984	CD39+ EM-like CD8T
2.72098	1.97675	CD39+ EM-like CD8T
4.06393	-0.986188	CD39+ EM-like CD8T
3.14484	2.40594	CD39+ EM-like CD8T
3.20635	3.11022	CD39+ EM-like CD8T
2.88644	0.316433	CD39+ EM-like CD8T
3.17892	1.81913	CD39+ EM-like CD8T
2.18965	0.552376	CD39+ EM-like CD8T
1.96988	3.72531	CD39+ EM-like CD8T
3.05166	1.03508	CD39+ EM-like CD8T
3.74296	1.62759	CD39+ EM-like CD8T
0.479216	4.32727	CD56+ EM-like CD8T
-1.53846	5.32082	CD56+ EM-like CD8T
2.87804	-2.97116	EM-like CD8T
2.44905	0.321438	CD39+ EM-like CD8T
-0.679397	1.78417	CD39+ EM-like CD8T
2.87393	3.01532	CD39+ EM-like CD8T
3.78454	1.27386	CD39+ EM-like CD8T
4.49508	2.78707	CD39+ EM-like CD8T
1.05121	3.82272	CD56+ EM-like CD8T
-1.95035	-2.99326	CD39+ EM-like CD8T
2.07056	3.16282	CD39+ EM-like CD8T
2.69755	0.370646	CD39+ EM-like CD8T
2.33146	2.6234	CD39+ EM-like CD8T
4.742	0.394354	CD39+ EM-like CD8T
2.13827	3.27174	CD39+ EM-like CD8T
2.14063	3.13642	CD39+ EM-like CD8T
0.326321	2.28705	CD39+ EM-like CD8T
2.74944	2.89943	CD39+ EM-like CD8T
-3.79882	-1.12221	Naive-like CD8T
3.17517	1.75246	CD39+ EM-like CD8T
1.63295	4.45571	CD56+ EM-like CD8T
1.78763	3.18322	CD39+ EM-like CD8T
3.32723	2.89794	CD39+ EM-like CD8T
3.38889	0.436912	CD39+ EM-like CD8T
2.23219	3.65981	CD39+ EM-like CD8T
3.58023	2.22177	CD39+ EM-like CD8T
-1.45862	1.6902	EM-like CD8T
1.22592	2.7178	CD39+ EM-like CD8T
-0.0648388	-2.41889	EM-like CD8T
3.15817	2.94018	CD39+ EM-like CD8T
2.10138	0.395907	CD39+ EM-like CD8T
3.08923	1.25237	CD39+ EM-like CD8T
1.30646	1.49491	CD39+ EM-like CD8T
3.32103	1.64964	CD39+ EM-like CD8T
3.40628	1.4618	CD39+ EM-like CD8T
1.34904	3.14323	CD39+ EM-like CD8T
3.83081	2.04216	CD39+ EM-like CD8T
3.48371	2.31303	CD39+ EM-like CD8T
-1.59696	1.26968	EM-like CD8T
0.479627	2.58255	CD39+ EM-like CD8T
-0.913213	-1.09774	EM-like CD8T
0.424647	2.40837	CD39+ EM-like CD8T
3.12896	1.14926	CD39+ EM-like CD8T
3.3041	2.14243	CD39+ EM-like CD8T
1.8079	0.439306	EM-like CD8T
3.64486	2.21955	CD39+ EM-like CD8T
0.412489	2.2698	CD39+ EM-like CD8T
2.61439	1.79747	CD39+ EM-like CD8T
1.68078	0.687205	CD39+ EM-like CD8T
2.98801	0.788569	CD39+ EM-like CD8T
-0.570956	4.68382	CD56+ EM-like CD8T
2.17288	0.960002	CD39+ EM-like CD8T
2.75255	2.82558	CD39+ EM-like CD8T
2.154	0.44482	CD39+ EM-like CD8T
0.299547	3.48178	CD39+ EM-like CD8T
3.0875	0.581835	CD39+ EM-like CD8T
2.42196	3.40821	CD39+ EM-like CD8T
0.875944	1.38092	CD39+ EM-like CD8T
2.4432	3.31403	CD39+ EM-like CD8T
-1.97516	1.46902	CD39+ EM-like CD8T
2.50338	0.323279	CD39+ EM-like CD8T
-2.57638	1.81771	CD39+ EM-like CD8T
4.73869	1.59709	CD39+ EM-like CD8T
0.568817	-2.04936	EM-like CD8T
0.166183	1.33033	CD39+ EM-like CD8T
2.37653	2.65235	CD39+ EM-like CD8T
-1.14104	1.14625	EM-like CD8T
3.74866	1.91378	CD39+ EM-like CD8T
0.0937327	2.34187	CD39+ EM-like CD8T
1.85454	0.970753	CD39+ EM-like CD8T
3.64049	0.275812	CD39+ EM-like CD8T
1.98737	2.17152	CD39+ EM-like CD8T
2.42036	-0.640029	EM-like CD8T
3.2073	2.26453	CD39+ EM-like CD8T
-3.43837	-2.66188	Naive-like CD8T
0.504407	1.64822	CD39+ EM-like CD8T
2.49638	3.52493	CD39+ EM-like CD8T
1.72886	3.95476	CD39+ EM-like CD8T
-3.51801	-0.744246	EM-like CD8T
3.58306	1.40242	CD39+ EM-like CD8T
3.22804	1.73902	CD39+ EM-like CD8T
1.35606	0.60786	CD39+ EM-like CD8T
2.43499	3.28766	CD39+ EM-like CD8T
3.96343	-1.32172	CD39+ EM-like CD8T
4.01112	0.847922	CD39+ EM-like CD8T
-3.66501	-3.56965	Naive-like CD8T
3.42317	2.60736	CD39+ EM-like CD8T
2.75436	0.719489	EM-like CD8T
4.28996	2.95578	CD39+ EM-like CD8T
3.62224	2.96151	CD39+ EM-like CD8T
-5.01069	-1.85813	Naive-like CD8T
0.866552	2.54654	CD39+ EM-like CD8T
1.73806	-0.727946	EM-like CD8T
3.59179	0.666237	CD39+ EM-like CD8T
2.6254	2.6496	CD39+ EM-like CD8T
2.83048	-0.0876303	CD39+ EM-like CD8T
-2.91908	1.70189	EM-like CD8T
1.05693	1.56458	CD39+ EM-like CD8T
1.74033	-2.02547	EM-like CD8T
1.84211	0.776771	CD39+ EM-like CD8T
-1.01072	0.919368	EM-like CD8T
3.64613	1.00702	CD39+ EM-like CD8T
1.95907	0.560895	CD39+ EM-like CD8T
2.2085	0.2308	CD39+ EM-like CD8T
0.875209	2.98096	CD39+ EM-like CD8T
2.14321	1.43792	CD39+ EM-like CD8T
1.86959	2.66759	CD39+ EM-like CD8T
-4.34153	-2.83368	Naive-like CD8T
3.3689	2.97302	CD39+ EM-like CD8T
2.63967	0.677163	CD39+ EM-like CD8T
3.42666	1.22224	CD39+ EM-like CD8T
-4.34541	-1.47993	Naive-like CD8T
-0.58826	5.07949	CD56+ EM-like CD8T
2.57473	3.1664	CD39+ EM-like CD8T
2.45812	-2.94437	EM-like CD8T
2.16473	2.44028	CD39+ EM-like CD8T
3.91877	1.20311	CD39+ EM-like CD8T
3.43955	1.81704	CD39+ EM-like CD8T
1.46336	3.21793	CD39+ EM-like CD8T
3.27262	0.720082	CD39+ EM-like CD8T
1.57936	0.605938	EM-like CD8T
2.41278	0.471714	CD39+ EM-like CD8T
1.34703	3.9017	CD56+ EM-like CD8T
-0.444876	4.57603	CD56+ EM-like CD8T
1.19766	-2.15865	EM-like CD8T
0.00533049	0.651953	CD39+ EM-like CD8T
3.45383	1.38541	CD39+ EM-like CD8T
3.17167	1.71031	CD39+ EM-like CD8T
-1.94343	3.2311	CD39+ EM-like CD8T
4.46383	2.48403	CD39+ EM-like CD8T
2.40261	3.26992	CD39+ EM-like CD8T
2.72649	2.74244	CD39+ EM-like CD8T
1.10079	1.98863	CD39+ EM-like CD8T
2.78073	2.48684	CD39+ EM-like CD8T
1.24842	-1.52566	EM-like CD8T
3.40949	1.25563	CD39+ EM-like CD8T
1.20225	2.50975	CD39+ EM-like CD8T
-1.36424	2.40362	CD39+ EM-like CD8T
1.31463	2.16639	CD39+ EM-like CD8T
3.40051	1.95437	CD39+ EM-like CD8T
2.32093	3.40224	CD39+ EM-like CD8T
1.5343	1.51586	CD39+ EM-like CD8T
3.14169	-1.85892	EM-like CD8T
3.91352	0.979695	CD39+ EM-like CD8T
3.37509	1.30126	CD39+ EM-like CD8T
2.48329	-0.707374	EM-like CD8T
3.58788	1.1275	CD39+ EM-like CD8T
1.87089	0.967409	CD39+ EM-like CD8T
1.29993	1.09393	CD39+ EM-like CD8T
1.84569	0.0892809	EM-like CD8T
-0.0169627	-0.45126	EM-like CD8T
3.36088	1.59279	CD39+ EM-like CD8T
-1.73859	1.96509	CD39+ EM-like CD8T
-1.15485	5.29329	CD56+ EM-like CD8T
3.05572	2.32234	CD39+ EM-like CD8T
-0.712731	1.89111	CD39+ EM-like CD8T
3.01069	1.22534	CD39+ EM-like CD8T
1.60736	-1.00448	EM-like CD8T
3.89718	-0.447075	CD39+ EM-like CD8T
3.83764	2.32857	CD39+ EM-like CD8T
5.23105	-0.231853	CD39+ EM-like CD8T
4.85961	1.40183	CD39+ EM-like CD8T
3.22227	0.849248	CD39+ EM-like CD8T
4.29575	0.730554	CD39+ EM-like CD8T
3.97913	1.82135	CD39+ EM-like CD8T
-1.93326	1.79787	CD39+ EM-like CD8T
-0.565586	1.91025	CD39+ EM-like CD8T
1.77627	3.17234	CD39+ EM-like CD8T
2.65173	1.09645	CD39+ EM-like CD8T
3.93024	2.14517	CD39+ EM-like CD8T
0.367194	1.33766	CD39+ EM-like CD8T
-4.38275	-0.758387	Naive-like CD8T
5.10413	0.448887	CD39+ EM-like CD8T
4.22216	1.40499	CD39+ EM-like CD8T
1.0318	4.50053	CD56+ EM-like CD8T
2.40603	0.838128	CD39+ EM-like CD8T
0.658008	1.50197	CD39+ EM-like CD8T
2.71682	2.62677	CD39+ EM-like CD8T
1.62617	3.19047	CD39+ EM-like CD8T
1.94883	0.200232	CD39+ EM-like CD8T
0.821554	1.28666	CD39+ EM-like CD8T
2.23217	3.36863	CD39+ EM-like CD8T
3.29946	1.56773	CD39+ EM-like CD8T
4.05753	1.78696	CD39+ EM-like CD8T
3.28746	0.733598	CD39+ EM-like CD8T
-2.09717	1.7139	CD39+ EM-like CD8T
3.83346	1.50514	CD39+ EM-like CD8T
3.82666	1.65662	CD39+ EM-like CD8T
4.55074	2.17506	CD39+ EM-like CD8T
2.96114	1.84791	CD39+ EM-like CD8T
2.39235	0.756707	CD39+ EM-like CD8T
2.50012	2.79961	CD39+ EM-like CD8T
2.43541	2.47878	CD39+ EM-like CD8T
1.91546	-1.63069	EM-like CD8T
3.15404	0.769535	CD39+ EM-like CD8T
3.76048	3.00576	CD39+ EM-like CD8T
0.848283	-2.96134	EM-like CD8T
2.0598	3.01115	CD39+ EM-like CD8T
1.02747	0.958289	CD39+ EM-like CD8T
3.89586	2.1384	CD39+ EM-like CD8T
-1.76462	-0.276792	EM-like CD8T
2.9194	2.99031	CD39+ EM-like CD8T
3.77397	2.06563	CD39+ EM-like CD8T
2.91188	1.64419	CD39+ EM-like CD8T
0.961867	2.31383	CD39+ EM-like CD8T
-0.0996927	5.10304	CD56+ EM-like CD8T
-3.17489	-3.21612	Naive-like CD8T
2.5134	1.18772	CD39+ EM-like CD8T
3.04652	2.67796	CD39+ EM-like CD8T
2.68876	-1.72884	EM-like CD8T
2.11816	2.10617	CD39+ EM-like CD8T
-1.3938	1.47025	EM-like CD8T
1.15586	4.77687	CD56+ EM-like CD8T
-0.276607	2.03138	CD39+ EM-like CD8T
3.16331	3.08772	CD39+ EM-like CD8T
3.1547	1.11466	CD39+ EM-like CD8T
3.46591	1.00232	CD39+ EM-like CD8T
2.78272	2.57367	CD39+ EM-like CD8T
-2.02157	2.74255	CD39+ EM-like CD8T
3.03036	3.43925	CD39+ EM-like CD8T
0.823255	0.450582	EM-like CD8T
1.12057	0.213147	CD39+ EM-like CD8T
2.8719	0.695712	CD39+ EM-like CD8T
2.05506	0.213204	EM-like CD8T
4.69546	1.48615	CD39+ EM-like CD8T
2.61097	3.12518	CD39+ EM-like CD8T
4.19347	1.84725	CD39+ EM-like CD8T
4.36932	2.42551	CD39+ EM-like CD8T
2.87925	0.427649	CD39+ EM-like CD8T
3.15678	1.97767	CD39+ EM-like CD8T
2.13524	0.992944	CD39+ EM-like CD8T
-1.24437	-1.68273	EM-like CD8T
3.65428	0.937096	CD39+ EM-like CD8T
3.26497	3.01804	CD39+ EM-like CD8T
3.28452	1.49237	CD39+ EM-like CD8T
-1.5046	2.00272	CD39+ EM-like CD8T
0.68309	1.87594	CD39+ EM-like CD8T
2.33822	2.71852	CD39+ EM-like CD8T
-0.0798577	2.02816	CD39+ EM-like CD8T
0.231225	-2.22716	EM-like CD8T
2.98444	0.474628	CD39+ EM-like CD8T
4.42082	2.41698	CD39+ EM-like CD8T
3.88458	1.32717	CD39+ EM-like CD8T
3.1892	1.62961	CD39+ EM-like CD8T
4.40876	2.81563	CD39+ EM-like CD8T
3.35229	1.2158	CD39+ EM-like CD8T
-0.796073	1.60885	CD39+ EM-like CD8T
0.961768	5.14072	CD56+ EM-like CD8T
-1.50582	2.10266	CD39+ EM-like CD8T
4.4071	1.89109	CD39+ EM-like CD8T
-2.71483	2.12351	CD39+ EM-like CD8T
-0.649373	0.252357	EM-like CD8T
-1.14711	-0.684894	CD39+ EM-like CD8T
1.54264	3.24643	CD39+ EM-like CD8T
1.45606	2.2718	CD39+ EM-like CD8T
3.11658	3.02421	CD39+ EM-like CD8T
3.01829	0.991877	CD39+ EM-like CD8T
0.556543	0.294189	CD39+ EM-like CD8T
1.90738	-0.0684203	CD39+ EM-like CD8T
3.98824	2.21362	CD39+ EM-like CD8T
4.48797	0.0474621	CD39+ EM-like CD8T
2.30129	-0.786885	EM-like CD8T
3.5875	1.15929	CD39+ EM-like CD8T
2.01174	0.99753	CD39+ EM-like CD8T
2.76258	2.96117	CD39+ EM-like CD8T
-1.15902	2.54303	CD39+ EM-like CD8T
3.98899	1.02971	CD39+ EM-like CD8T
2.06207	3.05477	CD39+ EM-like CD8T
4.24496	1.66419	CD39+ EM-like CD8T
-0.400195	2.47086	CD39+ EM-like CD8T
2.82253	1.15325	CD39+ EM-like CD8T
2.85832	1.25859	CD39+ EM-like CD8T
2.45925	1.85584	CD39+ EM-like CD8T
2.66179	-1.43351	EM-like CD8T
4.63245	1.61828	CD39+ EM-like CD8T
1.76703	1.87729	CD39+ EM-like CD8T
2.33305	2.79712	CD39+ EM-like CD8T
-0.332234	1.21492	CD39+ EM-like CD8T
1.60534	2.56578	CD39+ EM-like CD8T
1.89639	2.85813	CD39+ EM-like CD8T
3.01098	1.4351	CD39+ EM-like CD8T
2.31452	0.872969	CD39+ EM-like CD8T
2.11861	0.589269	CD39+ EM-like CD8T
3.74993	1.61251	CD39+ EM-like CD8T
3.2534	0.0305999	CD39+ EM-like CD8T
4.10461	2.73685	CD39+ EM-like CD8T
-1.5835	0.691622	CD39+ EM-like CD8T
3.5129	1.58464	CD39+ EM-like CD8T
2.79047	3.07366	CD39+ EM-like CD8T
2.06019	3.19379	CD39+ EM-like CD8T
3.97966	1.56338	CD39+ EM-like CD8T
1.79857	-0.247873	EM-like CD8T
-0.79166	1.98169	CD39+ EM-like CD8T
0.73651	-0.864528	EM-like CD8T
2.96121	1.37383	CD39+ EM-like CD8T
1.82271	2.53161	CD39+ EM-like CD8T
2.57948	-0.197441	EM-like CD8T
2.30176	-2.49057	EM-like CD8T
-3.39045	-3.82977	Naive-like CD8T
3.3051	1.21431	CD39+ EM-like CD8T
0.878483	5.18165	CD56+ EM-like CD8T
1.64495	0.562588	CD39+ EM-like CD8T
0.947938	2.94739	CD39+ EM-like CD8T
3.49353	1.28367	CD39+ EM-like CD8T
2.96548	2.94144	CD39+ EM-like CD8T
3.10225	1.90766	CD39+ EM-like CD8T
4.65426	2.60259	CD39+ EM-like CD8T
2.65865	1.27941	CD39+ EM-like CD8T
1.19304	0.27075	CD39+ EM-like CD8T
2.41878	1.69667	CD39+ EM-like CD8T
0.668436	0.185873	CD39+ EM-like CD8T
1.14924	2.45634	CD39+ EM-like CD8T
2.60111	2.03233	CD39+ EM-like CD8T
3.56994	1.40357	CD39+ EM-like CD8T
2.18361	2.01276	CD39+ EM-like CD8T
2.12869	2.99223	CD39+ EM-like CD8T
2.96563	2.97196	CD39+ EM-like CD8T
2.11126	1.1093	CD39+ EM-like CD8T
2.14763	-0.360283	EM-like CD8T
1.75531	1.6898	CD39+ EM-like CD8T
-3.9482	0.154292	EM-like CD8T
1.90538	2.31032	CD39+ EM-like CD8T
1.52874	4.01532	CD39+ EM-like CD8T
3.47389	1.22763	CD39+ EM-like CD8T
2.75967	1.48043	CD39+ EM-like CD8T
1.33517	-0.693894	EM-like CD8T
-4.74529	-0.708439	Naive-like CD8T
2.02624	0.710852	CD39+ EM-like CD8T
3.60692	1.23832	CD39+ EM-like CD8T
1.70058	1.84282	CD39+ EM-like CD8T
0.205512	1.2823	CD39+ EM-like CD8T
2.25842	3.19468	CD39+ EM-like CD8T
2.9136	3.12861	CD39+ EM-like CD8T
3.72806	1.54476	CD39+ EM-like CD8T
1.97753	2.28877	CD39+ EM-like CD8T
3.25322	1.98078	CD39+ EM-like CD8T
3.44554	1.30649	CD39+ EM-like CD8T
2.09098	3.67425	CD39+ EM-like CD8T
3.38688	-1.85114	EM-like CD8T
1.73972	1.54894	CD39+ EM-like CD8T
-0.474107	1.87499	CD39+ EM-like CD8T
2.19374	2.05098	CD39+ EM-like CD8T
-0.872376	1.79215	CD39+ EM-like CD8T
3.44409	2.24321	CD39+ EM-like CD8T
2.82093	2.95855	CD39+ EM-like CD8T
-0.501724	2.17787	CD39+ EM-like CD8T
2.55961	1.28396	CD39+ EM-like CD8T
2.96469	2.10324	CD39+ EM-like CD8T
4.60011	1.95127	CD39+ EM-like CD8T
-4.11229	0.563686	CD39+ EM-like CD8T
3.00211	3.22162	CD39+ EM-like CD8T
-2.34466	1.5125	EM-like CD8T
1.21398	0.554127	EM-like CD8T
2.44408	0.308201	CD39+ EM-like CD8T
3.04209	2.61314	CD39+ EM-like CD8T
0.156691	1.73294	CD39+ EM-like CD8T
-1.61844	0.0657267	EM-like CD8T
-0.172431	1.1701	EM-like CD8T
3.04182	1.06841	CD39+ EM-like CD8T
0.473013	-1.67001	CD39+ EM-like CD8T
3.43578	1.67105	CD39+ EM-like CD8T
1.98915	1.9814	CD39+ EM-like CD8T
1.14274	3.67256	CD56+ EM-like CD8T
-3.70601	-0.504459	CD39+ EM-like CD8T
4.43006	2.55868	CD39+ EM-like CD8T
2.56734	1.48542	CD39+ EM-like CD8T
2.90584	3.32667	CD39+ EM-like CD8T
-1.19508	0.526467	CD39+ EM-like CD8T
-1.95015	-1.81222	EM-like CD8T
3.55874	1.15204	CD39+ EM-like CD8T
1.16469	2.08076	CD39+ EM-like CD8T
3.16398	2.58904	CD39+ EM-like CD8T
3.38591	0.713864	CD39+ EM-like CD8T
3.35313	1.27768	CD39+ EM-like CD8T
0.453663	2.14357	CD39+ EM-like CD8T
-3.92662	-3.11915	Naive-like CD8T
-1.99152	1.22293	EM-like CD8T
2.76354	0.729597	CD39+ EM-like CD8T
1.35146	1.53796	EM-like CD8T
0.436799	2.15916	CD39+ EM-like CD8T
2.87011	1.08479	CD39+ EM-like CD8T
2.32905	3.06223	CD39+ EM-like CD8T
2.12474	-3.04033	EM-like CD8T
3.80169	1.91558	CD39+ EM-like CD8T
3.46311	1.70392	CD39+ EM-like CD8T
2.45333	3.59931	CD39+ EM-like CD8T
3.52664	2.57027	CD39+ EM-like CD8T
2.8098	2.49295	CD39+ EM-like CD8T
3.48855	-1.05164	CD39+ EM-like CD8T
-0.548164	-0.451237	EM-like CD8T
-0.182141	-0.562906	EM-like CD8T
0.0868644	2.77589	CD39+ EM-like CD8T
0.162873	1.41786	CD39+ EM-like CD8T
2.1741	3.52561	CD39+ EM-like CD8T
3.21391	2.59315	CD39+ EM-like CD8T
-0.897231	0.386461	CD39+ EM-like CD8T
3.61017	1.06181	CD39+ EM-like CD8T
2.16123	1.13521	CD39+ EM-like CD8T
3.39764	1.04124	CD39+ EM-like CD8T
2.83118	0.802951	CD39+ EM-like CD8T
4.43615	2.03403	CD39+ EM-like CD8T
2.82164	0.840358	CD39+ EM-like CD8T
2.55619	1.52423	CD39+ EM-like CD8T
3.26295	1.01814	CD39+ EM-like CD8T
-4.22889	-0.801299	CD39+ EM-like CD8T
-0.55709	2.40521	CD39+ EM-like CD8T
2.98207	2.81874	CD39+ EM-like CD8T
3.14004	1.41981	CD39+ EM-like CD8T
-3.51414	3.91135	CD94+ Effector-like CD8T
2.40034	2.69184	CD39+ EM-like CD8T
3.15319	1.20389	CD39+ EM-like CD8T
2.72709	-1.24922	EM-like CD8T
0.27706	4.72267	CD56+ EM-like CD8T
-3.44171	-0.997692	EM-like CD8T
-1.67045	0.79213	EM-like CD8T
3.35451	2.98982	CD39+ EM-like CD8T
4.61441	-0.941414	CD39+ EM-like CD8T
2.95136	2.41299	EM-like CD8T
0.953572	-0.0466947	CD39+ EM-like CD8T
-0.695763	-0.173572	EM-like CD8T
-1.64369	4.7393	CD56+ EM-like CD8T
2.42535	0.863082	CD39+ EM-like CD8T
1.9541	0.554954	CD39+ EM-like CD8T
1.29317	1.51192	CD39+ EM-like CD8T
3.38918	1.44053	CD39+ EM-like CD8T
2.94171	1.66383	CD39+ EM-like CD8T
3.8021	3.20674	CD39+ EM-like CD8T
0.888513	0.408434	CD39+ EM-like CD8T
2.60902	1.23811	CD39+ EM-like CD8T
2.34634	2.10056	CD39+ EM-like CD8T
2.66514	1.33694	CD39+ EM-like CD8T
3.15429	1.59962	CD39+ EM-like CD8T
2.39688	0.927207	CD39+ EM-like CD8T
3.29203	0.617207	CD39+ EM-like CD8T
2.06644	1.50061	CD39+ EM-like CD8T
3.33018	1.92807	CD39+ EM-like CD8T
3.82058	2.49322	CD39+ EM-like CD8T
0.442435	2.38239	CD39+ EM-like CD8T
-3.25353	-2.76547	CD39+ EM-like CD8T
2.4806	1.194	CD39+ EM-like CD8T
-0.983564	1.57238	EM-like CD8T
1.65143	2.11723	CD39+ EM-like CD8T
0.692353	5.36253	CD56+ EM-like CD8T
3.39778	-1.77549	EM-like CD8T
1.42512	-3.31292	EM-like CD8T
2.67059	1.92516	CD39+ EM-like CD8T
0.486422	3.94024	CD56+ EM-like CD8T
-2.62317	-1.45214	EM-like CD8T
2.94362	-2.23556	EM-like CD8T
1.36284	-1.4439	EM-like CD8T
0.699682	2.40031	CD39+ EM-like CD8T
2.90056	2.80245	CD39+ EM-like CD8T
0.9092	4.32179	CD56+ EM-like CD8T
2.22892	3.00279	CD39+ EM-like CD8T
2.40861	0.211321	CD39+ EM-like CD8T
2.69146	3.05778	CD39+ EM-like CD8T
-2.79769	1.99207	EM-like CD8T
3.54376	2.20808	CD39+ EM-like CD8T
3.60669	1.42685	CD39+ EM-like CD8T
-3.20355	2.0945	CD39+ EM-like CD8T
1.98117	0.615891	CD39+ EM-like CD8T
1.89818	2.10129	CD39+ EM-like CD8T
1.49324	1.33468	CD39+ EM-like CD8T
0.631727	0.930368	CD39+ EM-like CD8T
2.24619	0.0393128	CD39+ EM-like CD8T
-0.279246	-0.49104	EM-like CD8T
3.37288	1.19248	CD39+ EM-like CD8T
2.49848	2.76722	CD39+ EM-like CD8T
1.91128	1.75191	CD39+ EM-like CD8T
-0.404265	2.19279	EM-like CD8T
2.4093	2.43458	CD39+ EM-like CD8T
2.35483	1.602	CD39+ EM-like CD8T
3.52739	2.51801	CD39+ EM-like CD8T
0.0821321	0.599742	CD39+ EM-like CD8T
-1.25685	1.31949	CD39+ EM-like CD8T
1.26694	1.77996	CD39+ EM-like CD8T
2.15286	2.19034	CD39+ EM-like CD8T
2.17787	-2.53493	EM-like CD8T
3.29011	-1.87694	EM-like CD8T
2.20585	-3.01275	EM-like CD8T
0.920622	1.60706	CD39+ EM-like CD8T
3.20904	2.60879	CD39+ EM-like CD8T
1.99528	2.75964	CD39+ EM-like CD8T
4.24841	2.2592	CD39+ EM-like CD8T
3.39498	1.15492	CD39+ EM-like CD8T
3.69472	1.50412	CD39+ EM-like CD8T
2.15398	0.441706	CD39+ EM-like CD8T
2.10078	-2.74377	EM-like CD8T
-0.297394	2.14703	CD39+ EM-like CD8T
2.09345	1.9301	CD39+ EM-like CD8T
-3.27344	-3.84765	Naive-like CD8T
3.58211	2.1756	CD39+ EM-like CD8T
2.52189	2.86143	CD39+ EM-like CD8T
0.824944	1.33923	CD39+ EM-like CD8T
2.86887	1.21993	CD39+ EM-like CD8T
3.26301	1.19815	CD39+ EM-like CD8T
1.89372	2.67204	CD39+ EM-like CD8T
3.72482	1.43318	CD39+ EM-like CD8T
4.02079	1.29461	CD39+ EM-like CD8T
1.08461	0.888408	CD39+ EM-like CD8T
3.39028	2.38405	CD39+ EM-like CD8T
4.03133	2.2258	CD39+ EM-like CD8T
1.94718	1.95235	CD39+ EM-like CD8T
2.55541	2.5584	CD39+ EM-like CD8T
2.89544	2.2278	CD39+ EM-like CD8T
0.397206	-2.25305	EM-like CD8T
3.65338	1.75015	CD39+ EM-like CD8T
4.01231	2.48013	CD39+ EM-like CD8T
3.30127	1.42854	CD39+ EM-like CD8T
2.81359	1.20104	CD39+ EM-like CD8T
-3.11881	3.81663	CD94+ Effector-like CD8T
2.38961	2.53275	CD39+ EM-like CD8T
3.12463	0.620335	CD39+ EM-like CD8T
3.36744	0.449114	CD39+ EM-like CD8T
2.39598	3.43614	CD39+ EM-like CD8T
2.31994	3.96602	CD39+ EM-like CD8T
2.13981	1.68066	CD39+ EM-like CD8T
3.79747	2.73133	CD39+ EM-like CD8T
1.91779	2.872	CD39+ EM-like CD8T
2.23567	1.68648	CD39+ EM-like CD8T
3.21688	2.19188	CD39+ EM-like CD8T
2.32891	2.62307	CD39+ EM-like CD8T
4.34026	0.866172	CD39+ EM-like CD8T
2.32427	0.31308	CD39+ EM-like CD8T
1.21613	-1.34525	EM-like CD8T
1.44896	0.758006	CD39+ EM-like CD8T
3.01678	0.473154	CD39+ EM-like CD8T
2.96669	2.14307	CD39+ EM-like CD8T
3.16876	1.02747	CD39+ EM-like CD8T
3.2393	0.858602	CD39+ EM-like CD8T
2.65188	3.17255	CD39+ EM-like CD8T
2.41313	3.1283	CD39+ EM-like CD8T
3.65988	1.83118	CD39+ EM-like CD8T
0.787976	3.05062	CD39+ EM-like CD8T
3.61593	1.63882	CD39+ EM-like CD8T
2.96256	1.03308	CD39+ EM-like CD8T
2.6673	3.11839	CD39+ EM-like CD8T
3.71687	1.78478	CD39+ EM-like CD8T
-0.724266	1.84183	CD39+ EM-like CD8T
1.36088	1.32476	CD39+ EM-like CD8T
1.97548	2.909	CD39+ EM-like CD8T
2.15047	1.49658	CD39+ EM-like CD8T
-2.78699	-2.74385	CD39+ EM-like CD8T
2.83918	-1.46457	EM-like CD8T
3.05124	3.09684	CD39+ EM-like CD8T
3.70603	0.747178	CD39+ EM-like CD8T
3.5011	2.04605	CD39+ EM-like CD8T
-0.251107	2.14498	CD39+ EM-like CD8T
-3.8097	-2.27201	Naive-like CD8T
0.985854	-1.53413	EM-like CD8T
1.96604	2.11115	CD39+ EM-like CD8T
3.16452	2.46517	CD39+ EM-like CD8T
3.39877	2.09687	CD39+ EM-like CD8T
2.40213	1.04052	CD39+ EM-like CD8T
1.89079	0.730191	CD39+ EM-like CD8T
3.77148	1.67713	CD39+ EM-like CD8T
4.48548	1.58741	CD39+ EM-like CD8T
4.42565	2.82806	CD39+ EM-like CD8T
2.10634	-4.51708	EM-like CD8T
1.51262	4.4812	CD56+ EM-like CD8T
-3.41654	-2.3542	CD39+ EM-like CD8T
4.48754	2.79921	CD39+ EM-like CD8T
2.90702	2.55535	CD39+ EM-like CD8T
0.993904	1.68295	CD39+ EM-like CD8T
-2.70305	3.09542	CD39+ EM-like CD8T
0.0354016	2.42955	CD39+ EM-like CD8T
0.861664	1.50584	CD39+ EM-like CD8T
0.93109	1.75715	CD39+ EM-like CD8T
-0.856318	0.995673	CD39+ EM-like CD8T
-3.1803	3.63741	EM-like CD8T
3.37082	-0.903263	EM-like CD8T
3.13801	2.91058	CD39+ EM-like CD8T
2.98991	0.998443	CD39+ EM-like CD8T
3.74497	1.25745	CD39+ EM-like CD8T
-0.627156	1.98159	CD39+ EM-like CD8T
2.19555	2.14821	CD39+ EM-like CD8T
3.85724	2.99036	CD39+ EM-like CD8T
0.175834	0.878359	CD39+ EM-like CD8T
2.90793	2.70755	CD39+ EM-like CD8T
3.72596	1.17194	CD39+ EM-like CD8T
3.77649	1.67046	CD39+ EM-like CD8T
4.37939	1.64045	CD39+ EM-like CD8T
1.99167	-0.979008	EM-like CD8T
2.38495	0.785248	CD39+ EM-like CD8T
-3.31606	-0.725135	EM-like CD8T
3.35525	-2.09285	EM-like CD8T
0.635219	5.32248	CD56+ EM-like CD8T
3.27021	2.03504	CD39+ EM-like CD8T
1.35446	0.462243	CD39+ EM-like CD8T
2.33332	1.33436	CD39+ EM-like CD8T
4.61905	0.881007	CD39+ EM-like CD8T
3.69965	2.22014	CD39+ EM-like CD8T
-0.818585	2.0612	CD39+ EM-like CD8T
1.062	0.0269697	EM-like CD8T
3.21888	2.51784	CD39+ EM-like CD8T
1.47674	-0.189412	EM-like CD8T
2.07309	0.237393	CD39+ EM-like CD8T
2.34562	0.557269	CD39+ EM-like CD8T
1.55429	3.60327	CD39+ EM-like CD8T
3.35207	1.03516	CD39+ EM-like CD8T
4.2446	2.81432	CD39+ EM-like CD8T
2.31226	1.97127	CD39+ EM-like CD8T
-0.300975	1.63862	CD39+ EM-like CD8T
3.88542	-0.239092	CD39+ EM-like CD8T
0.404773	1.43941	CD39+ EM-like CD8T
1.67563	2.5428	CD39+ EM-like CD8T
2.10647	1.87583	CD39+ EM-like CD8T
1.49092	0.0930475	CD39+ EM-like CD8T
2.84357	0.52613	CD39+ EM-like CD8T
4.13048	1.82639	CD39+ EM-like CD8T
-1.18936	1.74331	EM-like CD8T
3.74488	-1.12285	CD56+ EM-like CD8T
3.67181	2.6086	CD39+ EM-like CD8T
2.99443	-1.03943	EM-like CD8T
3.4867	1.20516	CD39+ EM-like CD8T
3.48272	1.37032	CD39+ EM-like CD8T
2.004	1.01032	CD39+ EM-like CD8T
-4.03692	-0.392908	CD39+ EM-like CD8T
2.68097	3.29144	CD39+ EM-like CD8T
4.2726	2.46201	CD39+ EM-like CD8T
2.31116	3.05431	CD39+ EM-like CD8T
2.20519	1.62853	CD39+ EM-like CD8T
-1.22214	2.94543	CD39+ EM-like CD8T
3.56618	1.9165	CD39+ EM-like CD8T
3.01393	2.70964	CD39+ EM-like CD8T
2.15591	2.03238	CD39+ EM-like CD8T
2.99614	1.3776	CD39+ EM-like CD8T
3.45454	2.54215	CD39+ EM-like CD8T
2.6847	1.48036	CD39+ EM-like CD8T
2.95291	2.32591	CD39+ EM-like CD8T
1.75786	3.68212	CD39+ EM-like CD8T
3.66411	-1.18946	CD39+ EM-like CD8T
-0.168519	2.05156	CD39+ EM-like CD8T
2.19956	0.757017	CD39+ EM-like CD8T
-2.11655	1.84698	EM-like CD8T
3.3147	0.773178	CD39+ EM-like CD8T
4.37765	2.21457	CD39+ EM-like CD8T
4.13731	0.509684	CD39+ EM-like CD8T
2.62724	0.802875	EM-like CD8T
0.285721	1.73909	CD39+ EM-like CD8T
2.87636	0.874081	EM-like CD8T
3.24419	0.896682	CD39+ EM-like CD8T
2.82126	1.60297	CD39+ EM-like CD8T
-4.61439	-1.62244	Naive-like CD8T
1.7485	3.1259	CD39+ EM-like CD8T
1.02431	2.0074	CD39+ EM-like CD8T
-0.295027	1.80666	CD39+ EM-like CD8T
3.62235	2.1944	CD39+ EM-like CD8T
2.6988	0.63203	CD39+ EM-like CD8T
2.79985	3.13831	CD39+ EM-like CD8T
3.75372	1.41546	EM-like CD8T
2.42761	2.19503	CD39+ EM-like CD8T
-0.866677	2.03723	CD39+ EM-like CD8T
4.46233	2.70959	CD39+ EM-like CD8T
3.57265	2.43626	CD39+ EM-like CD8T
3.95568	1.78503	CD39+ EM-like CD8T
3.55379	-0.914271	EM-like CD8T
4.14392	2.32217	CD39+ EM-like CD8T
2.09982	3.21572	CD39+ EM-like CD8T
-2.76908	0.945813	EM-like CD8T
1.71322	2.10299	CD39+ EM-like CD8T
2.98345	0.366379	CD39+ EM-like CD8T
0.538476	1.28994	CD39+ EM-like CD8T
2.582	1.29083	CD39+ EM-like CD8T
-0.0181913	4.98867	CD56+ EM-like CD8T
3.32747	2.34014	CD39+ EM-like CD8T
2.50279	0.62128	CD39+ EM-like CD8T
2.34802	2.89187	CD39+ EM-like CD8T
4.30294	2.89109	CD39+ EM-like CD8T
2.84512	1.43709	CD39+ EM-like CD8T
4.35895	2.36473	CD39+ EM-like CD8T
3.29323	1.84299	EM-like CD8T
-0.00491457	-2.38138	EM-like CD8T
2.65665	2.38896	CD39+ EM-like CD8T
2.71897	1.0999	CD39+ EM-like CD8T
-1.55885	0.920604	CD39+ EM-like CD8T
1.91494	3.87775	CD39+ EM-like CD8T
4.99098	-0.660348	CD39+ EM-like CD8T
4.57119	0.869722	CD39+ EM-like CD8T
-0.183762	1.68167	CD39+ EM-like CD8T
1.04362	2.18868	CD39+ EM-like CD8T
-0.543418	5.1643	CD56+ EM-like CD8T
2.47872	2.03011	CD39+ EM-like CD8T
2.48231	1.54419	CD39+ EM-like CD8T
3.96597	1.76848	CD39+ EM-like CD8T
1.86739	-2.44687	EM-like CD8T
-0.303545	2.57273	CD39+ EM-like CD8T
1.60603	2.87058	CD39+ EM-like CD8T
1.43014	-1.12518	CD39+ EM-like CD8T
3.08645	0.861039	CD39+ EM-like CD8T
2.55048	-0.222003	EM-like CD8T
2.15072	-1.70098	EM-like CD8T
2.50344	0.771371	CD39+ EM-like CD8T
3.95383	0.589984	CD39+ EM-like CD8T
-0.957811	-0.88463	EM-like CD8T
2.38963	2.66782	CD39+ EM-like CD8T
1.47093	1.37201	CD39+ EM-like CD8T
-2.25965	-2.98938	CD39+ EM-like CD8T
0.716183	4.64971	CD56+ EM-like CD8T
2.62948	2.77532	CD39+ EM-like CD8T
3.36944	-0.592291	CD39+ EM-like CD8T
2.99533	2.67921	CD39+ EM-like CD8T
2.66552	2.01635	CD39+ EM-like CD8T
-4.2751	-0.844941	Naive-like CD8T
2.92782	0.758248	CD39+ EM-like CD8T
3.16434	-1.07773	EM-like CD8T
2.99696	2.91424	EM-like CD8T
0.410255	-1.25103	CD39+ EM-like CD8T
2.1138	2.71868	CD39+ EM-like CD8T
3.09437	0.624885	CD39+ EM-like CD8T
4.14996	1.83142	CD39+ EM-like CD8T
3.77758	1.55154	CD39+ EM-like CD8T
3.41905	1.82205	CD39+ EM-like CD8T
2.83698	2.39617	CD39+ EM-like CD8T
3.79036	1.65864	CD39+ EM-like CD8T
-1.53222	1.4472	CD39+ EM-like CD8T
3.15927	2.47728	CD39+ EM-like CD8T
3.05061	0.990621	EM-like CD8T
3.85209	2.34147	CD39+ EM-like CD8T
3.77254	1.474	CD39+ EM-like CD8T
2.16523	2.63831	CD39+ EM-like CD8T
2.93089	3.1006	CD39+ EM-like CD8T
0.70018	1.77364	CD39+ EM-like CD8T
1.6723	2.91831	CD39+ EM-like CD8T
2.54741	1.71142	CD39+ EM-like CD8T
3.14316	-1.33365	EM-like CD8T
3.3458	1.00575	CD39+ EM-like CD8T
2.6415	3.19166	CD39+ EM-like CD8T
3.36476	2.73213	CD39+ EM-like CD8T
2.87119	3.50297	CD39+ EM-like CD8T
0.821613	4.41017	CD56+ EM-like CD8T
4.17467	2.21233	CD39+ EM-like CD8T
2.40047	2.25885	CD39+ EM-like CD8T
1.70099	1.65578	CD39+ EM-like CD8T
1.57146	1.59142	CD39+ EM-like CD8T
3.43195	1.29199	CD39+ EM-like CD8T
2.92867	1.00914	CD39+ EM-like CD8T
-1.47501	1.7646	CD39+ EM-like CD8T
1.76825	2.02699	CD39+ EM-like CD8T
1.6032	2.94848	CD39+ EM-like CD8T
4.24671	2.76781	CD39+ EM-like CD8T
1.88637	2.12116	CD39+ EM-like CD8T
1.79807	2.66829	CD39+ EM-like CD8T
3.8213	2.81956	CD39+ EM-like CD8T
0.892049	-1.71084	EM-like CD8T
3.60051	1.1111	CD39+ EM-like CD8T
0.362564	0.299131	CD39+ EM-like CD8T
0.531503	2.27835	CD39+ EM-like CD8T
1.9874	0.201829	CD39+ EM-like CD8T
1.01745	4.58301	CD56+ EM-like CD8T
3.64625	-0.381623	CD39+ EM-like CD8T
1.42307	3.00479	CD39+ EM-like CD8T
3.62332	-2.03179	EM-like CD8T
1.80732	0.491193	EM-like CD8T
4.02381	1.73523	CD39+ EM-like CD8T
4.06279	0.922222	CD39+ EM-like CD8T
2.89482	0.944483	CD39+ EM-like CD8T
0.399752	1.55831	CD39+ EM-like CD8T
2.18383	3.00134	CD39+ EM-like CD8T
-1.48371	1.31295	EM-like CD8T
-1.59477	2.01743	CD39+ EM-like CD8T
1.97941	3.42694	CD39+ EM-like CD8T
3.00901	2.27569	CD39+ EM-like CD8T
2.86442	2.48157	CD39+ EM-like CD8T
3.45574	3.19934	CD39+ EM-like CD8T
2.74	3.34486	CD39+ EM-like CD8T
4.59895	1.48167	CD39+ EM-like CD8T
-0.0897227	1.41169	CD39+ EM-like CD8T
4.63827	1.88494	CD39+ EM-like CD8T
3.74846	1.30905	CD39+ EM-like CD8T
2.78542	1.71238	CD39+ EM-like CD8T
2.99865	2.15688	CD39+ EM-like CD8T
-4.07847	0.362155	EM-like CD8T
3.63505	1.47451	CD39+ EM-like CD8T
3.24805	0.667118	CD39+ EM-like CD8T
1.16951	3.19389	CD39+ EM-like CD8T
2.87301	0.984389	CD39+ EM-like CD8T
2.38029	2.29401	CD39+ EM-like CD8T
2.43651	0.943191	CD39+ EM-like CD8T
3.32699	3.15773	CD39+ EM-like CD8T
1.77611	-3.75072	EM-like CD8T
2.98488	1.59856	CD39+ EM-like CD8T
3.27721	1.73796	CD39+ EM-like CD8T
3.47576	3.13824	CD39+ EM-like CD8T
2.38655	0.728889	CD39+ EM-like CD8T
-2.62135	-3.40234	CD39+ EM-like CD8T
0.889191	-3.15889	EM-like CD8T
3.02233	0.749517	CD39+ EM-like CD8T
3.55392	1.1617	CD39+ EM-like CD8T
2.19505	1.81583	CD39+ EM-like CD8T
-0.391658	4.42073	CD56+ EM-like CD8T
3.52107	0.88997	CD39+ EM-like CD8T
2.11121	0.357167	CD39+ EM-like CD8T
1.48478	-1.34256	EM-like CD8T
0.475112	3.98265	CD56+ EM-like CD8T
-0.14566	3.13683	CD39+ EM-like CD8T
2.73351	1.50045	CD39+ EM-like CD8T
1.93015	0.696009	CD39+ EM-like CD8T
3.9851	1.0744	CD39+ EM-like CD8T
-3.44411	-1.01038	EM-like CD8T
2.81468	0.663879	CD39+ EM-like CD8T
3.17217	3.02995	CD39+ EM-like CD8T
1.22625	-3.65155	EM-like CD8T
1.78948	0.807484	CD39+ EM-like CD8T
2.99	1.61199	CD39+ EM-like CD8T
3.98223	1.25913	CD39+ EM-like CD8T
0.376421	-1.30306	CD39+ EM-like CD8T
4.13866	-0.715176	CD39+ EM-like CD8T
2.92212	2.16819	CD39+ EM-like CD8T
2.95248	3.14398	CD39+ EM-like CD8T
1.37589	0.725898	CD39+ EM-like CD8T
1.54028	1.4892	CD39+ EM-like CD8T
2.09387	0.157599	CD39+ EM-like CD8T
3.08512	0.585743	CD39+ EM-like CD8T
2.03547	2.66129	EM-like CD8T
-4.36884	-1.34176	Naive-like CD8T
3.28008	0.479195	CD39+ EM-like CD8T
1.9924	0.671256	CD39+ EM-like CD8T
3.42597	1.4094	CD39+ EM-like CD8T
-0.762545	0.598224	CD39+ EM-like CD8T
1.10091	-1.50489	EM-like CD8T
1.70109	2.59078	CD39+ EM-like CD8T
2.40829	2.86127	CD39+ EM-like CD8T
3.05232	3.03223	CD39+ EM-like CD8T
4.98165	1.30916	CD39+ EM-like CD8T
3.78236	2.26904	CD39+ EM-like CD8T
2.5949	2.76913	CD39+ EM-like CD8T
4.2391	-1.71682	CD39+ EM-like CD8T
3.03465	1.00529	CD39+ EM-like CD8T
0.782704	1.49355	CD39+ EM-like CD8T
3.09352	-1.17312	EM-like CD8T
4.17642	-1.90921	EM-like CD8T
3.19803	1.24864	CD39+ EM-like CD8T
2.22158	2.25753	CD39+ EM-like CD8T
1.32224	2.96184	CD39+ EM-like CD8T
4.25624	1.27343	CD39+ EM-like CD8T
2.5612	0.871649	CD39+ EM-like CD8T
3.98061	1.78183	CD39+ EM-like CD8T
3.82405	1.34405	CD39+ EM-like CD8T
-1.58423	0.0960908	EM-like CD8T
2.2645	1.05363	CD39+ EM-like CD8T
3.19609	1.34062	CD39+ EM-like CD8T
-1.23118	1.63489	CD39+ EM-like CD8T
2.72344	3.47889	CD39+ EM-like CD8T
3.57925	1.85889	CD39+ EM-like CD8T
0.842311	2.71112	CD39+ EM-like CD8T
2.67508	1.50562	CD39+ EM-like CD8T
2.562	1.27442	CD39+ EM-like CD8T
4.63414	2.62814	CD39+ EM-like CD8T
3.09094	0.820023	CD39+ EM-like CD8T
3.69121	3.01851	CD39+ EM-like CD8T
2.72413	1.10692	CD39+ EM-like CD8T
0.475844	1.74463	CD39+ EM-like CD8T
4.04034	0.98331	CD39+ EM-like CD8T
1.76349	2.02967	CD39+ EM-like CD8T
4.12633	2.63364	CD39+ EM-like CD8T
0.405315	2.08161	CD39+ EM-like CD8T
2.19057	-2.61241	EM-like CD8T
1.77444	2.86342	CD39+ EM-like CD8T
2.42021	-1.36441	EM-like CD8T
2.83591	2.27346	CD39+ EM-like CD8T
1.55112	2.89363	CD39+ EM-like CD8T
-2.53559	2.00172	CD39+ EM-like CD8T
3.55363	0.828883	CD39+ EM-like CD8T
3.43984	0.202844	CD39+ EM-like CD8T
3.97514	1.01871	CD39+ EM-like CD8T
3.70674	2.9634	CD39+ EM-like CD8T
-0.194719	1.93171	CD39+ EM-like CD8T
3.87121	1.47388	CD39+ EM-like CD8T
4.70256	0.624699	CD39+ EM-like CD8T
0.262634	1.83299	CD39+ EM-like CD8T
1.34149	1.50234	CD39+ EM-like CD8T
1.69044	2.08952	CD39+ EM-like CD8T
-2.35264	1.36285	EM-like CD8T
2.80935	1.10392	CD39+ EM-like CD8T
2.69048	0.80244	CD39+ EM-like CD8T
2.60262	3.28085	CD39+ EM-like CD8T
4.62741	1.17958	CD39+ EM-like CD8T
3.55531	2.25301	EM-like CD8T
4.082	1.53928	CD39+ EM-like CD8T
-1.64498	1.36363	EM-like CD8T
2.63316	2.06639	CD39+ EM-like CD8T
2.69082	2.8381	CD39+ EM-like CD8T
3.56111	1.41759	CD39+ EM-like CD8T
3.28553	2.97101	CD39+ EM-like CD8T
3.54195	1.09838	CD39+ EM-like CD8T
3.51429	1.15729	CD39+ EM-like CD8T
3.50311	1.33683	CD39+ EM-like CD8T
2.42789	2.8	CD39+ EM-like CD8T
2.26251	0.610737	CD39+ EM-like CD8T
3.36553	1.29001	CD39+ EM-like CD8T
1.68444	3.02365	CD39+ EM-like CD8T
2.95617	0.647422	CD39+ EM-like CD8T
2.80552	0.7433	CD39+ EM-like CD8T
3.9364	-1.82701	CD39+ EM-like CD8T
3.8326	1.97398	CD39+ EM-like CD8T
3.56587	1.23846	CD39+ EM-like CD8T
1.10384	2.43833	CD39+ EM-like CD8T
1.60394	2.31703	CD39+ EM-like CD8T
-1.27774	2.23388	CD39+ EM-like CD8T
3.08865	2.23592	CD39+ EM-like CD8T
3.70938	1.37009	CD39+ EM-like CD8T
-3.59001	-1.67634	CD39+ EM-like CD8T
0.646316	2.43389	CD39+ EM-like CD8T
3.27216	2.50889	CD39+ EM-like CD8T
2.87953	1.94616	CD39+ EM-like CD8T
3.76728	2.10052	CD39+ EM-like CD8T
2.24731	0.703831	CD39+ EM-like CD8T
-1.1008	1.36441	EM-like CD8T
3.2306	0.209602	CD39+ EM-like CD8T
-0.109795	1.19088	CD39+ EM-like CD8T
2.33122	2.7807	CD39+ EM-like CD8T
1.98689	0.830944	CD39+ EM-like CD8T
-0.982663	1.6075	EM-like CD8T
2.98239	1.71503	CD39+ EM-like CD8T
1.07051	3.20918	CD39+ EM-like CD8T
2.95818	0.694604	CD39+ EM-like CD8T
3.55201	1.15345	CD39+ EM-like CD8T
-0.397103	5.32793	CD56+ EM-like CD8T
4.03072	1.49476	CD39+ EM-like CD8T
-4.03492	-0.671259	EM-like CD8T
3.09986	0.871114	CD39+ EM-like CD8T
4.69493	1.64858	CD39+ EM-like CD8T
3.29527	1.8945	CD39+ EM-like CD8T
3.43154	2.23661	CD39+ EM-like CD8T
1.21889	1.76918	CD39+ EM-like CD8T
4.16046	-1.41526	EM-like CD8T
3.31131	1.55782	CD39+ EM-like CD8T
4.64583	2.27934	CD39+ EM-like CD8T
-1.4151	2.0748	CD39+ EM-like CD8T
2.84536	0.919275	CD39+ EM-like CD8T
0.535341	1.01354	CD39+ EM-like CD8T
0.0248553	-1.76963	EM-like CD8T
3.86932	2.97179	CD39+ EM-like CD8T
2.2588	1.23918	CD39+ EM-like CD8T
3.26783	1.76528	CD39+ EM-like CD8T
3.34181	1.74296	CD39+ EM-like CD8T
-0.96983	1.59958	EM-like CD8T
3.2922	-1.88999	CD39+ EM-like CD8T
3.11418	0.704249	CD39+ EM-like CD8T
-2.68686	-3.57601	EM-like CD8T
3.18654	1.94949	CD39+ EM-like CD8T
2.62267	1.41324	CD39+ EM-like CD8T
2.07611	2.36291	CD39+ EM-like CD8T
3.48573	0.805555	CD39+ EM-like CD8T
4.74147	-0.328331	CD39+ EM-like CD8T
2.09704	1.67794	CD39+ EM-like CD8T
3.23621	0.767606	CD39+ EM-like CD8T
2.72853	0.672668	CD39+ EM-like CD8T
3.57462	1.413	CD39+ EM-like CD8T
1.30527	0.148574	EM-like CD8T
2.50297	3.37166	CD39+ EM-like CD8T
1.97063	1.24909	CD39+ EM-like CD8T
2.16995	2.80366	CD39+ EM-like CD8T
0.867402	2.64461	CD39+ EM-like CD8T
3.08272	1.87099	CD39+ EM-like CD8T
-1.02926	1.51608	CD39+ EM-like CD8T
1.36747	3.97535	CD39+ EM-like CD8T
3.07637	0.886415	CD39+ EM-like CD8T
0.671137	3.12753	CD39+ EM-like CD8T
-1.04455	1.26614	CD39+ EM-like CD8T
3.28131	0.97366	EM-like CD8T
-0.945913	1.41392	CD39+ EM-like CD8T
1.90383	1.40588	CD39+ EM-like CD8T
3.2957	-1.39591	CD39+ EM-like CD8T
1.55176	1.58788	CD39+ EM-like CD8T
2.80103	1.73338	CD39+ EM-like CD8T
2.2628	3.18079	CD39+ EM-like CD8T
-2.71673	-3.55411	CD39+ EM-like CD8T
3.04793	2.02703	CD39+ EM-like CD8T
0.1386	4.72473	CD56+ EM-like CD8T
3.78803	1.68327	CD39+ EM-like CD8T
1.56967	2.31712	CD39+ EM-like CD8T
2.29129	2.79459	CD39+ EM-like CD8T
3.65951	1.09314	CD39+ EM-like CD8T
4.08924	1.74468	CD39+ EM-like CD8T
2.53649	2.06299	CD39+ EM-like CD8T
1.28889	2.13129	CD39+ EM-like CD8T
2.40466	2.57861	CD39+ EM-like CD8T
2.11736	2.58031	CD39+ EM-like CD8T
3.0371	0.379078	CD39+ EM-like CD8T
3.35607	1.13957	CD39+ EM-like CD8T
3.84435	1.27404	CD39+ EM-like CD8T
-1.02631	-2.18198	EM-like CD8T
1.91503	-2.78408	EM-like CD8T
3.69999	1.60386	CD39+ EM-like CD8T
2.30827	-0.848146	EM-like CD8T
-0.219611	1.48879	CD39+ EM-like CD8T
1.81548	0.955777	CD39+ EM-like CD8T
3.20379	0.957138	CD39+ EM-like CD8T
-0.239913	1.75173	CD39+ EM-like CD8T
-2.51093	1.1451	CD39+ EM-like CD8T
3.41058	3.28139	CD39+ EM-like CD8T
3.17902	0.606684	CD39+ EM-like CD8T
2.22011	1.84425	CD39+ EM-like CD8T
3.4068	1.68346	CD39+ EM-like CD8T
3.37788	0.814529	CD39+ EM-like CD8T
4.13025	1.98913	CD39+ EM-like CD8T
3.26385	1.05896	CD39+ EM-like CD8T
1.75872	0.617504	CD39+ EM-like CD8T
3.14837	0.977326	CD39+ EM-like CD8T
4.09962	1.56512	CD39+ EM-like CD8T
2.88761	1.98188	CD39+ EM-like CD8T
0.12057	2.25031	CD39+ EM-like CD8T
4.27825	1.45874	CD39+ EM-like CD8T
-3.96998	0.00707547	EM-like CD8T
1.9701	2.89963	CD39+ EM-like CD8T
4.51934	2.26929	CD39+ EM-like CD8T
1.75987	1.37376	CD39+ EM-like CD8T
1.79872	-2.69757	EM-like CD8T
2.60535	3.20703	CD39+ EM-like CD8T
0.498038	0.464632	CD39+ EM-like CD8T
-1.04094	2.17441	CD39+ EM-like CD8T
3.9876	1.08623	CD39+ EM-like CD8T
0.686909	4.43818	CD56+ EM-like CD8T
-1.8368	2.40854	CD39+ EM-like CD8T
-0.258254	2.43523	CD39+ EM-like CD8T
2.50189	1.13233	CD39+ EM-like CD8T
2.93455	-3.01031	EM-like CD8T
-0.916644	1.99979	CD39+ EM-like CD8T
3.25725	2.7152	CD39+ EM-like CD8T
3.41275	-0.632786	CD39+ EM-like CD8T
2.52443	3.20505	CD39+ EM-like CD8T
3.01953	1.29303	CD39+ EM-like CD8T
0.180051	-1.01898	EM-like CD8T
2.13935	1.91173	CD39+ EM-like CD8T
2.74033	-3.32165	EM-like CD8T
3.29137	-2.24361	EM-like CD8T
2.73308	1.84267	CD39+ EM-like CD8T
2.39689	2.50699	CD39+ EM-like CD8T
3.37064	2.06681	CD39+ EM-like CD8T
3.28756	-0.372553	CD39+ EM-like CD8T
3.49375	1.59592	CD39+ EM-like CD8T
-1.15218	1.9626	CD39+ EM-like CD8T
1.93188	-4.29378	EM-like CD8T
1.68311	1.90755	CD39+ EM-like CD8T
3.04072	1.00875	CD39+ EM-like CD8T
2.7925	1.07707	CD39+ EM-like CD8T
3.17594	2.23779	CD39+ EM-like CD8T
2.47875	1.90354	CD39+ EM-like CD8T
3.3115	0.471152	CD39+ EM-like CD8T
4.50782	1.72632	CD39+ EM-like CD8T
3.41448	2.51373	CD39+ EM-like CD8T
1.2791	2.25878	CD39+ EM-like CD8T
3.3232	1.43858	CD39+ EM-like CD8T
3.49837	0.99481	CD39+ EM-like CD8T
2.74018	3.07546	CD39+ EM-like CD8T
2.04479	1.9904	CD39+ EM-like CD8T
-0.218978	-2.995	EM-like CD8T
3.0555	2.17092	CD39+ EM-like CD8T
-0.46035	4.2345	CD56+ EM-like CD8T
3.8413	0.810157	CD39+ EM-like CD8T
2.65172	2.12714	CD39+ EM-like CD8T
-2.90734	-0.173681	EM-like CD8T
2.08141	0.497606	CD39+ EM-like CD8T
-3.39844	-2.06475	CD39+ EM-like CD8T
3.19253	1.13612	CD39+ EM-like CD8T
2.09637	1.98698	CD39+ EM-like CD8T
2.68325	3.5045	CD39+ EM-like CD8T
-1.36397	2.11541	CD39+ EM-like CD8T
3.49022	1.60684	CD39+ EM-like CD8T
1.18607	3.00721	CD39+ EM-like CD8T
2.50521	2.51636	CD39+ EM-like CD8T
2.58249	0.434083	CD39+ EM-like CD8T
1.22044	2.66964	CD39+ EM-like CD8T
1.24559	-2.85085	EM-like CD8T
3.05599	1.77735	CD39+ EM-like CD8T
2.20114	0.766173	CD39+ EM-like CD8T
3.73429	3.09043	CD39+ EM-like CD8T
-1.0906	2.09709	CD39+ EM-like CD8T
0.793524	1.58178	CD39+ EM-like CD8T
2.71821	3.02771	CD39+ EM-like CD8T
-0.477874	-0.445852	EM-like CD8T
5.29276	0.336521	CD39+ EM-like CD8T
4.17306	-1.00589	CD39+ EM-like CD8T
2.38598	0.598887	CD39+ EM-like CD8T
0.344064	-1.41819	CD39+ EM-like CD8T
0.786343	3.07649	CD39+ EM-like CD8T
4.01763	-0.439777	EM-like CD8T
2.14212	2.99701	CD39+ EM-like CD8T
-1.35851	1.84389	CD39+ EM-like CD8T
2.41133	0.71027	CD39+ EM-like CD8T
2.47158	2.85909	CD39+ EM-like CD8T
3.77414	2.1217	CD39+ EM-like CD8T
2.91639	3.09405	CD39+ EM-like CD8T
-0.258077	2.25545	CD39+ EM-like CD8T
1.81145	1.41617	CD39+ EM-like CD8T
2.86734	2.6359	CD39+ EM-like CD8T
0.222522	4.59259	CD56+ EM-like CD8T
2.64158	1.30616	CD39+ EM-like CD8T
-1.56636	1.05477	CD39+ EM-like CD8T
3.04574	2.43267	CD39+ EM-like CD8T
4.30157	2.75209	CD39+ EM-like CD8T
3.17702	-2.51794	EM-like CD8T
-0.103569	4.36815	CD56+ EM-like CD8T
3.64228	0.128959	EM-like CD8T
2.34803	1.0384	CD39+ EM-like CD8T
3.68608	2.47056	CD39+ EM-like CD8T
4.80122	1.04428	CD39+ EM-like CD8T
3.24658	2.33874	CD39+ EM-like CD8T
2.81467	0.671516	CD39+ EM-like CD8T
3.02616	0.403976	CD39+ EM-like CD8T
2.48866	0.315963	CD39+ EM-like CD8T
3.22235	1.39986	CD39+ EM-like CD8T
2.54335	-0.32647	EM-like CD8T
-4.31616	-0.482115	Naive-like CD8T
1.8955	1.15645	CD39+ EM-like CD8T
3.82429	1.19994	CD39+ EM-like CD8T
3.08432	1.75691	CD39+ EM-like CD8T
0.61194	1.89789	CD39+ EM-like CD8T
3.56997	2.28847	CD39+ EM-like CD8T
2.92905	2.10297	CD39+ EM-like CD8T
0.8405	1.66024	CD39+ EM-like CD8T
2.49898	2.15439	CD39+ EM-like CD8T
2.9445	0.811689	CD39+ EM-like CD8T
3.09522	2.07995	CD39+ EM-like CD8T
-0.177254	2.96581	CD39+ EM-like CD8T
3.73396	1.12017	CD39+ EM-like CD8T
4.68473	0.593946	CD39+ EM-like CD8T
3.73141	2.9785	CD39+ EM-like CD8T
3.17425	0.201955	EM-like CD8T
3.58793	2.0197	CD39+ EM-like CD8T
1.58681	2.69683	CD39+ EM-like CD8T
4.4279	1.49839	CD39+ EM-like CD8T
3.18224	1.40334	CD39+ EM-like CD8T
-0.342468	2.08813	CD39+ EM-like CD8T
2.20093	1.7248	CD39+ EM-like CD8T
2.5377	1.16146	CD39+ EM-like CD8T
-1.11971	-3.01784	EM-like CD8T
3.07642	1.60231	EM-like CD8T
3.45057	1.35987	CD39+ EM-like CD8T
3.2766	2.83348	CD39+ EM-like CD8T
3.15925	0.906268	CD39+ EM-like CD8T
0.404671	-0.166808	EM-like CD8T
2.64275	0.12698	EM-like CD8T
2.08996	3.03828	CD39+ EM-like CD8T
2.09111	1.97793	CD39+ EM-like CD8T
3.68706	1.90078	CD39+ EM-like CD8T
-0.800943	1.85628	CD39+ EM-like CD8T
3.00971	1.53421	CD39+ EM-like CD8T
2.41742	3.33177	CD39+ EM-like CD8T
1.26619	0.951912	CD39+ EM-like CD8T
4.42488	2.468	CD39+ EM-like CD8T
-2.73106	-0.46224	EM-like CD8T
3.39186	3.66802	CD56+ EM-like CD8T
2.7081	1.84283	CD39+ EM-like CD8T
3.25432	1.95731	CD39+ EM-like CD8T
-2.80703	0.424503	CD39+ EM-like CD8T
3.90845	2.69892	CD39+ EM-like CD8T
-0.0374052	3.36054	CD39+ EM-like CD8T
1.22669	1.56292	CD39+ EM-like CD8T
1.26567	-0.454844	EM-like CD8T
3.97262	2.55486	CD39+ EM-like CD8T
0.361016	0.708735	EM-like CD8T
-1.49529	2.01405	CD39+ EM-like CD8T
-2.70387	0.119248	EM-like CD8T
0.176532	2.87002	CD39+ EM-like CD8T
4.4484	1.27688	CD39+ EM-like CD8T
4.04916	1.757	CD39+ EM-like CD8T
4.54212	2.45246	CD39+ EM-like CD8T
2.87549	1.82341	CD39+ EM-like CD8T
3.27428	1.1959	CD39+ EM-like CD8T
4.44569	0.930318	CD39+ EM-like CD8T
2.33928	-2.64967	EM-like CD8T
-1.16677	1.61158	CD39+ EM-like CD8T
-0.580601	0.317473	CD39+ EM-like CD8T
2.14596	3.01248	CD39+ EM-like CD8T
3.16102	3.19921	CD39+ EM-like CD8T
2.09492	-4.06146	EM-like CD8T
2.29192	3.06002	CD39+ EM-like CD8T
4.19734	2.3618	CD39+ EM-like CD8T
2.35139	0.807615	CD39+ EM-like CD8T
-3.94962	-1.99862	Naive-like CD8T
-0.116489	1.93913	CD39+ EM-like CD8T
-1.00317	-0.117771	EM-like CD8T
0.311891	4.79114	CD56+ EM-like CD8T
3.18585	-2.3474	EM-like CD8T
-1.48109	4.73883	CD56+ EM-like CD8T
1.34481	1.66767	CD39+ EM-like CD8T
1.73361	0.837367	CD39+ EM-like CD8T
1.84815	2.61602	CD39+ EM-like CD8T
3.4213	3.26566	CD39+ EM-like CD8T
2.03628	3.83861	CD39+ EM-like CD8T
4.49359	2.44798	CD39+ EM-like CD8T
3.55594	0.804645	CD39+ EM-like CD8T
1.69296	0.52115	CD39+ EM-like CD8T
2.3174	3.15079	CD39+ EM-like CD8T
4.16549	2.98744	CD39+ EM-like CD8T
0.80117	1.24238	CD39+ EM-like CD8T
3.06493	0.19725	CD39+ EM-like CD8T
1.96374	-2.20933	EM-like CD8T
4.03393	1.06174	CD39+ EM-like CD8T
[truncated: 147,399 more rows]

## Sheet: Figure 1E
umap_1	umap_2	celltype
-0.300096	-0.933099	CD39+ PD1+ EM-like CD4T
5.43221	1.73162	CM-like CD4T
-4.15644	1.0732	CD39+ PD1+ EM-like CD4T
-3.61272	2.52885	CD39+ PD1+ EM-like CD4T
-1.89778	0.450945	CD39+ PD1+ EM-like CD4T
-2.30957	-1.09094	CD94+ PD1+ EM-like
-4.8757	0.777082	CD94+ PD1+ EM-like
-2.30366	0.126176	CD39+ PD1+ EM-like CD4T
-0.738922	-1.10572	CD39+ PD1+ EM-like CD4T
1.08826	-2.09938	CD39+ PD1+ EM-like CD4T
-0.701502	-0.674181	CD39+ PD1+ EM-like CD4T
-0.825527	-2.36569	CD39+ PD1+ EM-like CD4T
-5.00926	0.729241	CD94+ PD1+ EM-like
-1.99191	1.16207	CD39+ PD1+ EM-like CD4T
-2.81862	1.2942	CD39+ PD1+ EM-like CD4T
-1.5411	-0.405077	CD39+ PD1+ EM-like CD4T
1.68631	2.7736	CD39+ PD1+ EM-like CD4T
-2.42406	0.578581	CD39+ PD1+ EM-like CD4T
-5.71505	1.3654	CD94+ PD1+ EM-like
-0.213315	0.141788	CD39+ PD1+ EM-like CD4T
-2.7912	2.48089	CD39+ PD1+ EM-like CD4T
-1.7095	0.541104	CD39+ PD1+ EM-like CD4T
-1.37546	0.0706978	CD39+ PD1+ EM-like CD4T
-0.321107	-1.1286	CD39+ PD1+ EM-like CD4T
1.02119	3.10448	CD39+ CM-like CD4T
-2.39386	0.76714	CD39+ PD1+ EM-like CD4T
1.49992	-2.8653	CD39+ PD1+ EM-like CD4T
-2.77599	0.564698	CD39+ PD1+ EM-like CD4T
-4.00246	0.758677	CD94+ PD1+ EM-like
0.00888687	-1.1724	CD39+ PD1+ EM-like CD4T
-2.26679	-1.11152	CD94+ PD1+ EM-like
2.15355	3.62977	CD39+ CM-like CD4T
-1.08414	-0.97637	CD39+ PD1+ EM-like CD4T
-3.61699	0.447952	CD39+ PD1+ EM-like CD4T
-1.23886	-1.20262	CD39+ PD1+ EM-like CD4T
0.618069	0.660613	CD39+ PD1+ EM-like CD4T
-2.94772	0.526201	CD39+ PD1+ EM-like CD4T
-2.52278	-0.598092	CD94+ PD1+ EM-like
-1.46012	0.453338	CD39+ PD1+ EM-like CD4T
-0.715507	-1.21608	CD39+ PD1+ EM-like CD4T
-3.37623	2.10297	CD39+ PD1+ EM-like CD4T
-3.38561	-0.47304	CD94+ PD1+ EM-like
-0.539567	-0.663545	CD39+ PD1+ EM-like CD4T
-1.94734	0.902431	CD39+ PD1+ EM-like CD4T
0.010889	-1.05693	CD39+ PD1+ EM-like CD4T
-1.703	0.7052	CD39+ PD1+ EM-like CD4T
-1.14107	0.540435	CD39+ PD1+ EM-like CD4T
1.64367	3.88318	CD39+ CM-like CD4T
-0.888121	0.183626	CD39+ PD1+ EM-like CD4T
-2.16977	1.39058	CD39+ PD1+ EM-like CD4T
-3.7942	1.19764	CD39+ PD1+ EM-like CD4T
-1.82939	0.873053	CD39+ PD1+ EM-like CD4T
0.240851	-1.2161	CD39+ PD1+ EM-like CD4T
-4.77093	0.862807	CD94+ PD1+ EM-like
-1.64344	-1.12021	CD39+ PD1+ EM-like CD4T
1.31251	2.35313	CD39+ CM-like CD4T
-2.66258	0.643987	CD39+ PD1+ EM-like CD4T
-1.60444	0.59769	CD39+ PD1+ EM-like CD4T
-2.97695	1.20705	CD94+ PD1+ EM-like
1.21406	-3.92007	CD94+ PD1+ EM-like
-2.48724	0.601923	CD39+ PD1+ EM-like CD4T
-3.61761	-0.641258	CD94+ PD1+ EM-like
0.836746	-1.34184	CD39+ PD1+ EM-like CD4T
-4.02955	0.0631297	CD94+ PD1+ EM-like
-2.58196	0.818457	CD39+ PD1+ EM-like CD4T
-0.956979	-0.139352	CD39+ PD1+ EM-like CD4T
-2.37815	0.314372	CD39+ PD1+ EM-like CD4T
-3.47349	2.93743	CD39+ PD1+ EM-like CD4T
-4.49475	3.17423	CD39+ PD1+ EM-like CD4T
-5.0283	1.3511	CD94+ PD1+ EM-like
0.277285	3.75562	CD39+ CM-like CD4T
0.118587	4.22536	CD39+ CM-like CD4T
1.39281	4.22612	CD39+ CM-like CD4T
-0.488642	-3.4528	CD39+ PD1+ EM-like CD4T
-1.85274	1.84479	CD39+ PD1+ EM-like CD4T
-1.96668	1.15221	CD39+ PD1+ EM-like CD4T
-0.0208478	-1.38045	CD39+ PD1+ EM-like CD4T
-5.42834	1.1106	CD94+ PD1+ EM-like
1.19252	-3.00701	CD39+ PD1+ EM-like CD4T
-3.36578	2.19753	CD39+ PD1+ EM-like CD4T
-0.164319	-0.836873	CD39+ PD1+ EM-like CD4T
-1.89711	1.79014	CD39+ PD1+ EM-like CD4T
-0.21207	-1.45717	CD39+ PD1+ EM-like CD4T
-4.47514	2.72986	CD39+ PD1+ EM-like CD4T
-0.580937	1.73044	CD39+ PD1+ EM-like CD4T
-2.88138	-0.868402	CD94+ PD1+ EM-like
-0.699285	-0.969532	CD39+ PD1+ EM-like CD4T
-1.25315	0.400985	CD39+ PD1+ EM-like CD4T
-1.48887	-0.998675	CD39+ PD1+ EM-like CD4T
-2.8874	-0.430188	CD94+ PD1+ EM-like
-0.798631	0.0908841	CD39+ PD1+ EM-like CD4T
-0.337473	-0.247502	CD39+ PD1+ EM-like CD4T
-0.927097	-0.594547	CD39+ PD1+ EM-like CD4T
-1.55177	0.476303	CD39+ PD1+ EM-like CD4T
-1.18389	1.19735	CD39+ CM-like CD4T
-1.15845	-0.297863	CD39+ PD1+ EM-like CD4T
1.144	-3.41703	CD39+ PD1+ EM-like CD4T
0.0095364	-1.40273	CD39+ PD1+ EM-like CD4T
-2.58494	1.3275	CD39+ PD1+ EM-like CD4T
-5.42182	0.620158	CD94+ PD1+ EM-like
-0.444854	-0.336857	CD39+ PD1+ EM-like CD4T
-2.1299	0.730755	CD39+ PD1+ EM-like CD4T
0.262763	0.0683983	CD39+ CM-like CD4T
-5.08682	1.04687	CD94+ PD1+ EM-like
-3.15972	1.15536	CD39+ PD1+ EM-like CD4T
-1.90677	0.0787828	CD39+ PD1+ EM-like CD4T
-0.893459	0.151316	CD39+ PD1+ EM-like CD4T
-1.39516	0.129382	CD39+ PD1+ EM-like CD4T
1.78183	4.02754	CD39+ CM-like CD4T
-4.7434	2.10556	CD39+ PD1+ EM-like CD4T
-3.2387	-0.511183	CD94+ PD1+ EM-like
-1.27449	1.29552	CD39+ PD1+ EM-like CD4T
-2.48275	1.3434	CD39+ PD1+ EM-like CD4T
-2.4182	0.476208	CD39+ PD1+ EM-like CD4T
-4.21166	2.60841	CD39+ PD1+ EM-like CD4T
-2.33871	0.564108	CD39+ PD1+ EM-like CD4T
-0.325517	-1.00336	CD39+ PD1+ EM-like CD4T
-0.659595	3.60586	CD39+ PD1+ EM-like CD4T
0.514868	1.38027	CD39+ CM-like CD4T
-1.43022	0.892443	CD39+ PD1+ EM-like CD4T
-3.36458	1.86597	CD39+ PD1+ EM-like CD4T
-0.22361	-0.0891118	CD39+ PD1+ EM-like CD4T
-1.62148	0.0309785	CD39+ PD1+ EM-like CD4T
-2.90476	3.08039	CD39+ PD1+ EM-like CD4T
1.58606	-0.849547	CD39+ CM-like CD4T
-3.92778	0.393217	CD94+ PD1+ EM-like
-4.24148	0.364017	CD94+ PD1+ EM-like
-0.764523	0.648222	CD39+ PD1+ EM-like CD4T
-1.15794	-1.16876	CD39+ PD1+ EM-like CD4T
-2.08412	2.39175	CD39+ PD1+ EM-like CD4T
-2.78445	2.27269	CD39+ PD1+ EM-like CD4T
-5.18134	0.498821	CD94+ PD1+ EM-like
0.0720788	-2.81563	CD39+ PD1+ EM-like CD4T
-3.41084	1.24834	CD39+ PD1+ EM-like CD4T
-1.34058	-0.114542	CD39+ PD1+ EM-like CD4T
-3.0683	0.502504	CD39+ PD1+ EM-like CD4T
-2.31813	-2.47665	CD94+ PD1+ EM-like
-3.53201	2.28238	CD39+ PD1+ EM-like CD4T
-3.97417	2.48133	CD39+ PD1+ EM-like CD4T
-2.70309	0.411091	CD39+ PD1+ EM-like CD4T
-0.925667	-0.471203	CD39+ PD1+ EM-like CD4T
-4.41999	3.00172	CD39+ PD1+ EM-like CD4T
-1.13395	-0.61918	CD39+ PD1+ EM-like CD4T
1.26452	3.22606	CD39+ CM-like CD4T
-1.08825	-0.295434	CD39+ PD1+ EM-like CD4T
-2.37268	3.10483	CD39+ PD1+ EM-like CD4T
-2.62639	1.07236	CD39+ PD1+ EM-like CD4T
-4.49832	0.466619	CD94+ PD1+ EM-like
-0.981837	0.799434	CD39+ PD1+ EM-like CD4T
-1.6287	-0.547698	CD39+ PD1+ EM-like CD4T
0.650972	-2.56751	CD39+ PD1+ EM-like CD4T
-0.840113	-1.49639	CD39+ PD1+ EM-like CD4T
-2.40479	-0.699754	CD94+ PD1+ EM-like
-1.82883	2.23439	CD39+ PD1+ EM-like CD4T
-4.13036	2.88395	CD39+ PD1+ EM-like CD4T
-2.66497	-0.912142	CD94+ PD1+ EM-like
3.05623	1.23885	CD39+ CM-like CD4T
-2.00379	-0.180863	CD39+ PD1+ EM-like CD4T
0.736871	-2.47877	CD39+ PD1+ EM-like CD4T
-5.39797	1.667	CD94+ PD1+ EM-like
-2.11836	2.5966	CD39+ PD1+ EM-like CD4T
-1.5177	-3.25109	CD94+ PD1+ EM-like
-4.75356	0.848025	CD94+ PD1+ EM-like
-1.54855	0.485005	CD39+ PD1+ EM-like CD4T
-0.489408	1.09593	CD39+ CM-like CD4T
-0.0119951	-1.41933	CD39+ PD1+ EM-like CD4T
-4.5842	2.77882	CD39+ PD1+ EM-like CD4T
-4.00761	2.69179	CD39+ PD1+ EM-like CD4T
-2.82185	-0.147884	CD94+ PD1+ EM-like
-2.62083	1.19446	CD39+ PD1+ EM-like CD4T
-4.01532	2.48205	CD39+ PD1+ EM-like CD4T
-4.14516	2.96478	CD39+ PD1+ EM-like CD4T
0.788016	1.64379	CD39+ PD1+ EM-like CD4T
-5.33984	1.21203	CD94+ PD1+ EM-like
-1.06763	-0.522002	CD39+ PD1+ EM-like CD4T
0.0783023	-1.84623	CD39+ PD1+ EM-like CD4T
-1.07982	0.0909004	CD39+ PD1+ EM-like CD4T
-4.03793	-0.208011	CD94+ PD1+ EM-like
-1.40339	0.343496	CD39+ PD1+ EM-like CD4T
-5.47734	0.702027	CD94+ PD1+ EM-like
0.548034	1.77137	CD39+ PD1+ EM-like CD4T
-1.74681	-0.436884	CD39+ PD1+ EM-like CD4T
-3.22773	0.23783	CD94+ PD1+ EM-like
-0.962194	-1.99203	CD39+ PD1+ EM-like CD4T
0.811075	4.0336	CD39+ PD1+ EM-like CD4T
-1.86149	-1.28278	CD94+ PD1+ EM-like
-1.21318	-0.0664758	CD39+ PD1+ EM-like CD4T
-3.00141	2.78742	CD39+ PD1+ EM-like CD4T
-0.932384	-0.472719	CD39+ PD1+ EM-like CD4T
-5.57908	1.21951	CD94+ PD1+ EM-like
-0.0139215	-1.32998	CD39+ PD1+ EM-like CD4T
0.614063	-1.59221	CD39+ PD1+ EM-like CD4T
-3.12433	1.5493	CD39+ PD1+ EM-like CD4T
-4.7553	1.73234	CD94+ PD1+ EM-like
-2.50144	0.0932221	CD39+ PD1+ EM-like CD4T
-1.21614	0.688354	CD39+ PD1+ EM-like CD4T
-1.88907	1.19829	CD39+ PD1+ EM-like CD4T
1.62113	-3.40654	CD39+ PD1+ EM-like CD4T
1.64155	2.57478	CD39+ CM-like CD4T
-1.33668	-2.22242	CD94+ PD1+ EM-like
-1.38702	0.5685	CD39+ PD1+ EM-like CD4T
-1.27435	-0.11942	CD39+ PD1+ EM-like CD4T
-1.74237	0.343657	CD39+ PD1+ EM-like CD4T
1.51011	1.31449	CD39+ CM-like CD4T
-0.692583	-1.87599	CD39+ PD1+ EM-like CD4T
-4.13722	3.02037	CD39+ PD1+ EM-like CD4T
-2.93653	1.49475	CD39+ PD1+ EM-like CD4T
1.33009	2.89202	CD39+ CM-like CD4T
-1.77911	1.68227	CD39+ PD1+ EM-like CD4T
-3.42606	2.28387	CD39+ PD1+ EM-like CD4T
-3.32519	2.17271	CD39+ PD1+ EM-like CD4T
-3.5684	1.24673	CD39+ PD1+ EM-like CD4T
-0.805901	-1.36166	CD39+ PD1+ EM-like CD4T
-2.82447	0.512773	CD39+ PD1+ EM-like CD4T
-3.37952	-0.240567	CD94+ PD1+ EM-like
-2.30986	0.90062	CD39+ PD1+ EM-like CD4T
-0.149555	-0.965175	CD39+ PD1+ EM-like CD4T
-0.889833	0.393372	CD94+ PD1+ EM-like
-1.51293	0.251609	CD39+ PD1+ EM-like CD4T
-5.07027	0.516785	CD94+ PD1+ EM-like
2.10278	-1.30547	CD39+ CM-like CD4T
-1.25072	-1.35277	CD39+ PD1+ EM-like CD4T
-1.44074	1.32511	CD39+ CM-like CD4T
-2.8696	1.79437	CD39+ PD1+ EM-like CD4T
-0.941023	-0.440877	CD39+ PD1+ EM-like CD4T
-2.89698	1.6497	CD39+ PD1+ EM-like CD4T
-4.76268	1.6573	CD94+ PD1+ EM-like
-0.750576	-0.662331	CD39+ PD1+ EM-like CD4T
-1.90444	-0.420354	CD39+ CM-like CD4T
-4.74621	0.617396	CD94+ PD1+ EM-like
-3.92864	2.31917	CD39+ PD1+ EM-like CD4T
-2.15095	0.363784	CD39+ PD1+ EM-like CD4T
-3.38164	2.2043	CD39+ PD1+ EM-like CD4T
2.2756	1.32962	CD39+ CM-like CD4T
-0.356278	2.76248	CD39+ PD1+ EM-like CD4T
-0.870494	0.348279	CD39+ PD1+ EM-like CD4T
-2.83915	0.871777	CD39+ PD1+ EM-like CD4T
-2.36716	-0.501716	CD39+ PD1+ EM-like CD4T
-2.83873	-3.75518	CD39+ PD1+ EM-like CD4T
-2.2559	1.20175	CD39+ PD1+ EM-like CD4T
-2.21291	-0.122346	CD94+ PD1+ EM-like
-2.63091	0.705731	CD39+ PD1+ EM-like CD4T
-2.64072	2.19339	CD39+ PD1+ EM-like CD4T
-1.00858	-0.247943	CD39+ PD1+ EM-like CD4T
-5.56112	0.388659	CD94+ PD1+ EM-like
-3.62705	-0.790497	CD94+ PD1+ EM-like
5.60847	0.733531	CM-like CD4T
-1.89594	1.93871	CD39+ PD1+ EM-like CD4T
-0.0655848	-0.882532	CD39+ PD1+ EM-like CD4T
-1.92812	-0.169577	CD39+ PD1+ EM-like CD4T
-4.9759	2.2908	CD39+ PD1+ EM-like CD4T
-0.565418	-0.714035	CD39+ PD1+ EM-like CD4T
4.57153	2.65768	CM-like CD4T
0.10161	1.50452	CD39+ PD1+ EM-like CD4T
-2.17164	-3.10825	CD94+ PD1+ EM-like
-3.68391	2.65294	CD39+ PD1+ EM-like CD4T
-1.93594	1.71419	CD39+ PD1+ EM-like CD4T
-5.235	1.23187	CD94+ PD1+ EM-like
-3.14594	1.85195	CD39+ PD1+ EM-like CD4T
-3.11239	-0.231188	CD94+ PD1+ EM-like
-2.47432	0.471492	CD39+ PD1+ EM-like CD4T
-5.82536	1.86012	CD94+ PD1+ EM-like
-0.102306	-1.88602	CD39+ CM-like CD4T
-3.13063	0.139203	CD94+ PD1+ EM-like
-3.37818	1.98582	CD39+ PD1+ EM-like CD4T
-1.88049	2.39284	CD39+ PD1+ EM-like CD4T
-2.3164	0.902389	CD39+ PD1+ EM-like CD4T
-0.770646	-0.423152	CD39+ PD1+ EM-like CD4T
-3.51214	1.94612	CD39+ PD1+ EM-like CD4T
-3.05092	-1.50402	CD94+ PD1+ EM-like
-3.95717	2.62541	CD39+ PD1+ EM-like CD4T
3.35622	1.95059	CM-like CD4T
0.993434	-2.34914	CD39+ PD1+ EM-like CD4T
-0.552815	-1.32343	CD39+ PD1+ EM-like CD4T
-2.22947	1.00305	CD39+ PD1+ EM-like CD4T
-4.24849	3.04241	CD39+ PD1+ EM-like CD4T
-2.59135	1.75902	CD39+ PD1+ EM-like CD4T
-2.39913	1.30327	CD39+ PD1+ EM-like CD4T
1.0333	0.63604	CD39+ CM-like CD4T
-2.18273	0.691105	CD39+ PD1+ EM-like CD4T
-0.0701095	-1.59774	CD39+ PD1+ EM-like CD4T
-0.138318	-2.41141	CD39+ PD1+ EM-like CD4T
-2.91278	-2.04311	CD94+ PD1+ EM-like
-4.63485	1.26782	CD94+ PD1+ EM-like
-0.872841	-0.246144	CD39+ PD1+ EM-like CD4T
-2.6202	0.866935	CD39+ PD1+ EM-like CD4T
-0.675442	1.3128	CD39+ PD1+ EM-like CD4T
-0.85489	-2.49425	CD94+ PD1+ EM-like
-2.45289	1.02167	CD39+ PD1+ EM-like CD4T
-1.13896	-0.789542	CD39+ PD1+ EM-like CD4T
0.287512	-2.59619	CD39+ PD1+ EM-like CD4T
-1.46841	0.947263	CD39+ PD1+ EM-like CD4T
-0.620588	-1.14619	CD39+ PD1+ EM-like CD4T
5.58624	-0.561758	CD56+ EM-like CD4T
-0.93954	-0.591887	CD39+ PD1+ EM-like CD4T
0.160383	-1.24153	CD39+ PD1+ EM-like CD4T
-4.68847	2.24467	CD39+ PD1+ EM-like CD4T
-1.46839	0.286373	CD39+ PD1+ EM-like CD4T
-2.64665	1.28889	CD39+ PD1+ EM-like CD4T
-3.40217	-0.863646	CD94+ PD1+ EM-like
-2.08903	-0.992169	CD94+ PD1+ EM-like
0.664449	-0.890985	CD39+ PD1+ EM-like CD4T
-3.5169	-0.254159	CD94+ PD1+ EM-like
-2.96985	-4.93256	CD56+ EM-like CD4T
-2.14503	0.909862	CD39+ PD1+ EM-like CD4T
-4.20778	2.90825	CD39+ PD1+ EM-like CD4T
-2.2477	1.39351	CD39+ PD1+ EM-like CD4T
-4.47094	1.95438	CD39+ PD1+ EM-like CD4T
-0.441496	2.88758	CD39+ PD1+ EM-like CD4T
-1.34239	-0.0837153	CD39+ PD1+ EM-like CD4T
-4.7234	-0.0337521	CD94+ PD1+ EM-like
1.68839	3.05164	CD39+ CM-like CD4T
-3.30985	2.64091	CD39+ PD1+ EM-like CD4T
-0.172416	2.35569	CD39+ PD1+ EM-like CD4T
-0.715553	-3.1836	CD39+ PD1+ EM-like CD4T
-1.11751	-0.890366	CD39+ PD1+ EM-like CD4T
-2.17525	1.28821	CD39+ PD1+ EM-like CD4T
-1.4876	0.534704	CD39+ PD1+ EM-like CD4T
-1.82177	2.29211	CD39+ PD1+ EM-like CD4T
-1.42456	0.599524	CD39+ PD1+ EM-like CD4T
-0.0635043	0.0599136	CD39+ PD1+ EM-like CD4T
0.301419	-1.71008	CD39+ PD1+ EM-like CD4T
0.370178	-1.55497	CD39+ CM-like CD4T
-4.53211	0.765291	CD94+ PD1+ EM-like
-1.10036	1.50193	CD39+ PD1+ EM-like CD4T
-3.47018	-0.879283	CD94+ PD1+ EM-like
1.56254	4.16647	CD39+ CM-like CD4T
-2.28135	0.758887	CD39+ PD1+ EM-like CD4T
1.78661	1.85452	CD39+ PD1+ EM-like CD4T
-2.07699	1.09467	CD39+ PD1+ EM-like CD4T
0.154508	4.29328	CD39+ CM-like CD4T
-3.64402	2.49833	CD39+ PD1+ EM-like CD4T
-4.41262	2.19745	CD39+ PD1+ EM-like CD4T
-0.846888	-0.720108	CD39+ PD1+ EM-like CD4T
0.103297	0.0517875	CD39+ PD1+ EM-like CD4T
-1.54713	0.792823	CD39+ PD1+ EM-like CD4T
-4.30756	0.463357	CD94+ PD1+ EM-like
-1.10918	-1.2265	CD39+ PD1+ EM-like CD4T
-1.6956	1.98274	CD39+ PD1+ EM-like CD4T
-5.08959	-0.115824	CD94+ PD1+ EM-like
0.49728	3.96125	CD39+ CM-like CD4T
0.0177689	-2.0038	CD39+ PD1+ EM-like CD4T
-0.897343	0.152835	CD39+ PD1+ EM-like CD4T
-3.51845	1.80245	CD39+ PD1+ EM-like CD4T
-2.50087	-2.84791	CD94+ PD1+ EM-like
-0.388047	-1.05985	CD39+ PD1+ EM-like CD4T
-2.28488	1.58287	CD39+ PD1+ EM-like CD4T
-2.62693	1.70308	CD39+ PD1+ EM-like CD4T
-0.226383	-0.606084	CD39+ PD1+ EM-like CD4T
-3.7748	2.8537	CD39+ PD1+ EM-like CD4T
-1.55593	0.739911	CD39+ PD1+ EM-like CD4T
-1.94052	0.734807	CD39+ PD1+ EM-like CD4T
-2.61803	1.27672	CD39+ PD1+ EM-like CD4T
1.73057	-1.16888	CD39+ CM-like CD4T
-1.78579	0.625252	CD39+ PD1+ EM-like CD4T
-2.05355	1.49864	CD39+ PD1+ EM-like CD4T
-4.27091	-0.217151	CD94+ PD1+ EM-like
-3.61612	3.47908	CD39+ PD1+ EM-like CD4T
-3.69011	-0.591834	CD94+ PD1+ EM-like
-4.34708	2.79698	CD39+ PD1+ EM-like CD4T
-2.55118	0.773821	CD39+ PD1+ EM-like CD4T
-2.51982	0.84491	CD39+ PD1+ EM-like CD4T
-3.03794	-2.4494	CD94+ PD1+ EM-like
-4.95037	1.45454	CD94+ PD1+ EM-like
-0.753107	-1.63938	CD39+ PD1+ EM-like CD4T
-1.42555	0.0462351	CD39+ PD1+ EM-like CD4T
-2.38634	1.80804	CD39+ PD1+ EM-like CD4T
-3.46271	0.931405	CD39+ PD1+ EM-like CD4T
-1.92589	1.335	CD39+ PD1+ EM-like CD4T
-2.41968	-1.06529	CD94+ PD1+ EM-like
-3.05289	-0.889932	CD94+ PD1+ EM-like
-1.95909	2.36186	CD39+ CM-like CD4T
-2.22809	0.619914	CD94+ PD1+ EM-like
-1.5687	0.545432	CD39+ PD1+ EM-like CD4T
1.23879	-2.69334	CD39+ PD1+ EM-like CD4T
-2.36145	0.835302	CD39+ PD1+ EM-like CD4T
-1.91186	0.17658	CD39+ PD1+ EM-like CD4T
-3.36679	-0.783675	CD39+ PD1+ EM-like CD4T
-2.12893	0.341008	CD39+ PD1+ EM-like CD4T
-0.329094	4.18733	CD39+ CM-like CD4T
-1.46756	0.0440754	CD39+ PD1+ EM-like CD4T
-2.0177	-0.530075	CD39+ PD1+ EM-like CD4T
-5.61223	0.710068	CD94+ PD1+ EM-like
-4.02009	2.99169	CD39+ PD1+ EM-like CD4T
-1.80412	0.170455	CD39+ PD1+ EM-like CD4T
-2.80879	1.26156	CD39+ PD1+ EM-like CD4T
-5.54396	1.31889	CD94+ PD1+ EM-like
-3.11078	1.2478	CD39+ PD1+ EM-like CD4T
-3.22752	-1.94478	CD94+ PD1+ EM-like
-2.50676	1.24295	CD39+ PD1+ EM-like CD4T
1.64365	-2.60931	CD39+ PD1+ EM-like CD4T
-2.39431	1.04269	CD39+ PD1+ EM-like CD4T
-0.839346	-0.799776	CD39+ PD1+ EM-like CD4T
-1.4832	0.613113	CD39+ PD1+ EM-like CD4T
-3.59793	2.05988	CD39+ PD1+ EM-like CD4T
-0.364011	-2.09629	CD39+ PD1+ EM-like CD4T
-1.92464	-0.193761	CD39+ PD1+ EM-like CD4T
-2.41874	0.56969	CD94+ PD1+ EM-like
0.405418	-1.75655	CD39+ PD1+ EM-like CD4T
-3.82565	1.59278	CD39+ PD1+ EM-like CD4T
-0.927655	-0.839502	CD39+ PD1+ EM-like CD4T
0.694474	3.707	CD39+ PD1+ EM-like CD4T
-1.80718	0.759471	CD39+ PD1+ EM-like CD4T
-2.11661	0.230206	CD39+ PD1+ EM-like CD4T
-2.89531	0.776958	CD39+ PD1+ EM-like CD4T
-4.78603	2.29744	CD39+ PD1+ EM-like CD4T
-2.83274	0.0154183	CD94+ PD1+ EM-like
-4.26178	0.404121	CD94+ PD1+ EM-like
-0.490347	-1.87096	CD39+ PD1+ EM-like CD4T
3.16301	1.63075	CD39+ PD1+ EM-like CD4T
-0.841015	-0.143583	CD39+ PD1+ EM-like CD4T
1.21329	-1.57928	CD39+ PD1+ EM-like CD4T
-2.32669	-2.27503	CD39+ PD1+ EM-like CD4T
-2.45281	0.815871	CD39+ PD1+ EM-like CD4T
-2.82338	0.648931	CD39+ PD1+ EM-like CD4T
-0.595177	-1.56434	CD39+ PD1+ EM-like CD4T
-0.746829	-1.27429	CD39+ PD1+ EM-like CD4T
-3.48917	2.54557	CD39+ PD1+ EM-like CD4T
0.822899	0.032879	CD39+ CM-like CD4T
-3.30249	2.7647	CD39+ PD1+ EM-like CD4T
-1.37819	-0.195225	CD39+ PD1+ EM-like CD4T
-2.42676	1.34121	CD39+ PD1+ EM-like CD4T
0.292725	-2.52714	CD39+ PD1+ EM-like CD4T
-0.826215	0.716002	CD39+ PD1+ EM-like CD4T
-0.380604	-0.888754	CD39+ PD1+ EM-like CD4T
-2.99552	-1.07244	CD94+ PD1+ EM-like
0.477619	-2.37451	CD39+ PD1+ EM-like CD4T
-2.16596	1.13927	CD39+ PD1+ EM-like CD4T
-1.8147	2.38115	CD39+ PD1+ EM-like CD4T
-4.16732	2.59704	CD39+ PD1+ EM-like CD4T
-3.77568	1.98438	CD39+ PD1+ EM-like CD4T
-1.20973	0.673621	CD39+ PD1+ EM-like CD4T
-2.42683	0.669831	CD39+ PD1+ EM-like CD4T
-1.74539	0.0869472	CD39+ PD1+ EM-like CD4T
-1.85786	0.23339	CD39+ PD1+ EM-like CD4T
0.588833	3.15142	CD39+ CM-like CD4T
-1.7379	-1.72787	CD94+ PD1+ EM-like
0.359113	2.90718	CD39+ PD1+ EM-like CD4T
5.53985	1.62925	CM-like CD4T
-4.65973	3.0588	CD39+ PD1+ EM-like CD4T
-3.59959	-1.37215	CD94+ PD1+ EM-like
4.49116	1.25722	CD39+ CM-like CD4T
-2.57012	1.83759	CD39+ PD1+ EM-like CD4T
-2.8819	1.37696	CD39+ PD1+ EM-like CD4T
3.83228	0.626904	CD39+ CM-like CD4T
-3.51568	-0.285105	CD39+ PD1+ EM-like CD4T
-1.52658	-0.280662	CD39+ PD1+ EM-like CD4T
-2.55995	2.23685	CD39+ PD1+ EM-like CD4T
0.47505	1.89283	CD39+ CM-like CD4T
-4.04023	-0.147189	CD94+ PD1+ EM-like
-0.968384	-3.10751	CD39+ PD1+ EM-like CD4T
-3.21254	-0.515673	CD94+ PD1+ EM-like
0.40812	-1.48913	CD39+ PD1+ EM-like CD4T
-3.92833	3.25478	CD39+ PD1+ EM-like CD4T
-3.265	0.570869	CD94+ PD1+ EM-like
-5.63552	1.51822	CD94+ PD1+ EM-like
0.897443	-2.92196	CD39+ PD1+ EM-like CD4T
-3.48309	2.16873	CD39+ PD1+ EM-like CD4T
-3.01872	0.790943	CD39+ PD1+ EM-like CD4T
-2.13261	1.40355	CD39+ PD1+ EM-like CD4T
-0.70389	-1.58397	CD39+ PD1+ EM-like CD4T
0.386908	3.16155	CD39+ CM-like CD4T
0.424196	-4.33949	CD39+ PD1+ EM-like CD4T
-1.66195	0.777421	CD39+ PD1+ EM-like CD4T
-1.26239	-0.602391	CD39+ PD1+ EM-like CD4T
-3.83804	2.22244	CD39+ PD1+ EM-like CD4T
-4.21363	2.99864	CD39+ PD1+ EM-like CD4T
-3.20345	1.29919	CD39+ PD1+ EM-like CD4T
-4.25246	1.97695	CD39+ PD1+ EM-like CD4T
-3.169	-0.310138	CD94+ PD1+ EM-like
1.40225	-2.97063	CD39+ PD1+ EM-like CD4T
-0.0164921	-1.91851	CD39+ PD1+ EM-like CD4T
-0.0559728	-0.349377	CD39+ PD1+ EM-like CD4T
-3.95556	-0.946642	CD94+ PD1+ EM-like
-3.62477	-0.324502	CD94+ PD1+ EM-like
-2.41681	3.23193	CD39+ PD1+ EM-like CD4T
-4.00048	2.71789	CD39+ PD1+ EM-like CD4T
-2.16972	-2.09579	CD94+ PD1+ EM-like
-4.00852	2.11082	CD39+ PD1+ EM-like CD4T
-4.45945	3.14072	CD39+ PD1+ EM-like CD4T
-1.68314	1.18233	CD39+ PD1+ EM-like CD4T
-5.69771	1.20828	CD94+ PD1+ EM-like
-0.95918	2.03124	CD39+ PD1+ EM-like CD4T
-2.37798	2.1603	CD39+ PD1+ EM-like CD4T
2.30174	1.61272	CD39+ CM-like CD4T
-3.45492	-0.169451	CD94+ PD1+ EM-like
-2.71553	-2.47883	CD94+ PD1+ EM-like
-4.68573	2.57953	CD39+ PD1+ EM-like CD4T
-4.20198	1.44179	CD39+ PD1+ EM-like CD4T
-3.41547	1.93124	CD39+ PD1+ EM-like CD4T
-1.55271	3.19191	CD39+ PD1+ EM-like CD4T
-2.94588	1.89527	CD39+ PD1+ EM-like CD4T
-4.16571	2.8966	CD39+ PD1+ EM-like CD4T
-1.47163	2.62853	CD39+ PD1+ EM-like CD4T
0.0767477	4.50978	CD39+ CM-like CD4T
-1.98243	1.4326	CD39+ PD1+ EM-like CD4T
-3.85863	1.37126	CD39+ PD1+ EM-like CD4T
-2.82422	0.393159	CD39+ PD1+ EM-like CD4T
-2.2336	0.0552624	CD39+ PD1+ EM-like CD4T
-1.5734	-0.290318	CD39+ PD1+ EM-like CD4T
-0.328573	-1.84194	CD39+ PD1+ EM-like CD4T
-3.93523	1.9898	CD39+ PD1+ EM-like CD4T
-4.84553	2.72608	CD39+ PD1+ EM-like CD4T
-2.63624	-0.215821	CD94+ PD1+ EM-like
-3.40358	-0.606663	CD94+ PD1+ EM-like
-3.45303	1.82617	CD39+ PD1+ EM-like CD4T
-0.453122	-1.17751	CD39+ PD1+ EM-like CD4T
4.16276	2.812	CM-like CD4T
-2.13459	1.202	CD39+ PD1+ EM-like CD4T
-1.72916	0.243137	CD39+ PD1+ EM-like CD4T
-1.13796	-0.469446	CD39+ PD1+ EM-like CD4T
-1.59543	0.520904	CD39+ PD1+ EM-like CD4T
-2.5448	0.232135	CD39+ PD1+ EM-like CD4T
1.45196	1.09024	CD39+ CM-like CD4T
-2.46096	0.795963	CD39+ PD1+ EM-like CD4T
-2.56119	0.853902	CD39+ PD1+ EM-like CD4T
-0.638315	2.97622	CD39+ PD1+ EM-like CD4T
-3.30029	0.797642	CD39+ PD1+ EM-like CD4T
-2.68109	0.467677	CD39+ PD1+ EM-like CD4T
0.6868	-1.26418	CD39+ PD1+ EM-like CD4T
-1.3364	0.162116	CD39+ PD1+ EM-like CD4T
-2.34222	1.78818	CD39+ PD1+ EM-like CD4T
-2.59999	1.12787	CD39+ PD1+ EM-like CD4T
1.83555	2.82208	CM-like CD4T
-0.0864672	2.77615	CD94+ PD1+ EM-like
-1.35133	0.849751	CD39+ PD1+ EM-like CD4T
-2.34997	-2.36375	CD94+ PD1+ EM-like
-0.0903187	3.41919	CD39+ PD1+ EM-like CD4T
1.65375	-1.06987	CD39+ CM-like CD4T
-2.33451	0.900144	CD39+ PD1+ EM-like CD4T
-1.4438	0.378758	CD39+ PD1+ EM-like CD4T
-3.2979	2.17963	CD39+ PD1+ EM-like CD4T
-0.193417	2.43039	CD39+ PD1+ EM-like CD4T
-4.13477	1.87814	CD39+ PD1+ EM-like CD4T
-5.75146	1.54219	CD94+ PD1+ EM-like
-2.47232	0.707472	CD39+ PD1+ EM-like CD4T
-0.299545	-0.0306321	CD39+ PD1+ EM-like CD4T
-2.15495	-1.08046	CD94+ PD1+ EM-like
-2.69282	0.749779	CD39+ PD1+ EM-like CD4T
-4.02688	2.57981	CD39+ PD1+ EM-like CD4T
-2.1153	-0.549358	CD39+ PD1+ EM-like CD4T
-1.41489	-0.815774	CD39+ PD1+ EM-like CD4T
0.593772	-0.0802515	CD39+ CM-like CD4T
-0.62372	0.671929	CD39+ PD1+ EM-like CD4T
-2.48607	0.651188	CD39+ PD1+ EM-like CD4T
-1.71229	0.986793	CD39+ PD1+ EM-like CD4T
0.449375	-2.36636	CD39+ PD1+ EM-like CD4T
1.68612	-0.118777	CD39+ PD1+ EM-like CD4T
-2.80765	1.78285	CD39+ PD1+ EM-like CD4T
-0.0470809	1.41878	CD39+ CM-like CD4T
-0.939353	-0.187213	CD39+ PD1+ EM-like CD4T
-4.27975	-0.547232	CD94+ PD1+ EM-like
-4.13507	2.84487	CD39+ PD1+ EM-like CD4T
-3.0508	-0.403996	CD94+ PD1+ EM-like
-3.12243	0.197315	CD94+ PD1+ EM-like
-1.54256	-0.474131	CD39+ PD1+ EM-like CD4T
-1.52492	-0.310705	CD39+ PD1+ EM-like CD4T
-0.787353	0.601194	CD39+ PD1+ EM-like CD4T
0.607205	2.96431	CD39+ CM-like CD4T
-1.39029	0.209341	CD39+ PD1+ EM-like CD4T
-2.08347	-0.105313	CD39+ PD1+ EM-like CD4T
-0.279714	2.66708	CD39+ CM-like CD4T
-0.318872	-2.12345	CD39+ PD1+ EM-like CD4T
1.45204	2.32247	CD39+ PD1+ EM-like CD4T
-3.33801	1.16788	CD39+ PD1+ EM-like CD4T
-2.28639	-0.362696	CD39+ PD1+ EM-like CD4T
-3.72349	-0.909767	CD94+ PD1+ EM-like
-1.66616	0.659172	CD39+ PD1+ EM-like CD4T
-1.38381	0.614873	CD39+ PD1+ EM-like CD4T
-3.63017	0.111191	CD94+ PD1+ EM-like
-1.48977	0.115607	CD39+ PD1+ EM-like CD4T
-1.42072	0.389598	CD39+ PD1+ EM-like CD4T
0.771612	3.60255	CM-like CD4T
-2.88195	0.0898655	CD94+ PD1+ EM-like
-0.818148	0.918999	CD39+ PD1+ EM-like CD4T
0.17748	4.42201	CD39+ CM-like CD4T
5.27707	1.26752	CM-like CD4T
-3.87898	1.39722	CD39+ PD1+ EM-like CD4T
-1.1721	-0.250119	CD39+ PD1+ EM-like CD4T
-4.92689	2.61299	CD39+ PD1+ EM-like CD4T
-1.33807	1.11925	CD39+ PD1+ EM-like CD4T
-2.07656	0.981059	CD39+ PD1+ EM-like CD4T
-2.35751	-1.1511	CD39+ PD1+ EM-like CD4T
-2.92684	-0.541621	CD94+ PD1+ EM-like
-1.62917	0.692161	CD39+ PD1+ EM-like CD4T
-1.70083	0.872602	CD39+ PD1+ EM-like CD4T
-3.40369	-0.184286	CD94+ PD1+ EM-like
-3.72288	2.30865	CD39+ PD1+ EM-like CD4T
-3.31667	1.03601	CD39+ PD1+ EM-like CD4T
-2.7235	1.90512	CD39+ PD1+ EM-like CD4T
-0.0525918	2.42532	CD39+ CM-like CD4T
0.468316	-3.13504	CD39+ PD1+ EM-like CD4T
0.630354	2.06318	CD39+ CM-like CD4T
-2.08635	0.558846	CD39+ PD1+ EM-like CD4T
-3.17939	1.88443	CD39+ PD1+ EM-like CD4T
-1.4327	-1.68551	CD39+ PD1+ EM-like CD4T
-1.01198	2.49093	CD39+ PD1+ EM-like CD4T
-1.3441	0.935135	CD39+ PD1+ EM-like CD4T
-2.823	1.67553	CD39+ PD1+ EM-like CD4T
-2.11119	0.110395	CD94+ PD1+ EM-like
-0.0518354	-1.19154	CD39+ PD1+ EM-like CD4T
-2.05809	1.49669	CD39+ PD1+ EM-like CD4T
-0.528982	-1.1071	CD39+ PD1+ EM-like CD4T
0.0877415	-0.658526	CD39+ PD1+ EM-like CD4T
-3.44472	0.248929	CD94+ PD1+ EM-like
-3.70916	1.49639	CD39+ PD1+ EM-like CD4T
-1.13926	0.548225	CD39+ PD1+ EM-like CD4T
-0.35222	-0.888377	CD39+ PD1+ EM-like CD4T
-2.48757	1.32381	CD39+ PD1+ EM-like CD4T
-2.04233	1.25551	CD39+ PD1+ EM-like CD4T
-4.45088	3.15804	CD39+ PD1+ EM-like CD4T
1.40068	-1.68811	CD39+ PD1+ EM-like CD4T
-2.35846	-0.229906	CD94+ PD1+ EM-like
0.314368	-3.15043	CD39+ PD1+ EM-like CD4T
-1.99621	2.52279	CD39+ PD1+ EM-like CD4T
4.88264	-0.00524544	CD39+ PD1+ EM-like CD4T
-1.62897	0.959891	CD39+ PD1+ EM-like CD4T
-1.77839	0.432083	CD39+ PD1+ EM-like CD4T
-3.4419	1.50157	CD39+ PD1+ EM-like CD4T
-4.17523	3.40675	CD39+ PD1+ EM-like CD4T
-5.21071	1.89341	CD94+ PD1+ EM-like
-1.26391	1.50808	CD39+ CM-like CD4T
-0.191357	1.79424	CM-like CD4T
-2.38887	-0.658431	CD94+ PD1+ EM-like
-2.28988	-1.13476	CD94+ PD1+ EM-like
-1.04618	1.75835	CD39+ PD1+ EM-like CD4T
-5.32071	1.13442	CD94+ PD1+ EM-like
-4.97786	1.1692	CD94+ PD1+ EM-like
-2.32428	-0.336056	CD39+ PD1+ EM-like CD4T
-5.45834	0.582043	CD94+ PD1+ EM-like
-2.94498	1.45846	CD39+ PD1+ EM-like CD4T
-1.49441	1.00078	CD39+ PD1+ EM-like CD4T
-2.21123	0.93566	CD39+ PD1+ EM-like CD4T
-0.328623	0.581537	CD39+ CM-like CD4T
-0.553233	-0.936257	CD39+ PD1+ EM-like CD4T
-4.37152	0.981106	CD94+ PD1+ EM-like
-3.95757	2.47427	CD39+ PD1+ EM-like CD4T
4.53663	1.18855	CM-like CD4T
-2.63286	1.27782	CD39+ PD1+ EM-like CD4T
-0.538809	1.95687	CD39+ PD1+ EM-like CD4T
-1.09668	0.249169	CD39+ PD1+ EM-like CD4T
-1.08995	4.43088	CD94+ PD1+ EM-like
-2.81572	0.991608	CD39+ PD1+ EM-like CD4T
-3.87629	1.368	CD39+ PD1+ EM-like CD4T
-2.28486	0.491762	CD39+ PD1+ EM-like CD4T
-4.59883	2.40807	CD39+ PD1+ EM-like CD4T
0.809626	-0.894508	CD39+ CM-like CD4T
-3.87911	1.90137	CD39+ PD1+ EM-like CD4T
-0.53073	-2.74259	CD39+ PD1+ EM-like CD4T
-5.164	0.787952	CD94+ PD1+ EM-like
1.74834	2.38236	CD39+ CM-like CD4T
1.00725	4.28651	CD39+ CM-like CD4T
-3.2642	0.0935354	CD39+ PD1+ EM-like CD4T
-2.41028	1.18236	CD39+ PD1+ EM-like CD4T
1.02887	-2.34002	CD39+ PD1+ EM-like CD4T
-2.81243	-1.82546	CD94+ PD1+ EM-like
-1.43116	1.33704	CD39+ PD1+ EM-like CD4T
-1.21433	-0.232675	CD39+ PD1+ EM-like CD4T
-0.928084	0.201081	CD39+ PD1+ EM-like CD4T
-2.61465	0.611917	CD39+ PD1+ EM-like CD4T
-0.0316386	-1.52291	CD39+ PD1+ EM-like CD4T
-4.72858	2.22702	CD39+ PD1+ EM-like CD4T
-0.291672	-0.736018	CD39+ PD1+ EM-like CD4T
-1.7041	-0.0546023	CD39+ PD1+ EM-like CD4T
-2.11712	0.271336	CD39+ PD1+ EM-like CD4T
-3.21343	0.978796	CD39+ PD1+ EM-like CD4T
-1.0081	-0.71044	CD39+ PD1+ EM-like CD4T
0.892367	3.60079	CD39+ CM-like CD4T
-1.40349	-1.16572	CD39+ PD1+ EM-like CD4T
-4.87787	0.95798	CD39+ PD1+ EM-like CD4T
-1.10758	1.20906	CD39+ PD1+ EM-like CD4T
-1.73031	0.912554	CD39+ PD1+ EM-like CD4T
-0.46157	-0.12448	CD39+ PD1+ EM-like CD4T
-0.682696	-0.164527	CD39+ PD1+ EM-like CD4T
-2.4106	1.65544	CD39+ PD1+ EM-like CD4T
-2.2624	1.23014	CD39+ PD1+ EM-like CD4T
-3.68665	2.43632	CD39+ PD1+ EM-like CD4T
-4.81891	0.481988	CD94+ PD1+ EM-like
-4.14194	3.06414	CD39+ PD1+ EM-like CD4T
-2.77101	-0.187138	CD39+ PD1+ EM-like CD4T
-2.9105	1.15166	CD39+ PD1+ EM-like CD4T
-4.47193	0.733664	CD94+ PD1+ EM-like
-1.499	-0.993495	CD39+ PD1+ EM-like CD4T
-1.81109	-2.28116	CD39+ PD1+ EM-like CD4T
-2.46881	-1.20972	CD94+ PD1+ EM-like
-2.27695	0.712084	CD39+ PD1+ EM-like CD4T
-2.58391	0.807223	CD39+ PD1+ EM-like CD4T
-0.935513	-0.562106	CD39+ PD1+ EM-like CD4T
-2.09002	1.45748	CD39+ PD1+ EM-like CD4T
0.0894833	-0.298026	CD39+ PD1+ EM-like CD4T
-2.45973	-2.30832	CD39+ PD1+ EM-like CD4T
0.351584	3.47073	CD39+ CM-like CD4T
-1.22861	0.330131	CD39+ PD1+ EM-like CD4T
-2.24531	1.21594	CD39+ PD1+ EM-like CD4T
-3.72719	2.17407	CD39+ PD1+ EM-like CD4T
-2.63163	0.931059	CD39+ PD1+ EM-like CD4T
-0.931859	-1.15352	CD39+ PD1+ EM-like CD4T
-1.80745	0.222888	CD39+ PD1+ EM-like CD4T
-0.106687	0.889061	CD39+ CM-like CD4T
-2.33499	0.0854336	CD39+ PD1+ EM-like CD4T
-4.53767	0.868123	CD94+ PD1+ EM-like
-3.47481	1.07828	CD39+ PD1+ EM-like CD4T
-0.733281	2.24259	CD39+ PD1+ EM-like CD4T
-3.76147	2.19116	CD39+ PD1+ EM-like CD4T
-2.31666	-1.78844	CD94+ PD1+ EM-like
-0.118536	-1.18676	CD39+ PD1+ EM-like CD4T
-1.32719	0.149948	CD39+ PD1+ EM-like CD4T
-3.39591	3.18929	CD39+ PD1+ EM-like CD4T
-1.59539	1.24565	CD39+ PD1+ EM-like CD4T
-0.456039	-1.72159	CD39+ PD1+ EM-like CD4T
-0.663823	-0.82674	CD39+ PD1+ EM-like CD4T
-1.20649	0.382704	CD39+ PD1+ EM-like CD4T
-3.48544	2.28212	CD39+ PD1+ EM-like CD4T
0.201262	-2.29033	CD39+ PD1+ EM-like CD4T
-1.99824	0.233116	CD39+ PD1+ EM-like CD4T
-4.6792	2.7737	CD39+ PD1+ EM-like CD4T
-2.33388	2.22899	CD39+ PD1+ EM-like CD4T
-1.9626	1.06099	CD39+ PD1+ EM-like CD4T
-2.30138	1.46085	CD39+ PD1+ EM-like CD4T
-4.59605	0.564683	CD94+ PD1+ EM-like
-1.14764	4.19578	CD39+ PD1+ EM-like CD4T
-0.134222	-1.36817	CD39+ PD1+ EM-like CD4T
-1.12085	0.36821	CD39+ PD1+ EM-like CD4T
-1.07447	-0.123834	CD39+ PD1+ EM-like CD4T
-2.05024	-2.33682	CD39+ PD1+ EM-like CD4T
1.3568	1.19418	CD39+ CM-like CD4T
0.863336	-2.62635	CD39+ PD1+ EM-like CD4T
-3.7255	0.0165912	CD94+ PD1+ EM-like
-0.636768	1.5122	CD39+ CM-like CD4T
-1.65835	-0.967846	CD39+ PD1+ EM-like CD4T
-2.41541	1.21839	CD39+ PD1+ EM-like CD4T
-2.50873	-0.134606	CD39+ PD1+ EM-like CD4T
1.60488	-3.43618	CD39+ PD1+ EM-like CD4T
-3.05035	1.74907	CD39+ PD1+ EM-like CD4T
-3.54449	2.14529	CD39+ PD1+ EM-like CD4T
-1.40049	-0.0749676	CD39+ PD1+ EM-like CD4T
0.241622	-2.91766	CD39+ PD1+ EM-like CD4T
-3.16031	2.73536	CD39+ PD1+ EM-like CD4T
-1.95091	1.03319	CD39+ PD1+ EM-like CD4T
0.617892	-2.22039	CD39+ PD1+ EM-like CD4T
-2.38712	1.5246	CD39+ PD1+ EM-like CD4T
-1.54901	1.26295	CD39+ PD1+ EM-like CD4T
1.56362	3.04947	CD39+ CM-like CD4T
-0.546958	1.30912	CD39+ PD1+ EM-like CD4T
-2.61777	-1.29857	CD94+ PD1+ EM-like
-4.76958	2.92052	CD39+ PD1+ EM-like CD4T
-1.78902	-0.480592	CD39+ PD1+ EM-like CD4T
-3.93298	0.487443	CD94+ PD1+ EM-like
-2.02779	1.03923	CD39+ PD1+ EM-like CD4T
-1.43398	-0.0329243	CD39+ PD1+ EM-like CD4T
-4.15588	1.8989	CD39+ PD1+ EM-like CD4T
5.00398	0.870131	CM-like CD4T
-2.60441	1.74356	CD39+ PD1+ EM-like CD4T
-3.6319	1.61936	CD39+ PD1+ EM-like CD4T
-1.52057	0.59972	CD39+ PD1+ EM-like CD4T
-0.522968	-0.410017	CD39+ PD1+ EM-like CD4T
-2.16885	1.49531	CD39+ PD1+ EM-like CD4T
-3.5244	1.54592	CD39+ PD1+ EM-like CD4T
-2.82445	2.04196	CD39+ PD1+ EM-like CD4T
-4.05084	1.1566	CD39+ PD1+ EM-like CD4T
1.42497	-1.75654	CD39+ CM-like CD4T
1.31987	-3.25157	CD39+ PD1+ EM-like CD4T
-2.77378	1.22101	CD39+ PD1+ EM-like CD4T
-0.867197	1.02618	CD39+ PD1+ EM-like CD4T
-4.29867	2.43425	CD39+ PD1+ EM-like CD4T
-2.12788	1.54767	CD39+ PD1+ EM-like CD4T
0.265717	-2.94088	CD39+ PD1+ EM-like CD4T
-2.271	2.25225	CD39+ PD1+ EM-like CD4T
-1.81933	1.73629	CD39+ PD1+ EM-like CD4T
1.79961	2.74513	CD39+ CM-like CD4T
-3.23814	2.98397	CD39+ PD1+ EM-like CD4T
0.534146	-3.07934	CD39+ PD1+ EM-like CD4T
-3.25553	-2.43243	CD94+ PD1+ EM-like
-4.16353	-1.17174	CD94+ PD1+ EM-like
-0.720367	0.985623	CD39+ CM-like CD4T
-0.883583	-0.613035	CD39+ PD1+ EM-like CD4T
-0.854141	-0.487032	CD39+ PD1+ EM-like CD4T
0.821452	-1.54373	CD39+ CM-like CD4T
0.184438	-2.46608	CD39+ PD1+ EM-like CD4T
-1.40345	0.57092	CD39+ PD1+ EM-like CD4T
-1.53832	-1.37415	CD39+ PD1+ EM-like CD4T
-2.62285	-0.356044	CD39+ PD1+ EM-like CD4T
-2.31914	0.831868	CD39+ PD1+ EM-like CD4T
-2.38521	1.12865	CD39+ PD1+ EM-like CD4T
-1.9417	1.59361	CD39+ PD1+ EM-like CD4T
-2.16466	2.27302	CD39+ PD1+ EM-like CD4T
-1.98341	-1.30689	CD94+ PD1+ EM-like
-1.8772	1.58818	CD39+ PD1+ EM-like CD4T
-3.62725	-0.125586	CD94+ PD1+ EM-like
0.211186	-3.2621	CD94+ PD1+ EM-like
-0.66406	-3.01549	CD94+ PD1+ EM-like
-4.23451	1.64514	CD39+ PD1+ EM-like CD4T
-1.88584	-2.83907	CD94+ PD1+ EM-like
-1.46209	0.0514252	CD39+ PD1+ EM-like CD4T
-3.31329	1.22537	CD39+ PD1+ EM-like CD4T
-4.69387	0.281499	CD94+ PD1+ EM-like
-2.3854	1.40361	CD39+ PD1+ EM-like CD4T
-2.54886	2.43434	CD39+ PD1+ EM-like CD4T
-5.51899	1.07387	CD94+ PD1+ EM-like
-5.06683	2.34193	CD39+ PD1+ EM-like CD4T
1.01491	-1.31846	CD39+ PD1+ EM-like CD4T
-3.29627	0.998122	CD39+ PD1+ EM-like CD4T
-1.75042	1.11162	CD39+ PD1+ EM-like CD4T
-1.92606	2.02576	CD39+ PD1+ EM-like CD4T
-3.37549	1.49412	CD39+ PD1+ EM-like CD4T
-5.10623	1.61792	CD94+ PD1+ EM-like
-2.36191	1.23905	CD39+ PD1+ EM-like CD4T
-1.28497	0.588585	CD39+ PD1+ EM-like CD4T
-4.49107	1.35557	CD39+ PD1+ EM-like CD4T
-1.67363	2.18216	CD39+ PD1+ EM-like CD4T
-5.53463	0.998144	CD94+ PD1+ EM-like
-3.93784	1.35891	CD39+ PD1+ EM-like CD4T
-2.28174	0.974825	CD39+ PD1+ EM-like CD4T
-3.73645	1.95476	CD39+ PD1+ EM-like CD4T
-1.02818	-0.73659	CD39+ PD1+ EM-like CD4T
-0.552217	3.70563	CD39+ CM-like CD4T
-2.63902	1.09909	CD39+ PD1+ EM-like CD4T
-4.67438	0.612363	CD94+ PD1+ EM-like
-2.8458	-0.588969	CD94+ PD1+ EM-like
-2.48617	-0.43884	CD94+ PD1+ EM-like
-2.32042	2.68968	CD39+ PD1+ EM-like CD4T
-3.50271	1.96184	CD39+ PD1+ EM-like CD4T
0.119903	-1.42559	CD39+ CM-like CD4T
-4.75445	0.903737	CD94+ PD1+ EM-like
-1.389	0.719914	CD39+ PD1+ EM-like CD4T
-0.135227	3.29881	CD39+ CM-like CD4T
-3.00389	1.25841	CD39+ PD1+ EM-like CD4T
-2.18125	1.33866	CD39+ PD1+ EM-like CD4T
-3.06171	0.620493	CD39+ PD1+ EM-like CD4T
-2.4438	0.619914	CD39+ PD1+ EM-like CD4T
0.709177	4.12259	CD39+ CM-like CD4T
-1.00439	-1.08888	CD39+ PD1+ EM-like CD4T
-0.998566	3.53069	CD39+ PD1+ EM-like CD4T
-4.55844	1.22969	CD94+ PD1+ EM-like
-5.06778	2.78614	CD39+ PD1+ EM-like CD4T
-1.31605	-2.40897	CD39+ PD1+ EM-like CD4T
-2.10879	2.463	CD39+ PD1+ EM-like CD4T
-2.27538	2.53416	CD39+ PD1+ EM-like CD4T
-4.23377	-0.16043	CD94+ PD1+ EM-like
-4.11913	0.665756	CD94+ PD1+ EM-like
-2.55535	1.20417	CD39+ PD1+ EM-like CD4T
-0.993127	0.322569	CD39+ PD1+ EM-like CD4T
-3.09611	1.67389	CD39+ PD1+ EM-like CD4T
-1.91585	0.0950168	CD39+ PD1+ EM-like CD4T
-0.859614	-0.91412	CD39+ PD1+ EM-like CD4T
-3.71872	3.03763	CD39+ PD1+ EM-like CD4T
-1.06232	0.101356	CD39+ PD1+ EM-like CD4T
-3.14324	0.0842619	CD94+ PD1+ EM-like
-1.4615	0.229961	CD39+ PD1+ EM-like CD4T
-2.28943	0.877767	CD39+ PD1+ EM-like CD4T
-1.38709	2.43353	CD39+ PD1+ EM-like CD4T
-1.33502	0.505808	CD39+ PD1+ EM-like CD4T
0.511797	-3.6486	CD39+ PD1+ EM-like CD4T
-2.88278	1.44705	CD39+ PD1+ EM-like CD4T
-4.21163	1.53523	CD39+ PD1+ EM-like CD4T
-4.6735	2.82487	CD39+ PD1+ EM-like CD4T
-3.39858	-0.748331	CD94+ PD1+ EM-like
-2.2115	0.967134	CD39+ PD1+ EM-like CD4T
-4.21057	1.83931	CD39+ PD1+ EM-like CD4T
-2.70848	-1.6316	CD94+ PD1+ EM-like
-4.03107	0.908965	CD39+ PD1+ EM-like CD4T
-3.84984	-0.583581	CD94+ PD1+ EM-like
0.492147	-3.00182	CD39+ PD1+ EM-like CD4T
1.18184	-1.40524	CD39+ PD1+ EM-like CD4T
-2.52004	-0.519748	CD94+ PD1+ EM-like
-1.81764	1.26193	CD39+ PD1+ EM-like CD4T
-2.25982	0.749475	CD39+ PD1+ EM-like CD4T
-4.19878	2.44727	CD39+ PD1+ EM-like CD4T
-1.54072	1.70619	CD39+ PD1+ EM-like CD4T
0.302623	-2.90817	CD39+ PD1+ EM-like CD4T
-1.79334	0.82172	CD39+ PD1+ EM-like CD4T
-0.0388809	-1.89232	CD39+ PD1+ EM-like CD4T
-2.24785	-0.497451	CD94+ PD1+ EM-like
-1.61212	0.136192	CD39+ PD1+ EM-like CD4T
-3.96586	0.722903	CD94+ PD1+ EM-like
-0.895154	2.02329	CD39+ PD1+ EM-like CD4T
-4.04101	2.1975	CD39+ PD1+ EM-like CD4T
-2.06457	3.79814	CD39+ PD1+ EM-like CD4T
-4.04929	3.06682	CD39+ PD1+ EM-like CD4T
-2.33604	1.3085	CD39+ PD1+ EM-like CD4T
-2.34034	0.768888	CD39+ PD1+ EM-like CD4T
-0.758001	-1.6432	CD39+ PD1+ EM-like CD4T
-1.55487	-1.24373	CD39+ PD1+ EM-like CD4T
-3.68282	2.2218	CD39+ PD1+ EM-like CD4T
-2.20741	-0.455134	CD94+ PD1+ EM-like
-1.74254	0.340214	CD39+ PD1+ EM-like CD4T
-4.12143	1.00518	CD94+ PD1+ EM-like
-2.23733	1.57476	CD39+ PD1+ EM-like CD4T
-3.90665	-1.68346	CD94+ PD1+ EM-like
-5.16254	1.01183	CD94+ PD1+ EM-like
-3.84874	2.08462	CD39+ PD1+ EM-like CD4T
-0.586033	4.52097	CD94+ PD1+ EM-like
0.691752	4.10982	CD39+ CM-like CD4T
-3.03762	1.66557	CD39+ PD1+ EM-like CD4T
-4.18732	3.07574	CD39+ PD1+ EM-like CD4T
-3.65212	3.07821	CD39+ PD1+ EM-like CD4T
-0.952867	-1.02112	CD39+ PD1+ EM-like CD4T
-1.47521	1.22419	CD39+ PD1+ EM-like CD4T
0.274801	-2.15242	CD39+ PD1+ EM-like CD4T
-2.81594	1.76463	CD39+ PD1+ EM-like CD4T
-4.20383	2.97638	CD39+ PD1+ EM-like CD4T
-0.0074114	-1.29452	CD39+ PD1+ EM-like CD4T
0.11668	-2.33658	CD39+ PD1+ EM-like CD4T
-0.701799	3.17992	CD39+ PD1+ EM-like CD4T
-3.15919	1.40419	CD39+ PD1+ EM-like CD4T
-2.21786	0.628876	CD39+ PD1+ EM-like CD4T
-1.68894	1.29977	CD39+ PD1+ EM-like CD4T
-1.80189	0.565873	CD39+ PD1+ EM-like CD4T
-3.17332	0.105043	CD94+ PD1+ EM-like
-2.43682	1.60833	CD39+ PD1+ EM-like CD4T
-3.49929	0.125644	CD94+ PD1+ EM-like
-1.89442	0.735439	CD39+ PD1+ EM-like CD4T
2.11227	3.67586	CM-like CD4T
-3.11461	1.67264	CD39+ PD1+ EM-like CD4T
-3.97773	2.85926	CD39+ PD1+ EM-like CD4T
-1.41039	-0.215677	CD39+ PD1+ EM-like CD4T
-1.88226	3.2482	CD39+ CM-like CD4T
-3.28219	-3.58298	CD94+ PD1+ EM-like
-5.55108	0.940251	CD94+ PD1+ EM-like
-1.2796	-1.0209	CD39+ PD1+ EM-like CD4T
-2.27974	4.09553	CD39+ PD1+ EM-like CD4T
-4.16822	1.99747	CD39+ PD1+ EM-like CD4T
-4.44894	3.15295	CD39+ PD1+ EM-like CD4T
-2.72811	1.88126	CD39+ PD1+ EM-like CD4T
-5.13636	-0.136322	CD94+ PD1+ EM-like
-4.07731	-0.440364	CD94+ PD1+ EM-like
-3.01314	1.33984	CD39+ PD1+ EM-like CD4T
-0.875597	2.07617	CD39+ PD1+ EM-like CD4T
-0.23001	-2.00434	CD39+ PD1+ EM-like CD4T
-1.61545	0.121496	CD39+ PD1+ EM-like CD4T
-1.76804	-0.158089	CD39+ PD1+ EM-like CD4T
-4.16975	2.83177	CD39+ PD1+ EM-like CD4T
-0.929803	3.08187	CD39+ PD1+ EM-like CD4T
-1.80363	0.994886	CD39+ PD1+ EM-like CD4T
-4.49038	3.23495	CD39+ PD1+ EM-like CD4T
-0.729905	0.504685	CD39+ PD1+ EM-like CD4T
0.720964	0.845255	CD39+ CM-like CD4T
-0.787695	-1.34585	CD39+ PD1+ EM-like CD4T
-1.18544	-0.148354	CD39+ PD1+ EM-like CD4T
-4.46152	1.24969	CD39+ PD1+ EM-like CD4T
-2.20884	1.40364	CD39+ PD1+ EM-like CD4T
-0.785754	0.359957	CD39+ PD1+ EM-like CD4T
-2.85484	1.35507	CD39+ PD1+ EM-like CD4T
2.01776	2.24515	CD39+ CM-like CD4T
-0.531349	2.34881	CD39+ CM-like CD4T
-4.19187	-0.226828	CD94+ PD1+ EM-like
-1.95511	1.46875	CD39+ PD1+ EM-like CD4T
-1.62959	-0.105282	CD39+ PD1+ EM-like CD4T
-2.33049	0.976672	CD39+ PD1+ EM-like CD4T
-3.22474	1.31055	CD39+ PD1+ EM-like CD4T
0.750165	-0.435902	CD39+ CM-like CD4T
-3.32898	-0.2829	CD94+ PD1+ EM-like
-4.20289	2.29889	CD39+ PD1+ EM-like CD4T
1.3254	-3.34084	CD39+ PD1+ EM-like CD4T
0.742594	-2.06541	CD39+ PD1+ EM-like CD4T
-2.29794	2.13465	CD39+ PD1+ EM-like CD4T
0.56755	-0.903235	CD39+ CM-like CD4T
-0.225027	-1.50471	CD39+ PD1+ EM-like CD4T
-4.11126	0.00512243	CD94+ PD1+ EM-like
-1.7211	0.310067	CD39+ PD1+ EM-like CD4T
-4.57494	1.1676	CD94+ PD1+ EM-like
-0.972696	-0.371948	CD39+ PD1+ EM-like CD4T
-5.36699	1.91854	CD94+ PD1+ EM-like
-1.08927	0.0838931	CD39+ PD1+ EM-like CD4T
-2.32983	-3.00443	CD94+ PD1+ EM-like
-0.605013	-1.03111	CD39+ PD1+ EM-like CD4T
-0.371586	4.13242	CD39+ CM-like CD4T
-0.361919	3.79922	CD39+ CM-like CD4T
-0.443917	2.46808	CD39+ CM-like CD4T
-4.73639	1.14852	CD94+ PD1+ EM-like
-0.674081	-1.52532	CD39+ PD1+ EM-like CD4T
-4.14116	2.03116	CD39+ PD1+ EM-like CD4T
-4.87185	2.52337	CD39+ PD1+ EM-like CD4T
-1.68929	0.831052	CD39+ PD1+ EM-like CD4T
-1.86195	1.20826	CD39+ PD1+ EM-like CD4T
-3.44708	2.17684	CD39+ PD1+ EM-like CD4T
-0.587257	-1.18843	CD39+ PD1+ EM-like CD4T
-3.54693	1.32266	CD39+ PD1+ EM-like CD4T
-0.95557	0.444043	CD39+ CM-like CD4T
0.0247331	-1.65401	CD39+ PD1+ EM-like CD4T
-1.97875	1.16474	CD39+ PD1+ EM-like CD4T
-5.25495	1.0817	CD94+ PD1+ EM-like
-3.58442	1.75531	CD94+ PD1+ EM-like
-2.99682	1.59352	CD39+ PD1+ EM-like CD4T
-0.66158	-0.61651	CD39+ PD1+ EM-like CD4T
-5.47358	0.56319	CD94+ PD1+ EM-like
-5.4837	0.590785	CD94+ PD1+ EM-like
-3.76424	2.36263	CD39+ PD1+ EM-like CD4T
-1.0333	-0.639542	CD39+ PD1+ EM-like CD4T
-0.253033	2.14963	CD39+ PD1+ EM-like CD4T
-5.70163	0.806576	CD94+ PD1+ EM-like
-0.420872	-2.10422	CD39+ PD1+ EM-like CD4T
-3.54066	-0.748197	CD94+ PD1+ EM-like
-5.53575	0.935276	CD94+ PD1+ EM-like
-2.68452	0.737053	CD39+ PD1+ EM-like CD4T
-3.72124	-0.557079	CD94+ PD1+ EM-like
-4.60618	2.68777	CD39+ PD1+ EM-like CD4T
-4.68747	1.15524	CD94+ PD1+ EM-like
-4.36977	2.92234	CD39+ PD1+ EM-like CD4T
-1.03937	-0.62067	CD39+ PD1+ EM-like CD4T
-4.21083	2.109	CD39+ PD1+ EM-like CD4T
-1.85579	0.0555965	CD39+ PD1+ EM-like CD4T
-4.81553	0.704367	CD94+ PD1+ EM-like
-1.60848	-0.196793	CD39+ PD1+ EM-like CD4T
0.520153	-1.77625	CD39+ PD1+ EM-like CD4T
-2.73143	-0.955195	CD94+ PD1+ EM-like
-3.67456	3.26264	CD39+ PD1+ EM-like CD4T
-2.8905	1.74331	CD39+ PD1+ EM-like CD4T
-2.14646	0.410812	CD39+ PD1+ EM-like CD4T
-1.91196	0.615117	CD39+ PD1+ EM-like CD4T
-0.710532	-0.812234	CD39+ PD1+ EM-like CD4T
0.147313	-1.88973	CD39+ PD1+ EM-like CD4T
-0.313812	1.60863	CD39+ PD1+ EM-like CD4T
0.752404	3.20639	CD39+ PD1+ EM-like CD4T
-1.96741	0.125263	CD39+ PD1+ EM-like CD4T
-1.30657	0.642511	CD39+ PD1+ EM-like CD4T
-1.73635	1.15844	CD39+ PD1+ EM-like CD4T
-0.475421	-0.789462	CD39+ PD1+ EM-like CD4T
-3.31809	1.80438	CD94+ PD1+ EM-like
-1.79008	1.31151	CD39+ PD1+ EM-like CD4T
-3.20564	-1.04327	CD94+ PD1+ EM-like
-1.62547	-0.308733	CD39+ PD1+ EM-like CD4T
-3.20336	1.29874	CD39+ PD1+ EM-like CD4T
-0.687886	-2.01992	CD39+ PD1+ EM-like CD4T
-4.2635	2.53222	CD39+ PD1+ EM-like CD4T
-0.686421	-2.68354	CD39+ PD1+ EM-like CD4T
-2.96999	-0.659743	CD94+ PD1+ EM-like
-3.54819	-4.08383	CD39+ PD1+ EM-like CD4T
-4.43035	0.9145	CD94+ PD1+ EM-like
-2.49667	-1.04074	CD94+ PD1+ EM-like
-3.75626	2.41128	CD39+ PD1+ EM-like CD4T
-4.25839	0.0197957	CD94+ PD1+ EM-like
-2.04478	1.58436	CD39+ PD1+ EM-like CD4T
-0.550822	-1.61808	CD39+ PD1+ EM-like CD4T
0.752794	-3.28126	CD39+ PD1+ EM-like CD4T
0.519359	1.39994	CD39+ CM-like CD4T
-4.5435	0.370954	CD94+ PD1+ EM-like
-1.25454	1.37982	CD39+ PD1+ EM-like CD4T
-1.59158	0.279396	CD39+ PD1+ EM-like CD4T
0.876265	-2.60127	CD39+ PD1+ EM-like CD4T
-0.67057	-1.4882	CD39+ PD1+ EM-like CD4T
-4.02156	1.83784	CD39+ PD1+ EM-like CD4T
-2.39464	1.25691	CD39+ PD1+ EM-like CD4T
-2.76409	1.04099	CD39+ PD1+ EM-like CD4T
-4.52042	1.82001	CD39+ PD1+ EM-like CD4T
-3.70544	2.37647	CD39+ PD1+ EM-like CD4T
-0.736141	-1.12648	CD39+ PD1+ EM-like CD4T
-2.52359	1.19754	CD39+ PD1+ EM-like CD4T
-2.14389	-0.533257	CD94+ PD1+ EM-like
-2.68551	2.27865	CD39+ PD1+ EM-like CD4T
-1.16637	-0.452335	CD39+ PD1+ EM-like CD4T
-1.12304	0.546814	CD39+ PD1+ EM-like CD4T
0.312974	-2.85532	CD39+ PD1+ EM-like CD4T
-2.54361	3.84413	CD39+ PD1+ EM-like CD4T
0.670876	-0.17167	CD39+ CM-like CD4T
-1.95004	-0.106985	CD39+ PD1+ EM-like CD4T
-3.56217	0.0878468	CD94+ PD1+ EM-like
-3.30543	2.21769	CD39+ PD1+ EM-like CD4T
-1.16164	-0.162341	CD39+ PD1+ EM-like CD4T
-2.30648	0.377679	CD94+ PD1+ EM-like
-1.73004	1.5981	CD39+ PD1+ EM-like CD4T
-1.96804	-0.948113	CD39+ PD1+ EM-like CD4T
-2.01485	-4.43167	CD39+ CM-like CD4T
-1.12333	-0.324666	CD39+ PD1+ EM-like CD4T
-4.15825	1.57417	CD39+ PD1+ EM-like CD4T
0.59041	-0.147997	CD39+ PD1+ EM-like CD4T
-1.4253	0.893652	CD39+ PD1+ EM-like CD4T
-1.76949	0.680678	CD39+ PD1+ EM-like CD4T
-0.938119	1.00903	CD39+ CM-like CD4T
-2.35135	1.4844	CD39+ PD1+ EM-like CD4T
-3.22201	0.627429	CD39+ PD1+ EM-like CD4T
-4.76	1.74292	CD39+ PD1+ EM-like CD4T
-2.03624	-0.257025	CD39+ PD1+ EM-like CD4T
-1.07028	0.93116	CD39+ PD1+ EM-like CD4T
-1.78329	0.528037	CD94+ PD1+ EM-like
-0.329488	2.02359	CD39+ PD1+ EM-like CD4T
-2.813	0.780502	CD39+ PD1+ EM-like CD4T
-1.22185	-0.05769	CD39+ PD1+ EM-like CD4T
-1.92447	2.20431	CD39+ PD1+ EM-like CD4T
-1.88362	0.156497	CD39+ PD1+ EM-like CD4T
-3.36662	-0.561188	CD94+ PD1+ EM-like
-0.534539	-2.97523	CD39+ PD1+ EM-like CD4T
-3.29378	0.967127	CD94+ PD1+ EM-like
1.25507	-3.89315	CD94+ PD1+ EM-like
-1.37461	0.417543	CD39+ PD1+ EM-like CD4T
-3.04104	0.444202	CD94+ PD1+ EM-like
0.375833	-2.42758	CD39+ PD1+ EM-like CD4T
-2.39871	1.29901	CD39+ PD1+ EM-like CD4T
0.300385	-1.05998	CD39+ PD1+ EM-like CD4T
1.02239	-2.61291	CD39+ PD1+ EM-like CD4T
-3.51281	0.100929	CD94+ PD1+ EM-like
-0.343642	-0.173739	CD39+ PD1+ EM-like CD4T
-5.34348	1.06676	CD94+ PD1+ EM-like
-4.52552	1.25705	CD94+ PD1+ EM-like
0.09845	1.14576	CD39+ CM-like CD4T
-2.73088	1.44424	CD39+ PD1+ EM-like CD4T
0.65045	-1.93248	CD39+ PD1+ EM-like CD4T
-3.32413	-4.41043	CD56+ EM-like CD4T
1.04041	4.26037	CD39+ CM-like CD4T
-3.25371	1.24441	CD39+ PD1+ EM-like CD4T
-3.97488	2.98675	CD39+ PD1+ EM-like CD4T
-0.72915	-1.69201	CD39+ PD1+ EM-like CD4T
-1.94129	1.26508	CD39+ PD1+ EM-like CD4T
-0.997332	-1.07608	CD39+ PD1+ EM-like CD4T
-2.81597	-1.13102	CD39+ PD1+ EM-like CD4T
-5.1335	0.995811	CD94+ PD1+ EM-like
-4.24028	1.21402	CD39+ PD1+ EM-like CD4T
0.600732	1.45687	CD39+ PD1+ EM-like CD4T
-2.54978	-0.746367	CD94+ PD1+ EM-like
-1.34259	-0.818269	CD39+ PD1+ EM-like CD4T
-4.11585	3.17837	CD39+ PD1+ EM-like CD4T
-2.46814	0.380589	CD39+ PD1+ EM-like CD4T
-4.20651	2.60648	CD39+ PD1+ EM-like CD4T
-3.65053	-0.275958	CD39+ PD1+ EM-like CD4T
-1.67827	-1.10319	CD94+ PD1+ EM-like
-2.88171	1.18108	CD39+ PD1+ EM-like CD4T
-1.44804	0.601346	CD39+ PD1+ EM-like CD4T
-5.34923	1.01722	CD94+ PD1+ EM-like
-3.17836	0.32823	CD94+ PD1+ EM-like
-0.06296	-1.24285	CD39+ PD1+ EM-like CD4T
-4.47222	1.26717	CD94+ PD1+ EM-like
0.518041	-0.78579	CD39+ CM-like CD4T
-1.24598	-0.602929	CD39+ PD1+ EM-like CD4T
-5.18741	1.08695	CD94+ PD1+ EM-like
0.87821	-1.90216	CD39+ PD1+ EM-like CD4T
-1.65358	-0.420562	CD39+ PD1+ EM-like CD4T
-2.8148	1.34409	CD39+ PD1+ EM-like CD4T
1.50979	-1.64265	CD39+ CM-like CD4T
-3.06844	3.0549	CD39+ PD1+ EM-like CD4T
-4.3223	2.02296	CD39+ PD1+ EM-like CD4T
-4.0162	2.19412	CD39+ PD1+ EM-like CD4T
-2.75274	1.0082	CD39+ PD1+ EM-like CD4T
-1.47728	0.459683	CD39+ PD1+ EM-like CD4T
-0.082594	-1.51499	CD39+ PD1+ EM-like CD4T
0.208101	3.36275	CD39+ CM-like CD4T
-2.54527	2.56716	CD39+ PD1+ EM-like CD4T
-1.34721	-1.21458	CD39+ PD1+ EM-like CD4T
-1.89033	0.421272	CD39+ PD1+ EM-like CD4T
-0.762221	-1.42638	CD39+ PD1+ EM-like CD4T
1.71541	3.34214	CD39+ CM-like CD4T
-1.63924	2.02551	CD39+ PD1+ EM-like CD4T
-0.334924	-0.870409	CD39+ PD1+ EM-like CD4T
-3.49603	-1.18281	CD94+ PD1+ EM-like
0.296281	-1.22418	CD39+ PD1+ EM-like CD4T
-2.32631	1.62088	CD39+ CM-like CD4T
-5.51494	1.31218	CD94+ PD1+ EM-like
5.49431	1.49751	CM-like CD4T
-0.385877	-2.6211	CD39+ PD1+ EM-like CD4T
-2.81144	-0.630936	CD94+ PD1+ EM-like
-2.39463	1.21304	CD39+ PD1+ EM-like CD4T
-1.29757	-0.125332	CD39+ PD1+ EM-like CD4T
-0.465578	-2.81145	CD39+ PD1+ EM-like CD4T
-4.77583	0.475737	CD94+ PD1+ EM-like
-0.587371	-0.861101	CD39+ PD1+ EM-like CD4T
-2.85525	0.9355	CD39+ PD1+ EM-like CD4T
-0.582581	-0.436094	CD39+ PD1+ EM-like CD4T
-1.63101	0.283877	CD39+ PD1+ EM-like CD4T
-0.608696	3.96154	CD39+ PD1+ EM-like CD4T
0.00304901	1.6128	CD39+ PD1+ EM-like CD4T
-1.12612	0.560498	CD94+ PD1+ EM-like
-2.82737	0.0991067	CD39+ PD1+ EM-like CD4T
-4.52793	2.2765	CD39+ PD1+ EM-like CD4T
0.0494254	-2.71009	CD39+ PD1+ EM-like CD4T
-2.3332	1.61143	CD39+ PD1+ EM-like CD4T
-2.53407	0.366156	CD39+ PD1+ EM-like CD4T
-3.88423	1.9778	CD39+ PD1+ EM-like CD4T
-2.14333	1.45356	CD39+ PD1+ EM-like CD4T
-1.09424	-0.751345	CD39+ PD1+ EM-like CD4T
-1.97329	-0.022641	CD39+ PD1+ EM-like CD4T
-1.69092	1.51702	CD39+ PD1+ EM-like CD4T
-3.64373	-0.0367319	CD94+ PD1+ EM-like
-5.80437	0.825513	CD94+ PD1+ EM-like
0.300127	3.85217	CD39+ CM-like CD4T
-4.74208	0.40618	CD94+ PD1+ EM-like
-3.1824	2.3498	CD39+ PD1+ EM-like CD4T
-2.88041	1.38472	CD39+ PD1+ EM-like CD4T
-5.1439	0.354875	CD94+ PD1+ EM-like
-2.91644	1.0121	CD39+ PD1+ EM-like CD4T
-0.193278	1.29636	CD39+ PD1+ EM-like CD4T
0.0177011	-0.0746385	CD39+ CM-like CD4T
-5.26355	0.0973161	CD94+ PD1+ EM-like
0.769365	2.77051	CD39+ CM-like CD4T
-2.68392	0.92657	CD39+ PD1+ EM-like CD4T
-0.421967	0.577196	CD39+ PD1+ EM-like CD4T
0.618112	1.7755	CD39+ PD1+ EM-like CD4T
-2.65248	0.548568	CD39+ PD1+ EM-like CD4T
-4.81677	2.31505	CD39+ PD1+ EM-like CD4T
-1.77915	0.861215	CD39+ PD1+ EM-like CD4T
-5.02829	1.07532	CD94+ PD1+ EM-like
-2.63908	1.93959	CD39+ PD1+ EM-like CD4T
2.39288	-0.906769	CD39+ CM-like CD4T
-0.175417	-3.27582	CD39+ PD1+ EM-like CD4T
-0.160627	-2.84785	CD39+ PD1+ EM-like CD4T
-3.15477	2.66743	CD39+ PD1+ EM-like CD4T
-2.89052	0.631385	CD39+ PD1+ EM-like CD4T
-4.52811	3.09307	CD39+ PD1+ EM-like CD4T
1.09975	2.49818	CD39+ CM-like CD4T
-2.35129	0.0658525	CD94+ PD1+ EM-like
-0.237755	2.81555	CD39+ PD1+ EM-like CD4T
-4.19223	1.93977	CD39+ PD1+ EM-like CD4T
-4.85866	1.71395	CD94+ PD1+ EM-like
0.827516	4.59075	CD39+ CM-like CD4T
-3.01541	0.345883	CD94+ PD1+ EM-like
1.67644	3.83963	CD39+ CM-like CD4T
-3.15248	-0.05742	CD94+ PD1+ EM-like
-3.99337	2.59734	CD39+ PD1+ EM-like CD4T
-2.49009	2.05127	CD39+ PD1+ EM-like CD4T
-1.73415	-0.843136	CD94+ PD1+ EM-like
-4.85761	0.197832	CD94+ PD1+ EM-like
-1.39465	2.4657	CD39+ PD1+ EM-like CD4T
-0.842961	-0.335206	CD39+ PD1+ EM-like CD4T
0.467252	0.164858	CD39+ CM-like CD4T
0.303122	3.14063	CD39+ CM-like CD4T
-3.25353	2.29174	CD39+ PD1+ EM-like CD4T
-4.72023	2.25539	CD39+ PD1+ EM-like CD4T
-2.66734	1.37133	CD39+ PD1+ EM-like CD4T
-2.24141	-0.777361	CD94+ PD1+ EM-like
-1.11997	-0.542457	CD39+ PD1+ EM-like CD4T
-1.44155	0.107054	CD39+ PD1+ EM-like CD4T
0.423661	3.83927	CD39+ PD1+ EM-like CD4T
-2.13086	-0.209445	CD39+ PD1+ EM-like CD4T
-0.891861	3.30031	CD39+ PD1+ EM-like CD4T
-0.330428	-3.36605	CD94+ PD1+ EM-like
-2.02164	-1.43645	CD94+ PD1+ EM-like
-1.09567	-3.89278	CD94+ PD1+ EM-like
-4.12436	2.69229	CD39+ PD1+ EM-like CD4T
-3.78306	0.460725	CD94+ PD1+ EM-like
-2.22236	1.45577	CD39+ PD1+ EM-like CD4T
-2.74694	-2.45836	CD94+ PD1+ EM-like
-2.91059	-0.898571	CD94+ PD1+ EM-like
-0.376597	4.55985	CD39+ CM-like CD4T
-2.96285	-0.87046	CD94+ PD1+ EM-like
-4.37595	1.22911	CD94+ PD1+ EM-like
-3.39215	2.08821	CD39+ PD1+ EM-like CD4T
-2.3855	1.32386	CD39+ PD1+ EM-like CD4T
-4.10335	1.60823	CD39+ PD1+ EM-like CD4T
-1.05873	2.35529	CD39+ PD1+ EM-like CD4T
-2.695	-0.994168	CD94+ PD1+ EM-like
-1.35565	0.593241	CD39+ PD1+ EM-like CD4T
-1.63189	1.29014	CD39+ PD1+ EM-like CD4T
0.861642	-2.56875	CD39+ PD1+ EM-like CD4T
1.81507	2.35681	CD39+ CM-like CD4T
-4.09092	2.98932	CD39+ PD1+ EM-like CD4T
-0.411454	4.25228	CD39+ CM-like CD4T
-1.21499	1.35349	CD39+ PD1+ EM-like CD4T
-3.1135	1.14005	CD39+ PD1+ EM-like CD4T
-5.1464	2.56674	CD94+ PD1+ EM-like
-2.01757	-2.32877	CD94+ PD1+ EM-like
-1.51557	-0.316272	CD39+ PD1+ EM-like CD4T
-1.98179	0.0488435	CD39+ PD1+ EM-like CD4T
-0.0235942	4.56006	CD39+ CM-like CD4T
-2.48869	1.90779	CD39+ PD1+ EM-like CD4T
-2.66696	1.03928	CD39+ PD1+ EM-like CD4T
-0.481291	-0.147421	CD39+ PD1+ EM-like CD4T
-1.48556	-0.359775	CD39+ PD1+ EM-like CD4T
0.400619	3.98669	CD39+ CM-like CD4T
-3.87117	0.363234	CD94+ PD1+ EM-like
-1.90902	0.87596	CD39+ PD1+ EM-like CD4T
-3.6445	0.938468	CD39+ PD1+ EM-like CD4T
-2.98882	1.2471	CD39+ PD1+ EM-like CD4T
0.223061	-1.70083	CD39+ PD1+ EM-like CD4T
4.45208	0.390466	CD39+ CM-like CD4T
-1.2139	1.64488	CD39+ PD1+ EM-like CD4T
5.37339	1.8821	CM-like CD4T
-0.652939	0.414116	CD39+ PD1+ EM-like CD4T
-3.18162	1.61851	CD39+ PD1+ EM-like CD4T
-1.88589	0.17699	CD39+ PD1+ EM-like CD4T
-1.76243	0.0805707	CD39+ PD1+ EM-like CD4T
4.26469	0.150962	CD39+ PD1+ EM-like CD4T
-3.49931	1.73401	CD39+ PD1+ EM-like CD4T
-2.20126	0.842617	CD39+ PD1+ EM-like CD4T
0.850257	-2.66047	CD39+ PD1+ EM-like CD4T
-4.71295	1.3505	CD94+ PD1+ EM-like
-1.93303	0.176791	CD39+ PD1+ EM-like CD4T
-1.57967	-1.21394	CD39+ PD1+ EM-like CD4T
-0.605028	0.196856	CD39+ PD1+ EM-like CD4T
-1.96411	0.983028	CD39+ PD1+ EM-like CD4T
-4.04434	2.09559	CD39+ PD1+ EM-like CD4T
-1.50116	2.10641	CD39+ PD1+ EM-like CD4T
0.261116	-2.32412	CD39+ PD1+ EM-like CD4T
-1.3172	-0.05231	CD39+ PD1+ EM-like CD4T
-2.59825	1.59575	CD39+ PD1+ EM-like CD4T
-2.06695	1.59268	CD39+ PD1+ EM-like CD4T
-3.2629	-0.802357	CD94+ PD1+ EM-like
-1.3708	2.14718	CD39+ PD1+ EM-like CD4T
-2.86822	0.215448	CD39+ PD1+ EM-like CD4T
3.24165	2.8979	CD39+ CM-like CD4T
-2.31939	1.34414	CD39+ PD1+ EM-like CD4T
-1.92622	1.33472	CD39+ PD1+ EM-like CD4T
-0.900745	2.92112	CD39+ PD1+ EM-like CD4T
-3.3001	-1.02855	CD39+ PD1+ EM-like CD4T
-1.23533	-0.701119	CD39+ PD1+ EM-like CD4T
-2.2423	0.586957	CD39+ PD1+ EM-like CD4T
-2.50688	0.701541	CD39+ CM-like CD4T
-1.94537	0.990921	CD39+ PD1+ EM-like CD4T
-2.58311	1.5697	CD39+ PD1+ EM-like CD4T
-2.05303	-0.974973	CD39+ PD1+ EM-like CD4T
-3.9077	1.64413	CD39+ PD1+ EM-like CD4T
-0.664569	2.51641	CD39+ CM-like CD4T
-5.16829	1.81652	CD94+ PD1+ EM-like
-2.29927	-1.12705	CD94+ PD1+ EM-like
1.40504	-1.22763	CD39+ CM-like CD4T
-3.0204	-1.33066	CD39+ PD1+ EM-like CD4T
-2.41676	-0.111662	CD94+ PD1+ EM-like
-0.356316	-2.03817	CD39+ PD1+ EM-like CD4T
3.80876	3.57509	CD39+ CM-like CD4T
0.68571	0.844758	CD39+ CM-like CD4T
-1.54562	0.568489	CD39+ PD1+ EM-like CD4T
-2.42443	0.379096	CD39+ PD1+ EM-like CD4T
-2.49527	1.15208	CD39+ PD1+ EM-like CD4T
1.17341	-0.686933	CD39+ CM-like CD4T
-2.89704	2.36973	CD39+ CM-like CD4T
-3.50157	1.95516	CD39+ PD1+ EM-like CD4T
-2.2587	0.697253	CD39+ PD1+ EM-like CD4T
-3.10121	2.10474	CD39+ PD1+ EM-like CD4T
-1.68704	1.14646	CD39+ PD1+ EM-like CD4T
-1.71147	0.612363	CD39+ PD1+ EM-like CD4T
-2.25948	1.29712	CD39+ PD1+ EM-like CD4T
-3.94102	2.25454	CD39+ PD1+ EM-like CD4T
-4.65711	0.62911	CD94+ PD1+ EM-like
0.616994	2.92307	CM-like CD4T
-4.28677	3.00893	CD39+ PD1+ EM-like CD4T
-1.43077	0.62166	CD39+ PD1+ EM-like CD4T
-2.25575	0.893561	CD39+ PD1+ EM-like CD4T
-3.68086	2.53369	CD39+ PD1+ EM-like CD4T
1.05921	-1.46243	CD39+ PD1+ EM-like CD4T
-4.77201	2.16204	CD39+ PD1+ EM-like CD4T
-2.16331	2.74774	CD39+ PD1+ EM-like CD4T
-3.65687	3.27767	CD39+ PD1+ EM-like CD4T
-2.84354	1.69251	CD39+ PD1+ EM-like CD4T
-4.47237	2.43732	CD39+ PD1+ EM-like CD4T
-3.36757	1.89625	CD39+ PD1+ EM-like CD4T
-1.44391	1.87629	CD39+ PD1+ EM-like CD4T
-0.490796	-1.28858	CD39+ PD1+ EM-like CD4T
-2.35028	-1.78567	CD39+ PD1+ EM-like CD4T
1.00417	1.71763	CD39+ PD1+ EM-like CD4T
-1.14388	4.12871	CD39+ PD1+ EM-like CD4T
-1.22288	-0.290516	CD39+ PD1+ EM-like CD4T
0.975844	-2.76062	CD39+ PD1+ EM-like CD4T
-4.055	1.62113	CD39+ PD1+ EM-like CD4T
-3.18366	0.951325	CD39+ PD1+ EM-like CD4T
-2.97082	3.54486	CD39+ PD1+ EM-like CD4T
-1.09864	0.382852	CD39+ PD1+ EM-like CD4T
-2.40116	0.31989	CD39+ PD1+ EM-like CD4T
-3.60075	2.05112	CD39+ PD1+ EM-like CD4T
-4.50452	2.41228	CD39+ PD1+ EM-like CD4T
-1.82825	0.43074	CD39+ PD1+ EM-like CD4T
1.25584	-1.57902	CD39+ PD1+ EM-like CD4T
1.03937	1.42631	CD39+ PD1+ EM-like CD4T
-1.53119	0.939101	CD39+ PD1+ EM-like CD4T
-2.65468	2.44628	CD39+ PD1+ EM-like CD4T
-3.48932	0.191606	CD94+ PD1+ EM-like
0.0626693	-2.13781	CD39+ PD1+ EM-like CD4T
0.167216	1.85137	CD39+ CM-like CD4T
-3.38267	3.22362	CD39+ PD1+ EM-like CD4T
-3.42971	0.650258	CD39+ PD1+ EM-like CD4T
-0.557925	-1.37622	CD39+ PD1+ EM-like CD4T
-0.19363	-2.26921	CD39+ PD1+ EM-like CD4T
-4.40996	0.316967	CD94+ PD1+ EM-like
-2.96447	-2.48156	CD94+ PD1+ EM-like
0.477342	-1.83494	CD39+ PD1+ EM-like CD4T
-2.91394	-0.748618	CD94+ PD1+ EM-like
-1.80064	0.665869	CD39+ PD1+ EM-like CD4T
-1.06523	1.09584	CD39+ CM-like CD4T
-0.700748	-1.40573	CD39+ PD1+ EM-like CD4T
-2.55748	-1.57937	CD94+ PD1+ EM-like
-1.63454	0.216598	CD39+ PD1+ EM-like CD4T
-2.02568	1.0558	CD39+ PD1+ EM-like CD4T
-3.89647	1.71304	CD39+ PD1+ EM-like CD4T
-2.41762	0.410778	CD39+ PD1+ EM-like CD4T
0.932304	3.01726	CD39+ CM-like CD4T
-3.76061	2.94581	CD39+ PD1+ EM-like CD4T
-1.34379	0.771926	CD39+ PD1+ EM-like CD4T
-3.37632	2.49727	CD39+ PD1+ EM-like CD4T
-0.818076	-0.533037	CD39+ PD1+ EM-like CD4T
-3.13294	1.99535	CD39+ PD1+ EM-like CD4T
-1.12802	2.47045	CD39+ PD1+ EM-like CD4T
2.34311	1.9128	CD39+ CM-like CD4T
-3.76038	0.583386	CD94+ PD1+ EM-like
-4.59117	2.33396	CD39+ PD1+ EM-like CD4T
-1.21889	3.20849	CD39+ PD1+ EM-like CD4T
-1.76513	0.377829	CD39+ PD1+ EM-like CD4T
-2.10074	0.586508	CD39+ PD1+ EM-like CD4T
-1.61055	1.23589	CD39+ PD1+ EM-like CD4T
-0.596341	-0.370843	CD39+ PD1+ EM-like CD4T
-0.894319	0.0461974	CD39+ PD1+ EM-like CD4T
-3.47917	1.65951	CD39+ PD1+ EM-like CD4T
-2.63325	1.0905	CD39+ PD1+ EM-like CD4T
-1.40335	0.509168	CD39+ PD1+ EM-like CD4T
-4.72964	3.01989	CD39+ PD1+ EM-like CD4T
-3.19179	1.69446	CD39+ PD1+ EM-like CD4T
-0.789499	3.97464	CD39+ CM-like CD4T
-2.18555	1.50175	CD39+ PD1+ EM-like CD4T
-4.39872	0.956858	CD94+ PD1+ EM-like
-1.4644	0.353536	CD39+ PD1+ EM-like CD4T
-1.61588	0.680821	CD39+ PD1+ EM-like CD4T
-3.57695	-1.06694	CD94+ PD1+ EM-like
-3.54232	2.02062	CD39+ PD1+ EM-like CD4T
-4.08612	2.36934	CD39+ PD1+ EM-like CD4T
-1.73468	0.516392	CD39+ PD1+ EM-like CD4T
1.66052	-2.70429	CD39+ PD1+ EM-like CD4T
-2.32027	1.01661	CD39+ PD1+ EM-like CD4T
-2.86139	-0.367514	CD94+ PD1+ EM-like
-2.08385	0.818238	CD39+ PD1+ EM-like CD4T
-0.345135	-2.15203	CD39+ PD1+ EM-like CD4T
-1.59725	0.810566	CD39+ PD1+ EM-like CD4T
0.463613	0.267286	CD39+ CM-like CD4T
-0.0022456	-1.77988	CD39+ PD1+ EM-like CD4T
1.22438	3.03725	CD39+ CM-like CD4T
-2.41875	-0.402928	CD39+ PD1+ EM-like CD4T
-2.42859	-0.34466	CD39+ PD1+ EM-like CD4T
-3.49409	-0.333789	CD94+ PD1+ EM-like
-4.05314	1.69844	CD39+ PD1+ EM-like CD4T
-1.45458	-2.38099	CD39+ PD1+ EM-like CD4T
-3.2519	2.20093	CD39+ PD1+ EM-like CD4T
-2.64666	2.86275	CD39+ PD1+ EM-like CD4T
-5.40513	2.29682	CD39+ PD1+ EM-like CD4T
-2.13352	1.0673	CD39+ PD1+ EM-like CD4T
-0.552651	-1.1758	CD39+ PD1+ EM-like CD4T
-1.35769	-0.43227	CD39+ PD1+ EM-like CD4T
-5.02956	0.450987	CD94+ PD1+ EM-like
-1.56263	0.314186	CD39+ PD1+ EM-like CD4T
-3.21652	2.31346	CD39+ PD1+ EM-like CD4T
-0.867581	0.0658383	CD39+ PD1+ EM-like CD4T
1.22659	-0.786454	CD39+ PD1+ EM-like CD4T
-2.16627	0.108111	CD39+ PD1+ EM-like CD4T
-4.21032	2.97908	CD39+ PD1+ EM-like CD4T
-1.05253	2.98238	CD39+ PD1+ EM-like CD4T
-3.71959	2.0212	CD39+ PD1+ EM-like CD4T
-4.65193	0.557662	CD94+ PD1+ EM-like
0.0218525	1.55984	CD39+ PD1+ EM-like CD4T
-0.806744	-3.44345	CD94+ PD1+ EM-like
-3.92896	1.52932	CD39+ PD1+ EM-like CD4T
-1.08696	0.3316	CD39+ PD1+ EM-like CD4T
-2.40675	-0.0326654	CD39+ PD1+ EM-like CD4T
-1.97082	1.28449	CD39+ PD1+ EM-like CD4T
0.188436	-2.95844	CD39+ PD1+ EM-like CD4T
-3.25594	0.405529	CD94+ PD1+ EM-like
-3.3054	1.524	CD39+ PD1+ EM-like CD4T
-1.77077	0.771881	CD39+ PD1+ EM-like CD4T
-1.12404	-0.523327	CD39+ PD1+ EM-like CD4T
-1.75756	2.11898	CD39+ PD1+ EM-like CD4T
-3.19002	0.144246	CD94+ PD1+ EM-like
-4.66287	2.58084	CD39+ PD1+ EM-like CD4T
-0.626591	-1.45976	CD39+ PD1+ EM-like CD4T
-3.18522	2.88806	CD39+ PD1+ EM-like CD4T
-2.6464	1.77719	CD39+ PD1+ EM-like CD4T
-2.01494	0.596305	CD39+ PD1+ EM-like CD4T
-2.55043	0.845636	CD39+ PD1+ EM-like CD4T
-2.07682	0.313152	CD39+ PD1+ EM-like CD4T
-3.7168	1.71772	CD39+ PD1+ EM-like CD4T
-3.041	1.98187	CD39+ PD1+ EM-like CD4T
-4.46637	1.09857	CD94+ PD1+ EM-like
-2.32314	0.963573	CD39+ PD1+ EM-like CD4T
-4.5247	1.13463	CD94+ PD1+ EM-like
-3.3698	2.36827	CD39+ PD1+ EM-like CD4T
-3.4811	-2.14124	CD39+ PD1+ EM-like CD4T
-0.983655	2.01245	CD39+ PD1+ EM-like CD4T
1.53258	3.06074	CD39+ CM-like CD4T
-2.13169	1.15696	CD39+ PD1+ EM-like CD4T
1.10258	4.18774	CD39+ CM-like CD4T
0.389652	0.42724	CD39+ CM-like CD4T
-1.60514	0.667444	CD39+ PD1+ EM-like CD4T
-0.824262	-0.15474	CD39+ PD1+ EM-like CD4T
-4.74523	1.05296	CD94+ PD1+ EM-like
-2.04445	-0.583247	CD94+ PD1+ EM-like
-0.769703	-1.19336	CD39+ PD1+ EM-like CD4T
1.0455	0.325535	CD39+ PD1+ EM-like CD4T
-0.931777	-0.32435	CD39+ PD1+ EM-like CD4T
-1.44626	0.874754	CD39+ PD1+ EM-like CD4T
-4.97758	2.14525	CD39+ PD1+ EM-like CD4T
-0.296701	-0.928468	CD39+ PD1+ EM-like CD4T
-1.08518	-0.453243	CD39+ PD1+ EM-like CD4T
-3.09452	2.28439	CD39+ PD1+ EM-like CD4T
0.14298	-1.78152	CD39+ PD1+ EM-like CD4T
-1.42921	-0.265221	CD39+ PD1+ EM-like CD4T
-5.06362	1.13043	CD94+ PD1+ EM-like
-3.37071	0.94712	CD39+ PD1+ EM-like CD4T
-0.91771	3.28222	CD39+ PD1+ EM-like CD4T
-4.38983	0.748032	CD94+ PD1+ EM-like
-4.36514	0.212418	CD94+ PD1+ EM-like
-2.27495	0.364832	CD39+ PD1+ EM-like CD4T
-0.00966117	-2.4872	CD39+ CM-like CD4T
-4.78081	1.57845	CD39+ PD1+ EM-like CD4T
-4.34452	3.26551	CD39+ PD1+ EM-like CD4T
-1.53859	1.39848	CD39+ PD1+ EM-like CD4T
2.98294	-1.40392	CD39+ CM-like CD4T
-2.62106	1.12616	CD39+ PD1+ EM-like CD4T
-2.90122	1.42346	CD39+ PD1+ EM-like CD4T
-2.93019	-0.560632	CD94+ PD1+ EM-like
-4.3086	0.433817	CD94+ PD1+ EM-like
-2.03641	0.584076	CD39+ PD1+ EM-like CD4T
-2.20046	0.735259	CD39+ PD1+ EM-like CD4T
-2.77486	0.172168	CD94+ PD1+ EM-like
-1.52088	0.0689789	CD39+ PD1+ EM-like CD4T
-5.17242	1.4961	CD94+ PD1+ EM-like
-1.79637	-0.0245883	CD39+ PD1+ EM-like CD4T
-0.695391	-1.12308	CD39+ PD1+ EM-like CD4T
-2.38716	0.238639	CD39+ PD1+ EM-like CD4T
-1.70387	2.26973	CD39+ PD1+ EM-like CD4T
-4.10765	-0.32571	CD94+ PD1+ EM-like
0.325835	-1.50821	CD39+ PD1+ EM-like CD4T
-3.80346	1.49761	CD39+ PD1+ EM-like CD4T
-3.77988	2.58589	CD39+ PD1+ EM-like CD4T
-2.76253	-0.281647	CD94+ PD1+ EM-like
-1.99186	2.18116	CD39+ CM-like CD4T
0.167511	-0.901674	CD39+ PD1+ EM-like CD4T
0.40021	-0.847675	CD39+ PD1+ EM-like CD4T
-2.0285	-2.65365	CD94+ PD1+ EM-like
-4.96639	0.0505378	CD94+ PD1+ EM-like
-1.54723	0.619173	CD39+ PD1+ EM-like CD4T
-1.66764	0.652874	CD39+ PD1+ EM-like CD4T
-3.30589	1.03983	CD39+ PD1+ EM-like CD4T
-2.06046	0.438383	CD39+ PD1+ EM-like CD4T
-4.74258	2.31334	CD39+ PD1+ EM-like CD4T
-0.73359	-1.06964	CD39+ PD1+ EM-like CD4T
-3.76871	0.166441	CD94+ PD1+ EM-like
-1.4994	1.21803	CD39+ PD1+ EM-like CD4T
-2.33086	1.81279	CD39+ PD1+ EM-like CD4T
-2.57131	1.61169	CD39+ PD1+ EM-like CD4T
-1.35803	0.425916	CD39+ PD1+ EM-like CD4T
-1.5212	0.536221	CD39+ PD1+ EM-like CD4T
0.878755	4.26953	CD39+ CM-like CD4T
-1.73097	0.931457	CD39+ PD1+ EM-like CD4T
-3.14588	-3.83804	CD39+ PD1+ EM-like CD4T
-3.01374	1.49015	CD39+ PD1+ EM-like CD4T
-0.877248	-0.543288	CD39+ PD1+ EM-like CD4T
-3.89453	-0.0140794	CD94+ PD1+ EM-like
-2.71543	0.371537	CD94+ PD1+ EM-like
-3.72128	2.69133	CD39+ PD1+ EM-like CD4T
-2.04193	2.30828	CD39+ PD1+ EM-like CD4T
-3.1763	1.11416	CD39+ PD1+ EM-like CD4T
-2.48823	0.549254	CD39+ PD1+ EM-like CD4T
-0.0321864	-3.25024	CD39+ PD1+ EM-like CD4T
-2.91315	0.817811	CD39+ PD1+ EM-like CD4T
-2.31238	2.7291	CD39+ PD1+ EM-like CD4T
-1.89925	0.591585	CD39+ PD1+ EM-like CD4T
-0.296254	-1.7533	CD39+ PD1+ EM-like CD4T
-4.79462	2.98803	CD39+ PD1+ EM-like CD4T
2.638	1.05192	CD39+ PD1+ EM-like CD4T
-1.72315	0.420341	CD39+ PD1+ EM-like CD4T
-3.37778	1.46818	CD39+ PD1+ EM-like CD4T
-5.45734	0.425596	CD94+ PD1+ EM-like
-4.50656	0.551754	CD94+ PD1+ EM-like
-0.388012	1.83351	CD39+ CM-like CD4T
-4.25021	2.49948	CD39+ PD1+ EM-like CD4T
-2.04487	0.205234	CD39+ PD1+ EM-like CD4T
-1.1155	-0.0196405	CD39+ PD1+ EM-like CD4T
-2.10722	-1.04738	CD39+ PD1+ EM-like CD4T
-1.47356	0.139881	CD39+ PD1+ EM-like CD4T
-0.385638	-2.04216	CD39+ PD1+ EM-like CD4T
-3.62081	2.0855	CD39+ PD1+ EM-like CD4T
-4.31766	1.99766	CD39+ PD1+ EM-like CD4T
-2.47805	0.741662	CD39+ PD1+ EM-like CD4T
-3.77019	2.37974	CD39+ PD1+ EM-like CD4T
-1.74461	0.00836871	CD39+ PD1+ EM-like CD4T
-4.59164	0.485381	CD94+ PD1+ EM-like
-4.29954	2.90651	CD39+ PD1+ EM-like CD4T
1.07179	-0.86651	CD39+ PD1+ EM-like CD4T
-2.08392	-0.186627	CD39+ PD1+ EM-like CD4T
-3.43532	0.134264	CD94+ PD1+ EM-like
0.607287	-1.05816	CD39+ PD1+ EM-like CD4T
-0.773148	-3.01311	CD39+ PD1+ EM-like CD4T
-3.45342	2.54338	CD39+ PD1+ EM-like CD4T
-5.15199	1.01296	CD94+ PD1+ EM-like
-0.640031	2.64928	CD39+ CM-like CD4T
-0.746392	0.323617	CD39+ PD1+ EM-like CD4T
-4.3088	0.243072	CD94+ PD1+ EM-like
-4.43149	2.82474	CD39+ PD1+ EM-like CD4T
-1.74705	0.89826	CD39+ PD1+ EM-like CD4T
-1.68019	-0.960326	CD39+ CM-like CD4T
-3.20656	2.28727	CD39+ PD1+ EM-like CD4T
1.05379	2.91755	CD39+ PD1+ EM-like CD4T
-1.48753	1.48511	CD39+ PD1+ EM-like CD4T
-0.348651	-0.404571	CD39+ PD1+ EM-like CD4T
-3.33495	-1.09957	CD94+ PD1+ EM-like
-4.53202	0.828613	CD39+ PD1+ EM-like CD4T
2.79982	3.66631	CD39+ CM-like CD4T
-2.42923	-0.169726	CD94+ PD1+ EM-like
-1.89724	0.611524	CD39+ PD1+ EM-like CD4T
-4.84727	-0.393577	CD94+ PD1+ EM-like
-3.08229	2.20916	CD39+ PD1+ EM-like CD4T
-3.44844	2.82872	CD39+ PD1+ EM-like CD4T
-2.24446	4.10352	CD94+ PD1+ EM-like
-2.38876	-3.22661	CD94+ PD1+ EM-like
-2.15805	0.63215	CD39+ PD1+ EM-like CD4T
-3.76221	0.203458	CD94+ PD1+ EM-like
-3.47193	0.244483	CD94+ PD1+ EM-like
-3.26791	2.25202	CD39+ PD1+ EM-like CD4T
-1.79566	0.44166	CD39+ PD1+ EM-like CD4T
-0.0667648	2.66394	CD94+ PD1+ EM-like
-2.24688	2.41293	CD39+ PD1+ EM-like CD4T
-3.6561	0.508437	CD94+ PD1+ EM-like
0.03629	-1.67086	CD39+ PD1+ EM-like CD4T
-1.37714	-1.44528	CD39+ PD1+ EM-like CD4T
-2.41102	0.475864	CD39+ PD1+ EM-like CD4T
-3.10216	2.43754	CD39+ PD1+ EM-like CD4T
0.828986	4.51325	CD39+ CM-like CD4T
-2.33486	2.46948	CD39+ PD1+ EM-like CD4T
-3.93844	2.61082	CD39+ PD1+ EM-like CD4T
-1.61695	0.153467	CD39+ PD1+ EM-like CD4T
-3.67729	1.81332	CD39+ PD1+ EM-like CD4T
-0.855319	-0.272751	CD39+ PD1+ EM-like CD4T
-0.889462	4.26652	CD39+ CM-like CD4T
-3.99808	1.82486	CD39+ PD1+ EM-like CD4T
-2.20053	0.23674	CD39+ PD1+ EM-like CD4T
-2.48732	-0.21968	CD39+ PD1+ EM-like CD4T
0.32568	-1.71704	CD39+ PD1+ EM-like CD4T
-3.95057	2.32524	CD39+ PD1+ EM-like CD4T
-1.46609	0.905352	CD39+ PD1+ EM-like CD4T
-0.460099	1.43377	CD39+ PD1+ EM-like CD4T
-0.69237	2.39193	CD39+ CM-like CD4T
-4.90295	2.08687	CD39+ PD1+ EM-like CD4T
-2.91035	1.32594	CD39+ PD1+ EM-like CD4T
-2.96993	1.53633	CD39+ PD1+ EM-like CD4T
-3.04594	1.60498	CD39+ PD1+ EM-like CD4T
-4.8441	0.484897	CD94+ PD1+ EM-like
-2.50854	1.90157	CD39+ PD1+ EM-like CD4T
-1.64087	0.508504	CD39+ PD1+ EM-like CD4T
-2.13582	1.87991	CD39+ PD1+ EM-like CD4T
-0.557421	0.67448	CD39+ PD1+ EM-like CD4T
-2.20912	1.28781	CD39+ PD1+ EM-like CD4T
-1.43189	1.19789	CD39+ PD1+ EM-like CD4T
-2.63344	1.67158	CD39+ PD1+ EM-like CD4T
-3.8576	2.71711	CD39+ PD1+ EM-like CD4T
-0.864529	1.76334	CD39+ PD1+ EM-like CD4T
-0.0724018	-2.5713	CD39+ PD1+ EM-like CD4T
-1.28133	-0.40363	CD39+ PD1+ EM-like CD4T
-1.81867	2.46765	CD39+ PD1+ EM-like CD4T
-2.02644	0.76624	CD39+ PD1+ EM-like CD4T
-2.31504	-0.897641	CD94+ PD1+ EM-like
-1.93887	2.26701	CD39+ PD1+ EM-like CD4T
-2.0981	2.59634	CD39+ PD1+ EM-like CD4T
-0.438741	4.10707	CD94+ PD1+ EM-like
-2.291	1.2996	CD39+ PD1+ EM-like CD4T
-0.728963	-0.337445	CD39+ PD1+ EM-like CD4T
-2.62694	-3.89756	CD39+ PD1+ EM-like CD4T
-0.687819	0.745877	CD39+ PD1+ EM-like CD4T
0.581695	-1.38716	CD39+ PD1+ EM-like CD4T
-2.33382	1.01992	CD39+ PD1+ EM-like CD4T
0.857679	4.41843	CD39+ CM-like CD4T
0.664901	-1.23616	CD39+ CM-like CD4T
-3.41442	3.00715	CD39+ PD1+ EM-like CD4T
-0.702319	-0.478439	CD39+ PD1+ EM-like CD4T
-3.91152	3.34953	CD39+ PD1+ EM-like CD4T
-3.33645	1.06104	CD39+ PD1+ EM-like CD4T
-3.42807	0.416723	CD94+ PD1+ EM-like
-1.90839	1.29714	CD39+ PD1+ EM-like CD4T
1.1147	-0.944303	CD39+ PD1+ EM-like CD4T
0.479172	2.73228	CD39+ CM-like CD4T
-1.12102	2.28156	CD39+ PD1+ EM-like CD4T
-2.19838	0.336171	CD39+ CM-like CD4T
0.5934	4.18843	CD39+ CM-like CD4T
-5.13451	0.289188	CD94+ PD1+ EM-like
-4.43124	1.68827	CD39+ PD1+ EM-like CD4T
-4.61445	-0.24908	CD94+ PD1+ EM-like
-3.09668	-0.661128	CD94+ PD1+ EM-like
0.756232	-0.71212	CD39+ PD1+ EM-like CD4T
-3.26991	0.652948	CD94+ PD1+ EM-like
-2.46999	1.30269	CD39+ PD1+ EM-like CD4T
-0.698063	-0.422081	CD39+ PD1+ EM-like CD4T
-2.25136	-1.01124	CD94+ PD1+ EM-like
-1.72411	1.27133	CD39+ PD1+ EM-like CD4T
-0.531222	-2.7457	CD39+ PD1+ EM-like CD4T
-3.33808	0.379195	CD39+ PD1+ EM-like CD4T
-0.235824	-1.80399	CD39+ PD1+ EM-like CD4T
0.0620838	3.06656	CD39+ CM-like CD4T
-2.20202	0.63456	CD39+ PD1+ EM-like CD4T
-1.36431	1.08267	CD39+ PD1+ EM-like CD4T
-0.769308	4.25376	CD39+ CM-like CD4T
-1.78957	1.36071	CD39+ PD1+ EM-like CD4T
-4.48251	2.01898	CD39+ PD1+ EM-like CD4T
-2.65166	1.35598	CD39+ PD1+ EM-like CD4T
-0.8201	-1.40926	CD39+ PD1+ EM-like CD4T
-2.46769	-0.918995	CD94+ PD1+ EM-like
-1.4827	0.0248556	CD39+ PD1+ EM-like CD4T
-5.46538	0.880511	CD94+ PD1+ EM-like
-2.79189	2.61719	CD39+ PD1+ EM-like CD4T
-2.89135	-4.82064	CD39+ PD1+ EM-like CD4T
2.18099	-1.91669	CD39+ CM-like CD4T
-2.56573	1.84211	CD39+ PD1+ EM-like CD4T
-1.01223	0.389508	CD39+ PD1+ EM-like CD4T
-0.174415	-2.08214	CD39+ PD1+ EM-like CD4T
-3.81378	2.16337	CD39+ PD1+ EM-like CD4T
2.39262	-0.881837	CD39+ CM-like CD4T
-2.68645	-2.52658	CD94+ PD1+ EM-like
-0.444062	-0.108944	CD39+ PD1+ EM-like CD4T
-1.12321	-2.20571	CD39+ PD1+ EM-like CD4T
-0.419473	-1.66063	CD39+ PD1+ EM-like CD4T
-0.189504	-1.2354	CD39+ PD1+ EM-like CD4T
-1.18547	0.948345	CD39+ PD1+ EM-like CD4T
-4.05787	2.90587	CD39+ PD1+ EM-like CD4T
-2.3896	1.35212	CD39+ PD1+ EM-like CD4T
1.0769	-2.33592	CD39+ PD1+ EM-like CD4T
-2.79184	1.29296	CD39+ PD1+ EM-like CD4T
-1.70967	0.732928	CD39+ PD1+ EM-like CD4T
-3.53806	0.272537	CD94+ PD1+ EM-like
-0.901935	0.00893797	CD39+ PD1+ EM-like CD4T
-3.93869	3.18238	CD39+ PD1+ EM-like CD4T
-2.48325	0.565107	CD39+ PD1+ EM-like CD4T
-4.65942	1.63043	CD39+ PD1+ EM-like CD4T
3.99772	1.49065	CM-like CD4T
-0.801471	-2.63702	CD39+ PD1+ EM-like CD4T
2.27637	1.59216	CD39+ CM-like CD4T
-0.837231	-0.0264975	CD39+ PD1+ EM-like CD4T
-0.52669	-0.163963	CD39+ PD1+ EM-like CD4T
-1.74663	0.876818	CD39+ PD1+ EM-like CD4T
-2.54147	-0.147894	CD94+ PD1+ EM-like
-2.46945	1.10677	CD39+ PD1+ EM-like CD4T
-1.47098	-3.11529	CD94+ PD1+ EM-like
-3.55666	-0.793582	CD94+ PD1+ EM-like
-3.65719	-1.17751	CD94+ PD1+ EM-like
1.3616	0.0424639	CD39+ CM-like CD4T
-1.72811	1.79015	CD39+ PD1+ EM-like CD4T
-1.96903	1.06957	CD39+ PD1+ EM-like CD4T
-2.41667	0.966311	CD39+ PD1+ EM-like CD4T
-2.33923	1.75627	CD39+ PD1+ EM-like CD4T
-3.89726	2.90992	CD39+ PD1+ EM-like CD4T
0.766388	-1.01574	CD39+ CM-like CD4T
-1.12211	0.0721893	CD39+ PD1+ EM-like CD4T
-2.90171	-4.41168	CD39+ CM-like CD4T
-2.76249	0.534183	CD39+ PD1+ EM-like CD4T
-3.36242	1.39221	CD39+ PD1+ EM-like CD4T
-5.41657	1.26554	CD94+ PD1+ EM-like
-3.11783	2.18412	CD39+ PD1+ EM-like CD4T
-4.49116	0.205748	CD94+ PD1+ EM-like
-1.45338	-2.44332	CD94+ PD1+ EM-like
-0.11006	-2.84251	CD39+ PD1+ EM-like CD4T
-1.13645	-2.35917	CD94+ PD1+ EM-like
-1.93431	-1.27674	CD39+ PD1+ EM-like CD4T
-4.52132	2.40435	CD39+ PD1+ EM-like CD4T
-2.68453	1.6456	CD39+ PD1+ EM-like CD4T
-2.59167	-1.99539	CD94+ PD1+ EM-like
-0.412388	0.366659	CD39+ PD1+ EM-like CD4T
-1.55126	0.609212	CD39+ PD1+ EM-like CD4T
0.144396	-2.87645	CD39+ PD1+ EM-like CD4T
-2.84804	0.510147	CD39+ PD1+ EM-like CD4T
-1.56642	-0.0770025	CD39+ PD1+ EM-like CD4T
-3.0372	-0.827299	CD94+ PD1+ EM-like
1.32826	-0.30425	CD39+ CM-like CD4T
-0.96674	0.35452	CD39+ PD1+ EM-like CD4T
-5.59444	1.1932	CD94+ PD1+ EM-like
-2.53376	1.3934	CD39+ PD1+ EM-like CD4T
-4.45332	2.8022	CD39+ PD1+ EM-like CD4T
-2.79686	1.85671	CD39+ PD1+ EM-like CD4T
-4.43206	-1.21532	CD94+ PD1+ EM-like
-1.05862	-2.25301	CD39+ PD1+ EM-like CD4T
-5.14521	1.89656	CD94+ PD1+ EM-like
-1.08251	-0.35261	CD39+ PD1+ EM-like CD4T
0.768306	-3.62816	CD39+ PD1+ EM-like CD4T
-1.09912	-0.556628	CD39+ PD1+ EM-like CD4T
-2.43201	0.126207	CD39+ PD1+ EM-like CD4T
-5.33763	-0.0254276	CD94+ PD1+ EM-like
1.92506	3.00606	CD39+ CM-like CD4T
-4.59184	0.494518	CD94+ PD1+ EM-like
1.86868	2.76368	CM-like CD4T
-4.6307	2.38469	CD39+ PD1+ EM-like CD4T
-3.96125	0.145396	CD94+ PD1+ EM-like
-2.39521	1.08539	CD39+ PD1+ EM-like CD4T
-3.4339	0.678452	CD39+ PD1+ EM-like CD4T
-3.34169	2.69738	CD39+ PD1+ EM-like CD4T
-1.42353	0.342969	CD39+ PD1+ EM-like CD4T
-4.17562	0.428807	CD94+ PD1+ EM-like
-3.21572	1.62095	CD39+ PD1+ EM-like CD4T
1.90383	-3.13173	CD39+ PD1+ EM-like CD4T
-4.80092	2.67068	CD39+ PD1+ EM-like CD4T
-0.891006	1.76737	CD39+ CM-like CD4T
-2.07631	0.995723	CD39+ PD1+ EM-like CD4T
1.31546	-1.53651	CD39+ PD1+ EM-like CD4T
-3.38469	-0.641761	CD94+ PD1+ EM-like
-3.25247	0.783664	CD39+ PD1+ EM-like CD4T
-5.37589	0.842659	CD94+ PD1+ EM-like
-2.85443	2.25003	CD39+ PD1+ EM-like CD4T
-0.143349	3.556	CD39+ CM-like CD4T
-5.4439	0.451883	CD94+ PD1+ EM-like
-1.31248	0.656004	CD39+ PD1+ EM-like CD4T
1.3672	-2.70046	CD39+ PD1+ EM-like CD4T
-1.17245	0.86626	CD39+ PD1+ EM-like CD4T
-1.9759	1.37778	CD39+ PD1+ EM-like CD4T
-4.33448	0.814359	CD94+ PD1+ EM-like
0.212587	3.20535	CD39+ PD1+ EM-like CD4T
0.00246035	1.58746	CD39+ PD1+ EM-like CD4T
-1.45411	3.4914	CD39+ PD1+ EM-like CD4T
-1.45467	0.727656	CD39+ PD1+ EM-like CD4T
-2.53926	1.57251	CD39+ PD1+ EM-like CD4T
-5.78852	1.10675	CD94+ PD1+ EM-like
-2.98887	1.27996	CD39+ PD1+ EM-like CD4T
-4.25663	3.12096	CD39+ PD1+ EM-like CD4T
-2.11655	-2.37262	CD39+ PD1+ EM-like CD4T
-0.480263	-1.3228	CD39+ PD1+ EM-like CD4T
-3.4967	0.912018	CD39+ PD1+ EM-like CD4T
-2.22314	-0.074562	CD39+ PD1+ EM-like CD4T
-3.58466	1.41038	CD39+ PD1+ EM-like CD4T
-5.68009	0.770991	CD94+ PD1+ EM-like
-1.81265	0.74196	CD39+ PD1+ EM-like CD4T
-1.76964	2.37723	CD39+ PD1+ EM-like CD4T
-0.197437	4.59764	CD94+ PD1+ EM-like
-1.21827	-1.49835	CD39+ PD1+ EM-like CD4T
-2.00788	0.250186	CD39+ PD1+ EM-like CD4T
-3.66247	2.04793	CD39+ PD1+ EM-like CD4T
-2.12947	2.45963	CD39+ PD1+ EM-like CD4T
-0.898247	2.13851	CD39+ PD1+ EM-like CD4T
-1.59745	-1.13177	CD39+ PD1+ EM-like CD4T
-3.2467	1.32851	CD39+ PD1+ EM-like CD4T
-1.6621	-3.01394	CD94+ PD1+ EM-like
-3.70604	1.99169	CD39+ PD1+ EM-like CD4T
-1.81265	0.123823	CD39+ PD1+ EM-like CD4T
-4.69898	1.202	CD94+ PD1+ EM-like
-1.55954	-0.382205	CD39+ PD1+ EM-like CD4T
-2.34211	0.394404	CD94+ PD1+ EM-like
-1.58376	-0.544341	CD39+ PD1+ EM-like CD4T
-3.28826	1.53319	CD39+ PD1+ EM-like CD4T
-4.41298	-0.0952009	CD94+ PD1+ EM-like
-1.22216	2.8279	CD39+ PD1+ EM-like CD4T
-2.8353	-1.10255	CD94+ PD1+ EM-like
-2.20778	0.719644	CD39+ PD1+ EM-like CD4T
-1.75631	0.520635	CD39+ PD1+ EM-like CD4T
-1.41402	0.827694	CD39+ PD1+ EM-like CD4T
-2.83592	1.51873	CD39+ PD1+ EM-like CD4T
-1.94516	-2.06718	CD39+ PD1+ EM-like CD4T
-2.7441	0.764038	CD39+ PD1+ EM-like CD4T
-1.38235	-2.32389	CD94+ PD1+ EM-like
-2.13129	0.0200327	CD39+ PD1+ EM-like CD4T
-3.9161	2.38605	CD39+ PD1+ EM-like CD4T
1.59581	-1.39617	CD39+ PD1+ EM-like CD4T
-2.55615	1.50192	CD39+ PD1+ EM-like CD4T
-4.00613	2.57054	CD39+ PD1+ EM-like CD4T
1.32524	-1.01565	CD39+ CM-like CD4T
-2.51863	2.63877	CD39+ PD1+ EM-like CD4T
2.42665	3.78184	CD39+ CM-like CD4T
-0.652258	-1.32977	CD39+ PD1+ EM-like CD4T
-2.44167	0.836946	CD39+ PD1+ EM-like CD4T
-4.21673	2.88697	CD39+ PD1+ EM-like CD4T
-1.78641	2.49567	CD39+ PD1+ EM-like CD4T
-3.57057	0.627389	CD94+ PD1+ EM-like
-1.66372	0.677235	CD39+ PD1+ EM-like CD4T
-0.733391	-0.904308	CD39+ PD1+ EM-like CD4T
0.388857	2.67806	CD39+ CM-like CD4T
-0.389366	-0.82741	CD39+ PD1+ EM-like CD4T
-2.79209	0.0339065	CD94+ PD1+ EM-like
-5.15948	2.08611	CD94+ PD1+ EM-like
-4.30737	2.56539	CD39+ PD1+ EM-like CD4T
-4.46277	0.0135818	CD94+ PD1+ EM-like
-2.11008	0.915843	CD39+ PD1+ EM-like CD4T
-3.41729	-2.41853	CD94+ PD1+ EM-like
-0.0670872	-1.45185	CD39+ PD1+ EM-like CD4T
-3.04448	1.28058	CD39+ PD1+ EM-like CD4T
-2.29181	1.47212	CD39+ PD1+ EM-like CD4T
-3.44579	1.94467	CD39+ PD1+ EM-like CD4T
-2.49468	2.3122	CD39+ PD1+ EM-like CD4T
-1.58963	2.29558	CD39+ PD1+ EM-like CD4T
1.26447	-2.6029	CD39+ PD1+ EM-like CD4T
-2.27448	1.13146	CD39+ PD1+ EM-like CD4T
-1.27992	-0.0400057	CD39+ PD1+ EM-like CD4T
1.21792	4.43158	CD39+ CM-like CD4T
-2.14352	0.286858	CD39+ PD1+ EM-like CD4T
4.03779	3.2158	CM-like CD4T
-1.82238	0.299836	CD39+ PD1+ EM-like CD4T
-3.42529	1.56738	CD39+ PD1+ EM-like CD4T
-3.22219	1.71113	CD39+ PD1+ EM-like CD4T
-2.38115	2.01917	CD39+ PD1+ EM-like CD4T
-4.29381	2.7332	CD39+ PD1+ EM-like CD4T
-0.0795545	-2.99189	CD39+ PD1+ EM-like CD4T
0.162772	0.423216	CD39+ CM-like CD4T
-4.76689	0.622199	CD94+ PD1+ EM-like
-3.86243	1.50659	CD39+ PD1+ EM-like CD4T
-0.487944	-2.97257	CD39+ PD1+ EM-like CD4T
-3.04092	1.77728	CD39+ PD1+ EM-like CD4T
-0.388779	-2.47668	CD39+ PD1+ EM-like CD4T
-3.12935	1.25226	CD39+ PD1+ EM-like CD4T
-3.69055	-4.42588	CD56+ EM-like CD4T
-5.21703	1.50933	CD94+ PD1+ EM-like
4.40968	0.557675	CD39+ PD1+ EM-like CD4T
-2.40694	3.55086	CD39+ PD1+ EM-like CD4T
-1.70487	0.405221	CD39+ PD1+ EM-like CD4T
-5.03331	1.06767	CD94+ PD1+ EM-like
-2.28262	1.16204	CD39+ PD1+ EM-like CD4T
-3.25028	1.2239	CD39+ PD1+ EM-like CD4T
-5.37036	0.672328	CD94+ PD1+ EM-like
-3.14764	-2.04104	CD94+ PD1+ EM-like
-1.30615	1.40059	CD39+ PD1+ EM-like CD4T
-0.618971	-0.136049	CD39+ PD1+ EM-like CD4T
-2.52771	1.63574	CD39+ PD1+ EM-like CD4T
-3.9057	3.24369	CD39+ PD1+ EM-like CD4T
0.553797	-3.35815	CD39+ PD1+ EM-like CD4T
0.343132	0.984478	CD39+ CM-like CD4T
-3.02932	2.222	CD39+ PD1+ EM-like CD4T
-1.08884	0.419178	CD39+ PD1+ EM-like CD4T
-4.81771	2.67777	CD39+ PD1+ EM-like CD4T
-2.88117	1.2712	CD39+ PD1+ EM-like CD4T
0.29868	0.167899	CD39+ CM-like CD4T
-0.192918	-1.56891	CD39+ PD1+ EM-like CD4T
-5.22517	0.319252	CD94+ PD1+ EM-like
1.61159	4.20262	CD39+ CM-like CD4T
-2.04579	0.777053	CD39+ PD1+ EM-like CD4T
-1.46869	2.07167	CD39+ PD1+ EM-like CD4T
0.578438	-2.60389	CD39+ PD1+ EM-like CD4T
-3.58643	2.43146	CD39+ PD1+ EM-like CD4T
-5.54843	1.5208	CD94+ PD1+ EM-like
-0.365688	-1.27282	CD39+ PD1+ EM-like CD4T
-2.2488	-0.149377	CD39+ PD1+ EM-like CD4T
-0.826627	1.63207	CD39+ PD1+ EM-like CD4T
2.50186	2.40275	CD39+ CM-like CD4T
1.20188	3.432	CD39+ CM-like CD4T
-4.01184	3.02622	CD39+ PD1+ EM-like CD4T
-2.1701	0.0388377	CD39+ PD1+ EM-like CD4T
-1.26984	0.18695	CD39+ PD1+ EM-like CD4T
-0.490889	-1.52165	CD39+ PD1+ EM-like CD4T
0.180311	-1.71181	CD39+ PD1+ EM-like CD4T
-2.62986	1.57986	CD39+ PD1+ EM-like CD4T
-1.9061	-0.335806	CD94+ PD1+ EM-like
-2.75177	-2.38783	CD94+ PD1+ EM-like
-4.94455	0.731216	CD94+ PD1+ EM-like
-1.77737	0.0850407	CD39+ PD1+ EM-like CD4T
0.442905	-1.81315	CD39+ PD1+ EM-like CD4T
-0.959293	-0.290094	CD39+ PD1+ EM-like CD4T
-1.15808	0.684538	CD94+ PD1+ EM-like
-2.11944	2.05685	CD39+ PD1+ EM-like CD4T
-2.61226	3.05255	CD39+ PD1+ EM-like CD4T
0.284147	2.66565	CD39+ CM-like CD4T
-5.33984	1.66127	CD94+ PD1+ EM-like
-1.97372	0.392168	CD39+ PD1+ EM-like CD4T
-3.79501	1.67833	CD39+ PD1+ EM-like CD4T
1.92693	3.57971	CD39+ CM-like CD4T
0.435282	-2.52917	CD39+ PD1+ EM-like CD4T
-0.479076	1.35753	CD39+ CM-like CD4T
-1.72054	0.674993	CD39+ PD1+ EM-like CD4T
1.1115	3.37108	CD39+ CM-like CD4T
-3.74492	-0.211814	CD94+ PD1+ EM-like
-2.15249	-1.2337	CD39+ PD1+ EM-like CD4T
0.59541	-1.1376	CD39+ PD1+ EM-like CD4T
2.42066	-2.08961	CD39+ PD1+ EM-like CD4T
-0.488958	-1.26562	CD39+ PD1+ EM-like CD4T
-3.13102	1.05396	CD39+ PD1+ EM-like CD4T
-1.08319	0.067734	CD39+ PD1+ EM-like CD4T
-1.38827	2.33307	CD39+ PD1+ EM-like CD4T
-3.21106	-1.92272	CD94+ PD1+ EM-like
-5.65813	1.43573	CD94+ PD1+ EM-like
-2.81744	0.894157	CD39+ PD1+ EM-like CD4T
-2.0074	0.654575	CD39+ PD1+ EM-like CD4T
-2.76763	0.921628	CD39+ PD1+ EM-like CD4T
-3.38215	3.1639	CD39+ PD1+ EM-like CD4T
-2.02796	1.45512	CD39+ PD1+ EM-like CD4T
-3.96857	1.9299	CD39+ PD1+ EM-like CD4T
-4.94316	0.866146	CD94+ PD1+ EM-like
-2.55546	2.86817	CD39+ PD1+ EM-like CD4T
-1.25967	1.47473	CD39+ CM-like CD4T
-1.43569	0.921296	CD39+ PD1+ EM-like CD4T
-2.20823	-2.0246	CD94+ PD1+ EM-like
0.561498	-2.56705	CD39+ PD1+ EM-like CD4T
-0.94561	-0.43518	CD39+ PD1+ EM-like CD4T
3.04311	0.38943	CD39+ CM-like CD4T
-4.96399	2.02142	CD39+ PD1+ EM-like CD4T
-0.467485	-0.448093	CD39+ PD1+ EM-like CD4T
-0.411805	0.0227463	CD39+ PD1+ EM-like CD4T
-1.65313	1.94494	CD39+ PD1+ EM-like CD4T
-4.07274	2.55785	CD39+ PD1+ EM-like CD4T
-2.44255	0.299218	CD94+ PD1+ EM-like
2.00674	0.221387	CD39+ PD1+ EM-like CD4T
-3.31058	2.49867	CD39+ PD1+ EM-like CD4T
-3.20646	0.856868	CD39+ PD1+ EM-like CD4T
-4.83322	0.110041	CD94+ PD1+ EM-like
-3.09485	1.30728	CD39+ PD1+ EM-like CD4T
-1.02571	0.956415	CD94+ PD1+ EM-like
-2.73853	1.64591	CD39+ PD1+ EM-like CD4T
-0.519536	3.9633	CD39+ CM-like CD4T
-3.64341	-0.0873044	CD94+ PD1+ EM-like
-3.89545	0.806974	CD39+ PD1+ EM-like CD4T
4.42427	2.90346	CD39+ CM-like CD4T
-0.251497	4.43466	CD39+ CM-like CD4T
-2.25108	-0.19862	CD39+ PD1+ EM-like CD4T
1.64269	-3.10988	CD39+ PD1+ EM-like CD4T
-2.00143	2.56402	CD39+ PD1+ EM-like CD4T
-2.65279	1.18466	CD39+ PD1+ EM-like CD4T
-1.42212	-0.710302	CD39+ PD1+ EM-like CD4T
-4.78513	2.52478	CD39+ PD1+ EM-like CD4T
-3.88612	3.20923	CD39+ PD1+ EM-like CD4T
0.359956	3.26924	CD39+ PD1+ EM-like CD4T
-4.46297	1.87358	CD39+ PD1+ EM-like CD4T
-1.23978	4.22923	CD94+ PD1+ EM-like
-2.39787	1.10948	CD39+ PD1+ EM-like CD4T
-0.197357	-1.94395	CD39+ PD1+ EM-like CD4T
-5.15813	1.20775	CD94+ PD1+ EM-like
-3.46548	-0.851787	CD94+ PD1+ EM-like
-0.230425	0.479349	CD39+ CM-like CD4T
-3.36327	1.79855	CD39+ PD1+ EM-like CD4T
5.72372	0.474905	CM-like CD4T
-4.34593	0.247991	CD94+ PD1+ EM-like
-2.91276	1.18639	CD39+ PD1+ EM-like CD4T
-2.28124	0.2993	CD39+ PD1+ EM-like CD4T
-2.92006	-0.781156	CD94+ PD1+ EM-like
-4.89646	2.56606	CD39+ PD1+ EM-like CD4T
-1.81812	0.38813	CD39+ PD1+ EM-like CD4T
-2.22526	1.36532	CD39+ PD1+ EM-like CD4T
-2.50943	1.28063	CD39+ PD1+ EM-like CD4T
-1.5597	-0.0801323	CD39+ PD1+ EM-like CD4T
0.233915	-3.10058	CD39+ PD1+ EM-like CD4T
-3.55906	-0.748876	CD94+ PD1+ EM-like
-5.80721	1.28936	CD94+ PD1+ EM-like
[truncated: 144,427 more rows]

## Sheet: Figure 1F
Top panel				Bottom panel
umap_1	umap_2	group		umap_1	umap_2	group
2.08253	0.478698	other		-0.821743	2.42568	other
0.470728	-1.62973	other		0.635326	1.12323	other
-3.522	-0.105502	other		1.97902	-0.217215	other
-2.553	-0.346945	other		3.47162	-1.63103	other
2.3799	-2.04994	other		-1.07834	5.31581	other
-0.64736	-2.0987	other		1.09296	3.86637	other
-3.18273	1.39032	other		3.39297	-2.00078	other
-2.31098	2.38688	other		-1.76602	3.09077	other
-2.68753	-1.59796	other		-4.7054	-0.4938	other
-2.87246	-0.45909	other		1.28318	2.36231	other
0.286554	4.41471	other		0.231593	4.71525	other
-1.29601	5.27984	other		0.412654	4.50289	other
0.170495	-1.17043	other		2.19458	1.58761	other
-2.30124	2.55937	other		-4.23236	0.170986	other
-0.383275	-3.05554	other		2.62176	-1.59626	other
0.00900965	-2.33044	other		2.34571	1.9824	other
-3.5504	1.55665	other		1.44595	2.52707	other
-2.49773	-0.0363561	other		-2.69003	-2.46764	other
-3.04088	1.76763	other		1.39708	-1.95065	other
0.809298	0.157957	other		0.785997	1.795	other
-1.73997	-3.43766	other		0.490091	4.44067	other
-2.23132	-2.22369	other		-0.586062	5.23163	other
-3.60527	-1.1	other		2.48589	2.63401	other
-3.12931	2.83249	other		-1.60602	3.92224	other
-1.64716	-1.18771	other		2.53174	2.81595	other
-4.04269	0.330561	other		0.143123	-2.58514	other
-2.94045	-1.21157	other		1.51459	1.48642	other
-3.30889	-0.135389	other		-4.73702	-0.496288	other
-1.53175	-2.11528	other		1.53486	-0.447686	other
2.63491	-3.54576	other		-2.11607	2.18018	other
0.517183	-2.60019	other		3.08368	2.00146	other
3.14	1.6493	other		2.2966	2.85663	other
-1.3077	-2.68876	other		2.62024	2.8935	other
-3.57573	0.0613487	other		1.26855	-3.27701	other
-0.409005	-0.656352	other		2.15081	2.81594	other
-2.63591	-1.26644	other		-0.70255	-2.45155	other
-1.58945	-0.737003	other		1.76268	-0.990169	other
-3.06184	1.95338	other		-0.982168	1.3446	other
-0.135224	-1.12229	other		3.7154	-1.94655	other
-2.01104	-1.03819	other		-1.28783	2.401	other
-3.20939	-0.171174	other		0.603031	2.95453	other
1.6502	-0.954123	other		1.07674	4.11824	other
-0.137952	-4.63254	other		1.96348	-1.67862	other
-1.06933	-2.60154	other		-2.16121	3.02976	other
0.684268	-1.50549	other		1.56095	0.638926	other
-2.49303	-1.27378	other		1.92473	0.180008	other
-2.45245	-1.95277	other		2.36372	2.94498	other
-2.04389	-1.55173	other		-1.44607	1.95345	other
0.608936	-1.54141	other		-3.85319	-1.85641	other
1.06478	-2.88992	other		1.04444	3.07113	other
-3.87445	-0.306341	other		-3.66564	-0.784805	other
-3.22509	1.1191	other		-0.183883	5.32584	other
-1.55845	-2.0616	other		2.07311	0.147036	other
-0.396979	-3.27452	other		-3.08163	-1.85299	other
1.84878	1.64086	other		-1.31417	1.65744	other
1.18553	-2.57362	other		0.874793	3.07342	other
-2.56114	0.159415	other		1.42175	-2.81755	other
-2.44481	-2.94497	other		0.72081	4.60041	other
-3.33972	-0.320024	other		2.0725	1.88886	other
-0.844011	-2.0309	other		2.04122	0.181397	other
-2.72561	2.0827	other		-1.57399	-0.434669	other
-1.60759	-2.29539	other		2.896	1.42111	other
3.08848	-1.65213	other		-2.12535	1.31355	other
-1.39204	3.05973	other		2.69406	2.04914	other
-1.35701	-1.1223	other		2.93049	2.4804	other
3.17358	-3.256	other		3.09292	0.831316	other
2.01746	-2.44911	other		0.569909	5.84988	other
-4.35951	-1.55833	other		1.21817	-1.70899	other
-3.36612	2.60075	other		2.40455	-1.10933	other
-1.74022	-1.8937	other		1.79973	-3.21682	other
1.65217	-4.13347	other		-0.834892	-1.83715	other
-1.78403	-2.56041	other		3.44556	2.17901	other
-3.60193	-0.121596	other		3.1123	1.41617	other
-2.88291	-0.216465	other		-2.49451	1.46984	other
-1.60211	-2.8585	other		-1.10521	-0.959639	other
0.48185	-2.81746	other		3.28009	1.98453	other
-4.15164	0.147125	other		-1.92448	4.05125	other
-0.955441	-2.30942	other		2.21002	3.33233	other
3.01325	-3.07494	other		-2.68271	3.78004	other
1.17821	4.74136	other		1.79643	-0.0441382	other
-1.26615	-2.4773	other		2.98488	-3.08546	other
-0.264046	-2.39702	other		2.05001	0.511215	other
-0.712463	3.93274	other		0.698674	1.88556	other
2.25452	-3.49765	other		0.61356	4.04014	other
-2.11285	-0.322677	other		1.68818	-3.33345	other
3.27126	-1.56445	other		3.14339	2.85226	other
0.395004	-2.17512	other		2.00533	0.761985	other
-4.036	0.100376	other		3.27251	0.926783	other
-2.34473	-2.0656	other		1.43647	-2.80069	other
-0.277879	-1.26168	other		-0.626627	2.85104	other
1.46916	-3.12428	other		-3.90633	-1.53901	other
2.46253	-3.26152	other		1.98864	2.45399	other
-1.33329	-3.43494	other		-3.5889	0.685	other
0.277944	-1.97776	other		0.186658	4.26463	other
-1.26117	-1.18807	other		2.40821	2.86234	other
-0.845763	-3.23391	other		2.39264	0.569631	other
-2.01639	-3.11925	other		2.33646	0.288263	other
-2.3795	-0.293158	other		1.84803	2.58239	other
-0.654795	-2.81615	other		4.32134	-1.08149	other
-3.32173	-0.40749	other		1.73428	1.01984	other
-3.06158	1.0446	other		2.44332	-0.627972	other
-1.93149	-0.62888	other		-1.51569	-0.650814	other
-2.21866	0.763618	other		0.97553	-0.588775	other
-2.11587	-2.1993	other		3.96365	2.24111	other
-2.80735	0.718748	other		2.03694	3.17491	other
-1.4929	3.94251	other		1.11446	2.54568	other
-2.4784	-0.137887	other		1.5675	1.66798	other
-0.212697	5.01566	other		0.341583	-0.183087	other
-0.987539	-1.04313	other		1.23791	4.45159	other
-0.0376445	-2.33647	other		1.21791	-0.951929	other
1.60663	-2.41167	other		0.555379	4.98354	other
-0.625825	-2.56134	other		-1.38364	4.44798	other
-0.50682	-2.70983	other		-2.76015	1.81774	other
-1.06557	4.59589	other		-0.865103	-2.02903	other
-2.59907	-2.56555	other		3.21608	1.08453	other
-3.3829	1.11454	other		2.01214	3.29823	other
-0.915624	-2.13216	other		1.01173	0.822219	other
-3.515	0.515598	other		1.56536	-2.56377	other
-1.82504	-0.566179	other		3.37179	-1.09922	other
-3.04734	0.246592	other		3.45933	-1.17643	other
-2.48068	0.517604	other		-2.09982	3.01437	other
2.62888	2.72578	other		3.65785	-2.26269	other
-1.70917	-0.348156	other		2.75141	1.77954	other
2.66708	-3.50457	other		-2.21637	1.94322	other
0.997292	-2.65329	other		2.14572	0.790119	other
1.73146	2.03162	other		2.58172	2.44521	other
-0.587624	-1.30535	other		-2.07918	1.33244	other
-3.14373	1.45476	other		-0.118411	4.7747	other
-0.0927885	-3.03357	other		1.80391	2.79916	other
0.406587	-1.52639	other		-3.85777	-2.28858	other
-1.09007	-1.48935	other		0.989575	1.57152	other
0.0991467	-2.5104	other		2.84734	-2.82488	other
-0.625245	4.72387	other		0.385561	-0.851781	other
-1.45426	-1.34043	other		2.07533	2.08426	other
-3.47999	-0.180891	other		-1.0798	-0.136139	other
2.08516	-0.766007	other		0.636831	-2.52367	other
0.608765	4.8202	other		-2.31701	-1.23662	other
3.20794	0.986109	other		2.80581	2.76967	other
2.69157	-3.12341	other		3.29751	0.803338	other
-2.19853	-2.04135	other		3.31933	-2.29321	other
-3.30701	1.24592	other		-2.49292	-0.901483	other
3.07759	-2.34288	other		-3.00814	2.858	other
0.0497364	4.54315	other		1.76867	4.06051	other
1.01133	4.37033	other		1.22966	0.114777	other
3.07576	-2.5019	other		2.73874	2.12265	other
-3.89687	0.500359	other		0.957361	-2.08758	other
2.31225	-3.38186	other		4.25325	-1.51847	other
-2.99859	-1.50731	other		3.66512	-1.6983	other
-0.511378	-2.99454	other		1.58271	0.995791	other
2.51851	-3.39988	other		-3.41024	-0.474156	other
-2.07392	3.37441	other		-0.664483	-3.01456	other
-2.84921	-3.06604	other		0.347255	2.06392	other
-1.61981	4.23206	other		-0.900249	1.17584	other
0.598776	5.11046	other		2.2981	-3.21281	other
1.57742	-2.57174	other		3.95804	-0.73244	other
3.18773	1.10779	other		-3.68006	-2.71862	other
-1.69354	-1.80067	other		-2.96461	0.0804937	other
0.580466	-1.35542	other		-1.63847	2.60568	other
-2.53581	0.521554	other		1.50693	4.18465	other
-2.86547	-1.0766	other		-3.4112	-2.88704	other
-2.45767	-1.98967	other		-0.877092	-0.019213	other
0.518857	-2.14656	other		1.52986	1.90873	other
-2.86401	-1.61348	other		0.833748	1.85093	other
-1.71122	-0.396518	other		0.796405	1.50737	other
-0.967461	-1.39977	other		-0.991881	-3.04823	other
2.14827	-2.13355	other		-2.34925	-0.258362	other
-0.331454	2.2541	other		1.61404	-1.95083	other
-1.70175	-2.15197	other		-0.120196	2.11067	other
0.219066	-2.47191	other		-2.70076	4.37662	other
-1.89988	-0.444256	other		-3.68239	0.528636	other
-1.97379	0.046608	other		3.02498	0.506784	other
-1.91341	-2.06467	other		0.847373	0.941558	other
-2.66993	1.80865	other		2.98371	-2.15301	other
0.21283	5.51795	other		-2.33965	-1.78413	other
-1.52014	-3.25317	other		-0.761559	1.3314	other
-1.69968	-2.44979	other		1.35702	4.69328	other
-0.47995	4.91986	other		1.44739	3.65386	other
-2.24257	-0.0706844	other		2.46729	3.36819	other
-0.558502	-2.49027	other		3.30774	-1.87175	other
-0.725097	-0.636438	other		0.0410125	-2.46911	other
3.33893	2.57465	other		2.83928	1.32255	other
1.29718	-3.18924	other		3.10415	0.717912	other
1.86498	-1.62333	other		3.23817	1.15033	other
-1.57286	3.9686	other		1.68615	1.57911	other
-0.480298	-3.0228	other		0.527083	1.69637	other
-0.132235	4.60053	other		-0.0134279	0.651719	other
2.84297	3.05768	other		-1.24136	1.17351	other
-3.0262	-0.160397	other		-3.10124	1.33284	other
-1.85387	-2.0718	other		-1.31029	0.284509	other
0.902809	-2.01867	other		2.18147	-2.16867	other
1.27252	-1.89126	other		3.18751	2.22837	other
-3.48882	0.27983	other		-0.589605	-2.02298	other
-0.329063	4.48619	other		3.11799	-3.13455	other
-2.34011	-1.66455	other		2.78454	1.62203	other
-1.28264	-3.03118	other		1.91173	0.984483	other
0.196222	4.59055	other		1.45996	2.09305	other
-1.73162	-2.94797	other		-2.91428	3.22667	other
-2.78516	0.300631	other		0.838545	0.0714792	other
-1.28224	-1.97395	other		0.606544	1.44537	other
-3.14375	1.14282	other		-0.26076	1.41888	other
0.662774	-2.13149	other		0.403747	1.8622	other
-1.53601	-1.00019	other		3.17335	-1.66429	other
-2.43447	-2.08456	other		2.17314	1.33344	other
0.276149	4.23852	other		-0.707838	1.05734	other
2.47111	-3.26841	other		0.469452	3.71247	other
2.65649	-1.94946	other		-0.498823	0.584154	other
1.15904	2.01153	other		-0.628159	1.03563	other
-1.59179	-2.01856	other		-2.67517	-3.51553	other
-1.83871	-2.37925	other		3.564	-1.92875	other
-1.87314	-2.36989	other		2.56309	3.2161	other
3.71214	1.257	other		2.72386	-0.919644	other
-3.11372	1.65467	other		2.33412	2.52715	other
2.02123	-2.15611	other		1.33261	1.33236	other
-2.41825	-2.18956	other		2.4462	2.24923	other
-3.12295	0.361581	other		-0.97022	1.73921	other
2.47216	-3.5246	other		3.15359	-2.60868	other
-2.90725	-1.02608	other		4.32619	1.35541	other
-3.48537	2.45306	other		1.92645	0.92195	other
-1.26952	-0.000472301	other		-1.48871	-0.0716003	other
-2.37253	-0.72513	other		1.86257	2.73358	other
2.29953	1.37338	other		2.00161	1.09056	other
-0.184192	-2.47664	other		3.01588	0.726017	other
0.404403	-2.67858	other		3.48286	-1.59861	other
-1.2728	-3.53387	other		-3.27678	0.200559	other
1.10988	-3.30982	other		2.34899	1.60684	other
-1.7053	-1.54784	other		3.71389	2.77136	other
-1.49115	-2.5973	other		2.71561	2.61482	other
-0.908551	-2.57477	other		1.10351	4.83155	other
-2.10093	-1.7516	other		-0.223104	1.71516	other
1.51606	-3.14021	other		-0.458199	0.966567	other
-1.59784	0.736424	other		3.11617	1.24482	other
-1.15257	-2.93918	other		1.97185	3.30202	other
1.27188	-0.888205	other		3.50219	1.81225	other
-4.42299	-0.998666	other		1.96984	-3.03091	other
-2.92474	-1.89267	other		-1.33125	-0.0522901	other
0.413864	-2.31149	other		2.31902	2.20881	other
-2.81136	2.75907	other		0.479216	4.32727	other
-4.04099	-2.0065	other		2.87804	-2.97116	other
-1.02662	-2.79333	other		1.05121	3.82272	other
-1.69057	-2.27232	other		-1.95035	-2.99326	other
-1.42571	0.129464	other		2.33146	2.6234	other
-1.23726	-1.43055	other		2.23219	3.65981	other
-1.70213	-2.67054	other		-1.45862	1.6902	other
-2.63216	0.502937	other		-1.59696	1.26968	other
-1.71083	1.39246	other		0.479627	2.58255	other
0.921151	-2.81652	other		3.16374	-2.5549	other
-1.05262	4.09652	other		1.8079	0.439306	other
-0.401413	-1.91657	other		0.412489	2.2698	other
2.26977	1.17013	other		2.98801	0.788569	other
-3.86093	0.937616	other		-0.570956	4.68382	other
-1.47897	-1.93816	other		-3.17697	1.67964	other
-0.459818	-0.699945	other		2.75255	2.82558	other
1.90104	0.0867867	other		0.875944	1.38092	other
-1.53605	-0.452574	other		2.50338	0.323279	other
-2.52377	-0.171207	other		-2.57638	1.81771	other
1.08077	-2.71997	other		0.568817	-2.04936	other
2.09474	-3.0985	other		-1.14104	1.14625	other
-2.68086	-0.83681	other		0.0937327	2.34187	other
-1.99416	-2.07508	other		1.98737	2.17152	other
-1.56433	-2.30373	other		2.42036	-0.640029	other
-2.34804	0.302687	other		-3.43837	-2.66188	other
1.91954	-2.91868	other		1.72886	3.95476	other
-1.75735	-1.71373	other		1.35606	0.60786	other
-1.08846	3.84692	other		2.75436	0.719489	other
-0.893622	4.8825	other		1.73806	-0.727946	other
2.42139	1.79423	other		2.6254	2.6496	other
-1.87428	-2.05096	other		-2.91908	1.70189	other
-0.839797	-0.792504	other		1.74033	-2.02547	other
1.86743	-3.24255	other		-1.01072	0.919368	other
-1.85607	-1.42435	other		-4.68927	-0.0201816	other
-3.66059	2.40202	other		-0.58826	5.07949	other
-1.75521	-2.24006	other		2.45812	-2.94437	other
-2.75843	-3.62531	other		3.43955	1.81704	other
2.85059	-2.75369	other		1.34703	3.9017	other
-1.49049	-0.501389	other		-0.444876	4.57603	other
-0.192154	5.65502	other		0.00533049	0.651953	other
-0.186083	-1.6025	other		2.78073	2.48684	other
-2.82017	-2.01564	other		1.24842	-1.52566	other
-3.22074	-2.12159	other		1.20225	2.50975	other
-0.919316	-0.931277	other		3.14169	-1.85892	other
-0.692252	-0.465839	other		2.48329	-0.707374	other
-1.08727	-2.68524	other		1.29993	1.09393	other
-1.32353	-1.92152	other		1.84569	0.0892809	other
0.644305	-1.09811	other		-0.0169627	-0.45126	other
-1.6801	-1.47469	other		-1.15485	5.29329	other
-1.3723	-1.07592	other		1.60736	-1.00448	other
-0.1702	-1.23072	other		-1.93326	1.79787	other
1.54468	-2.93219	other		-0.565586	1.91025	other
-0.134918	-2.58338	other		1.77627	3.17234	other
-2.68297	-0.749729	other		2.23217	3.36863	other
-1.22193	-1.72309	other		2.43541	2.47878	other
-1.78933	-1.41591	other		1.91546	-1.63069	other
0.606416	-1.2845	other		0.848283	-2.96134	other
-3.36341	0.487556	other		-1.76462	-0.276792	other
-1.77836	-1.48623	other		2.91188	1.64419	other
-1.0509	-1.4921	other		0.961867	2.31383	other
1.33013	1.39921	other		-0.0996927	5.10304	other
-1.11974	-1.36422	other		3.04652	2.67796	other
-2.03366	0.59322	other		2.68876	-1.72884	other
2.31087	2.48894	other		-2.68088	1.84577	other
-3.47014	0.122486	other		2.11816	2.10617	other
-2.57798	-1.99439	other		-1.3938	1.47025	other
-1.23941	-2.65039	other		-2.02157	2.74255	other
-1.95336	-1.88558	other		2.61097	3.12518	other
-1.3989	-2.79199	other		4.36932	2.42551	other
-0.83635	-1.01396	other		-1.24437	-1.68273	other
-1.71228	-2.24726	other		2.33822	2.71852	other
0.438873	-2.25852	other		-2.71483	2.12351	other
2.06269	-2.70041	other		-0.649373	0.252357	other
-2.50068	1.90085	other		-1.14711	-0.684894	other
-3.86219	0.269235	other		0.556543	0.294189	other
-2.90973	-0.0560954	other		1.90738	-0.0684203	other
1.93666	0.952791	other		2.30129	-0.786885	other
-0.778898	-3.1241	other		-1.15902	2.54303	other
1.39257	4.45303	other		-0.400195	2.47086	other
0.499701	-2.79686	other		2.85832	1.25859	other
4.12302	2.92759	other		-1.5835	0.691622	other
-2.87862	-0.591209	other		0.73651	-0.864528	other
-2.25712	1.8044	other		2.30176	-2.49057	other
-1.64934	4.08808	other		-3.39045	-3.82977	other
-1.36438	-1.05731	other		0.878483	5.18165	other
-2.27138	-1.89884	other		0.947938	2.94739	other
-2.49307	-1.07034	other		0.668436	0.185873	other
-0.765086	-3.50077	other		2.14763	-0.360283	other
-3.35222	-0.290472	other		-3.9482	0.154292	other
4.00941	1.76965	other		1.90538	2.31032	other
-3.37899	0.358741	other		1.52874	4.01532	other
0.628537	-3.16449	other		1.33517	-0.693894	other
-2.34007	-2.27249	other		-4.74529	-0.708439	other
0.71186	4.12089	other		1.97753	2.28877	other
-1.95129	-2.01241	other		2.09098	3.67425	other
-2.58302	-0.304059	other		3.38688	-1.85114	other
-3.52908	-2.57453	other		2.19374	2.05098	other
-2.53907	-1.9351	other		3.00211	3.22162	other
-1.95217	-3.28652	other		-2.34466	1.5125	other
0.494017	4.17336	other		-1.61844	0.0657267	other
0.373518	-1.73643	other		-0.172431	1.1701	other
-0.770984	4.82963	other		0.473013	-1.67001	other
-1.44827	-2.83956	other		1.14274	3.67256	other
-4.03351	-0.163007	other		-3.16488	1.20323	other
3.54937	-1.15348	other		-1.19508	0.526467	other
-1.33054	-2.21823	other		-1.95015	-1.81222	other
1.37219	-2.89587	other		-1.99152	1.22293	other
1.02151	-2.32382	other		2.76354	0.729597	other
2.81511	3.01304	other		1.35146	1.53796	other
0.540719	4.69661	other		0.436799	2.15916	other
0.574077	-3.09794	other		2.12474	-3.04033	other
-3.04868	0.639898	other		-0.182141	-0.562906	other
0.572677	4.88824	other		0.0868644	2.77589	other
-0.339533	5.03293	other		3.14004	1.41981	other
1.01623	-2.87425	other		2.40034	2.69184	other
-2.50095	-2.2545	other		2.72709	-1.24922	other
1.11594	-3.28659	other		0.27706	4.72267	other
2.12422	-2.39575	other		2.95136	2.41299	other
0.184974	4.95253	other		0.953572	-0.0466947	other
-3.01332	0.194473	other		-0.695763	-0.173572	other
0.507939	4.18026	other		-1.64369	4.7393	other
0.302979	-2.83776	other		1.9541	0.554954	other
1.65211	-2.12816	other		1.29317	1.51192	other
2.53498	0.868429	other		0.888513	0.408434	other
-2.58143	0.0187625	other		3.15429	1.59962	other
-1.46257	-2.27974	other		-0.983564	1.57238	other
1.09037	-1.97233	other		0.692353	5.36253	other
2.94674	1.02258	other		3.39778	-1.77549	other
-2.77991	0.20469	other		1.42512	-3.31292	other
1.4737	-3.50861	other		2.67059	1.92516	other
-2.4774	-0.399162	other		0.486422	3.94024	other
4.13035	1.90812	other		-2.62317	-1.45214	other
-2.66458	-2.19102	other		2.94362	-2.23556	other
0.939202	2.24633	other		1.36284	-1.4439	other
-3.17372	-0.305009	other		-2.79769	1.99207	other
-3.2888	-0.389432	other		-3.20355	2.0945	other
2.18334	-3.27031	other		1.89818	2.10129	other
-1.16051	-0.921423	other		2.24619	0.0393128	other
-1.38112	4.55447	other		-0.279246	-0.49104	other
-3.69687	-2.10649	other		-0.404265	2.19279	other
-2.33159	-0.327399	other		2.4093	2.43458	other
-2.11019	4.42395	other		2.35483	1.602	other
-3.22928	0.151451	other		0.0821321	0.599742	other
-2.13109	-2.73941	other		-1.25685	1.31949	other
2.33889	-3.0438	other		2.15286	2.19034	other
1.46873	-3.19192	other		2.17787	-2.53493	other
-1.54673	-2.81712	other		3.29011	-1.87694	other
1.82079	-3.26422	other		2.20585	-3.01275	other
-0.724963	-0.888327	other		0.920622	1.60706	other
-1.69291	-2.06331	other		1.99528	2.75964	other
3.01112	-3.45496	other		3.69472	1.50412	other
-2.84597	-2.67014	other		2.10078	-2.74377	other
-0.0170012	-2.61499	other		-0.297394	2.14703	other
-0.540084	4.61438	other		-3.27344	-3.84765	other
0.265497	-2.6678	other		2.89544	2.2278	other
1.74417	-3.02087	other		0.397206	-2.25305	other
-2.02269	-0.164726	other		2.38961	2.53275	other
1.81143	-0.963445	other		2.31994	3.96602	other
-2.67676	-0.707138	other		1.21613	-1.34525	other
-1.88915	-1.6235	other		3.16876	1.02747	other
-1.83903	-1.83268	other		2.41313	3.1283	other
2.75139	-1.12099	other		2.6673	3.11839	other
-0.660243	3.83752	other		-0.724266	1.84183	other
2.80021	-1.49507	other		1.36088	1.32476	other
3.47371	2.52684	other		1.97548	2.909	other
-1.55659	-2.3019	other		2.83918	-1.46457	other
-1.81279	-1.50303	other		3.5011	2.04605	other
-1.39506	4.63731	other		-0.251107	2.14498	other
-1.84407	-1.80784	other		-3.10851	1.6982	other
-0.792721	-0.909239	other		1.51262	4.4812	other
-1.02326	-3.11352	other		-3.41654	-2.3542	other
2.4	-2.76389	other		-2.70305	3.09542	other
-3.62087	0.490661	other		0.861664	1.50584	other
-1.5492	-2.51434	other		-0.856318	0.995673	other
0.378975	5.21072	other		-3.1803	3.63741	other
-2.1781	-2.17588	other		3.37082	-0.903263	other
-1.21028	-1.84907	other		1.99167	-0.979008	other
0.566896	-2.12576	other		3.35525	-2.09285	other
-1.96599	-3.20619	other		0.635219	5.32248	other
1.18081	-2.39261	other		3.69965	2.22014	other
0.757946	-2.69022	other		1.062	0.0269697	other
-1.9031	-2.85525	other		1.47674	-0.189412	other
0.52012	-2.27631	other		2.34562	0.557269	other
-0.418943	5.68968	other		2.31226	1.97127	other
1.60615	-1.81708	other		-0.300975	1.63862	other
-0.965698	-2.58522	other		3.88542	-0.239092	other
-1.87895	0.126589	other		1.49092	0.0930475	other
2.36818	-2.77683	other		3.74488	-1.12285	other
-0.396916	-2.65483	other		3.48272	1.37032	other
-0.937042	-2.88149	other		-4.03692	-0.392908	other
-3.20153	3.24026	other		3.56618	1.9165	other
-1.57819	-1.57367	other		3.45454	2.54215	other
-2.46628	-1.29027	other		3.66411	-1.18946	other
0.0942214	-2.51488	other		-0.168519	2.05156	other
-0.881404	-1.8174	other		2.19956	0.757017	other
-0.89579	-2.07532	other		-2.11655	1.84698	other
-0.795377	0.742106	other		2.62724	0.802875	other
1.21153	-2.50112	other		2.87636	0.874081	other
-2.8564	0.117802	other		3.24419	0.896682	other
-1.65892	-0.843453	other		2.82126	1.60297	other
-3.6033	-0.109516	other		-0.295027	1.80666	other
-2.2923	-1.61264	other		2.79985	3.13831	other
-1.9163	-2.2173	other		3.75372	1.41546	other
0.859195	-1.32788	other		2.42761	2.19503	other
-3.40978	0.422008	other		-3.88273	1.33088	other
3.67957	-1.01868	other		-2.76908	0.945813	other
-2.79964	0.379336	other		2.582	1.29083	other
-1.55514	-1.62688	other		-0.0181913	4.98867	other
-1.8902	-1.2123	other		2.34802	2.89187	other
-1.64866	-2.29068	other		-0.00491457	-2.38138	other
-2.18818	-1.73059	other		2.65665	2.38896	other
-2.35559	1.04496	other		-1.55885	0.920604	other
-3.08253	-0.0923075	other		1.91494	3.87775	other
-1.7406	-0.528273	other		-0.543418	5.1643	other
2.98288	-2.54647	other		2.48231	1.54419	other
-2.46957	-1.63129	other		2.55048	-0.222003	other
-2.57928	-1.32305	other		0.716183	4.64971	other
-0.614651	-1.96535	other		2.62948	2.77532	other
0.159279	4.56509	other		2.99533	2.67921	other
-1.75949	3.01419	other		3.16434	-1.07773	other
-2.53678	0.177299	other		2.99696	2.91424	other
2.44051	-3.68702	other		0.410255	-1.25103	other
-1.8129	-0.0839085	other		2.83698	2.39617	other
-2.3234	-0.546634	other		-1.53222	1.4472	other
-1.37113	-1.20142	other		3.05061	0.990621	other
1.34708	-2.13483	other		3.85209	2.34147	other
0.256931	2.6693	other		0.70018	1.77364	other
-2.69906	-0.330097	other		2.54741	1.71142	other
-0.963011	4.47424	other		3.14316	-1.33365	other
-1.89215	-1.94869	other		0.821613	4.41017	other
-2.01253	0.486124	other		-1.47501	1.7646	other
-0.917356	-3.24043	other		1.76825	2.02699	other
-0.937311	-1.97672	other		1.6032	2.94848	other
-2.11892	-2.0228	other		1.88637	2.12116	other
0.956206	-2.64662	other		0.892049	-1.71084	other
-2.92377	-0.332922	other		0.362564	0.299131	other
1.85593	-2.71819	other		3.62332	-2.03179	other
2.19782	-2.32729	other		1.80732	0.491193	other
-2.60105	1.61876	other		2.18383	3.00134	other
-1.33743	4.02555	other		-1.48371	1.31295	other
1.89094	-2.41437	other		-1.59477	2.01743	other
2.25349	1.76387	other		3.00901	2.27569	other
-1.58094	-1.94623	other		2.86442	2.48157	other
-3.65239	0.921657	other		-0.0897227	1.41169	other
-3.08174	2.51333	other		-4.07847	0.362155	other
-0.715613	-1.27937	other		0.889191	-3.15889	other
-2.06582	-2.63309	other		3.02233	0.749517	other
-1.74251	-1.62425	other		2.19505	1.81583	other
-1.10672	-2.62367	other		-0.391658	4.42073	other
-3.46548	-3.36242	other		1.48478	-1.34256	other
-0.329344	-2.93671	other		-0.14566	3.13683	other
-2.49046	-2.87211	other		1.93015	0.696009	other
2.97532	1.53288	other		2.99	1.61199	other
-3.06343	-0.938794	other		2.92212	2.16819	other
-3.27065	0.547318	other		1.37589	0.725898	other
-3.12255	0.860704	other		1.54028	1.4892	other
1.09568	-2.37059	other		2.03547	2.66129	other
0.617638	2.28387	other		3.28008	0.479195	other
0.508449	4.83468	other		-0.762545	0.598224	other
-1.38825	-2.51568	other		1.10091	-1.50489	other
-2.88864	0.720129	other		0.782704	1.49355	other
2.87144	-1.51057	other		3.09352	-1.17312	other
-1.23204	-3.35529	other		4.17642	-1.90921	other
-0.487541	-2.61062	other		-1.58423	0.0960908	other
-2.60309	8.69698645206696e-05	other		-1.23118	1.63489	other
-2.36501	0.324092	other		-3.27179	1.78849	other
-2.91292	0.508773	other		0.475844	1.74463	other
-2.14519	-3.42493	other		0.405315	2.08161	other
-0.00917435	-4.35389	other		-2.53559	2.00172	other
-4.1462	-0.226958	other		3.87121	1.47388	other
-3.24016	-1.55868	other		-2.35264	1.36285	other
2.58679	-2.68954	other		2.80935	1.10392	other
2.24537	-3.4575	other		2.60262	3.28085	other
-0.594186	-4.68357	other		1.10384	2.43833	other
-1.34032	-1.35601	other		-1.27774	2.23388	other
2.35493	-2.81764	other		2.87953	1.94616	other
-2.44451	-3.83534	other		-1.1008	1.36441	other
-1.59848	-0.485406	other		-0.109795	1.19088	other
3.2854	2.86525	other		-0.397103	5.32793	other
-2.31978	-1.80307	other		-4.03492	-0.671259	other
2.38231	-3.14791	other		0.0248553	-1.76963	other
0.628744	-2.03593	other		2.2588	1.23918	other
-3.85999	0.0765071	other		-0.96983	1.59958	other
-3.61294	2.1711	other		-2.68686	-3.57601	other
2.97545	-2.67948	other		2.62267	1.41324	other
1.16879	-2.93874	other		1.97063	1.24909	other
-0.716851	-1.54547	other		0.867402	2.64461	other
0.861004	-2.40856	other		-1.02926	1.51608	other
-0.371552	-3.1348	other		0.671137	3.12753	other
-0.723375	-2.03528	other		-1.04455	1.26614	other
-1.8497	1.22946	other		3.28131	0.97366	other
-2.69512	-0.649082	other		-0.945913	1.41392	other
-1.63414	-2.20705	other		3.2957	-1.39591	other
-2.76913	3.04511	other		2.80103	1.73338	other
-2.13353	0.378727	other		-2.90623	1.77732	other
-1.48512	-2.31851	other		-2.71673	-3.55411	other
-2.37058	-2.53226	other		2.53649	2.06299	other
1.36415	-1.59465	other		2.40466	2.57861	other
-1.78109	-2.46254	other		3.0371	0.379078	other
1.20427	-0.695248	other		-1.02631	-2.18198	other
-1.69556	4.73304	other		1.91503	-2.78408	other
-1.95236	-2.75364	other		2.30827	-0.848146	other
0.769152	5.143	other		-0.239913	1.75173	other
-2.18739	-1.64987	other		-2.51093	1.1451	other
2.49866	-2.14961	other		3.14837	0.977326	other
-3.90598	1.06204	other		0.12057	2.25031	other
-3.60662	-1.1638	other		1.79872	-2.69757	other
1.24843	-2.02989	other		2.60535	3.20703	other
-1.79057	4.40445	other		0.498038	0.464632	other
1.94201	-2.23764	other		-1.8368	2.40854	other
-3.17239	-0.932407	other		-0.258254	2.43523	other
-0.289485	-2.1303	other		2.93455	-3.01031	other
-0.323144	-2.86736	other		-1.7992	-3.16129	other
1.35962	-4.40382	other		0.180051	-1.01898	other
2.89573	-2.24121	other		2.13935	1.91173	other
-3.28598	2.12544	other		3.29137	-2.24361	other
-2.56627	0.00532598	other		-1.15218	1.9626	other
-3.92873	1.35979	other		2.47875	1.90354	other
-2.04432	-0.577282	other		1.2791	2.25878	other
-2.83273	2.30648	other		-0.218978	-2.995	other
-1.26967	0.168758	other		3.0555	2.17092	other
-0.614091	-1.37722	other		2.65172	2.12714	other
-2.50324	-2.57142	other		-2.90734	-0.173681	other
1.00568	-3.70326	other		2.08141	0.497606	other
-1.94042	-1.67158	other		1.18607	3.00721	other
-2.96088	-3.2666	other		2.50521	2.51636	other
2.88463	-2.77318	other		1.24559	-2.85085	other
2.49647	-2.89679	other		2.20114	0.766173	other
-1.96629	-1.4114	other		-1.0906	2.09709	other
-1.02931	-2.78506	other		-0.477874	-0.445852	other
-0.60235	-2.08503	other		4.17306	-1.00589	other
-1.05357	-1.16277	other		0.344064	-1.41819	other
-1.40947	4.41576	other		4.01763	-0.439777	other
-2.03286	-2.16374	other		0.222522	4.59259	other
-0.301867	4.89368	other		-1.56636	1.05477	other
-0.267794	-2.45041	other		3.17702	-2.51794	other
-2.67633	0.266068	other		-0.103569	4.36815	other
-3.61786	1.27226	other		3.64228	0.128959	other
-2.73481	0.667553	other		2.48866	0.315963	other
-2.44675	-0.310802	other		2.54335	-0.32647	other
0.34443	-2.08699	other		1.8955	1.15645	other
0.374685	-1.29148	other		0.61194	1.89789	other
-2.36448	-0.182331	other		2.67493	-2.16082	other
1.65076	-2.22787	other		2.92905	2.10297	other
2.31709	3.08155	other		0.8405	1.66024	other
-3.01222	2.82893	other		3.17425	0.201955	other
-0.769429	-2.96091	other		3.07642	1.60231	other
2.12359	-2.00313	other		3.00971	1.53421	other
-3.18171	0.863674	other		1.26619	0.951912	other
-0.280223	3.17304	other		-2.73106	-0.46224	other
2.23199	-3.22992	other		-2.80703	0.424503	other
-0.428649	-2.60048	other		-0.0374052	3.36054	other
1.0349	-3.06313	other		0.361016	0.708735	other
-1.63726	-2.64963	other		0.0111025	3.07001	other
-0.343071	-3.17952	other		-1.49529	2.01405	other
-3.77028	-0.317674	other		-2.70387	0.119248	other
-2.26631	-1.40175	other		2.33928	-2.64967	other
-0.881108	4.59524	other		-0.580601	0.317473	other
-0.394864	-3.03414	other		2.09492	-4.06146	other
-1.14681	-1.82786	other		-3.94962	-1.99862	other
0.900568	-2.40496	other		-1.00317	-0.117771	other
-0.023459	4.49918	other		0.311891	4.79114	other
-1.51605	-2.04473	other		3.18585	-2.3474	other
0.159137	-2.32746	other		-1.48109	4.73883	other
-2.47486	0.715255	other		1.34481	1.66767	other
-1.59853	-2.00673	other		2.03628	3.83861	other
-1.71811	-2.8232	other		1.96374	-2.20933	other
-2.03826	-2.3457	other		2.84394	2.16183	other
-3.01769	-3.08199	other		0.349085	0.755327	other
-1.61104	-0.200943	other		-3.15546	1.68854	other
-2.20675	-0.381167	other		2.85725	1.12003	other
-1.33956	0.0866617	other		-0.615394	-1.0194	other
2.534	-3.28745	other		3.76694	1.25609	other
1.11535	0.789958	other		2.34918	-3.54606	other
-1.04683	-3.02189	other		-1.03333	4.72987	other
-2.89898	-0.0763616	other		2.11807	2.70418	other
0.135848	5.27195	other		2.75639	-2.77073	other
2.24783	-3.53067	other		-0.249516	4.7578	other
-2.68326	-3.61699	other		-3.00058	-0.31679	other
-1.29235	4.51079	other		2.84383	2.75502	other
-3.83981	-0.512098	other		-3.30977	0.4786	other
0.113914	-3.24184	other		0.433747	5.01196	other
-4.06197	0.0590085	other		2.60649	2.71018	other
-1.68953	-1.49722	other		-0.600567	4.07913	other
2.73206	-3.34195	other		-0.595662	-3.24658	other
-1.80094	-0.54961	other		-1.73032	0.625703	other
-1.86671	3.94206	other		-2.45069	2.38187	other
-3.22471	-1.16051	other		-2.51953	1.6706	other
-0.635934	-3.06387	other		0.715607	2.33319	other
-2.1538	-2.34069	other		0.765285	3.72057	other
1.16323	-1.23671	other		3.96489	-1.81549	other
-1.62368	-2.51173	other		1.2176	-2.12821	other
-1.82694	-0.662194	other		-0.641171	1.34926	other
2.94323	-1.87753	other		1.16888	0.00699697	other
-3.01285	0.163421	other		2.27879	2.77709	other
0.161859	-2.12301	other		-0.117164	3.11759	other
-0.0219847	-0.931807	other		1.70438	3.08635	other
0.495839	-1.14033	other		3.13886	2.23437	other
1.04245	4.45841	other		1.47513	1.52993	other
2.49716	-2.46911	other		-1.91678	1.42766	other
-2.00221	-1.55328	other		3.24891	0.936865	other
-3.11097	-0.0272911	other		0.481678	0.690882	other
-2.66688	-2.09505	other		0.18748	1.97292	other
-2.65566	-0.337632	other		0.383419	0.772616	other
0.483186	4.80489	other		3.25608	-2.47207	other
3.3013	1.03237	other		2.2565	3.70236	other
3.16498	-3.13944	other		-0.119066	4.6098	other
-3.44094	1.25299	other		2.11424	2.77587	other
-3.1956	-0.359145	other		1.67025	1.02827	other
-0.950917	-2.26226	other		-0.197402	1.55453	other
-2.24916	-1.72821	other		-2.45492	-3.51568	other
-2.3235	-1.73908	other		1.09978	0.274454	other
-2.8927	-0.588036	other		2.67048	0.621867	other
2.33531	-2.43609	other		2.30693	-0.801103	other
-2.47292	-0.386188	other		2.44862	3.14466	other
-3.03761	-0.473314	other		-1.47003	4.72894	other
2.33466	-2.55902	other		3.17431	0.370521	other
-2.7098	0.129294	other		-1.00631	4.67337	other
-3.56843	0.0471995	other		3.45103	2.02551	other
-0.958262	-1.3375	other		-0.0479964	1.31313	other
1.98282	-3.47195	other		-0.458038	1.45958	other
-3.05891	1.63901	other		3.41618	1.19936	other
-0.33032	-0.777721	other		2.90211	-0.62001	other
2.40882	-3.58931	other		3.15903	2.00805	other
-2.27999	-1.93299	other		1.89679	0.391191	other
-5.02281	-1.37332	other		-2.3042	1.1507	other
-1.80693	-1.71921	other		0.605571	0.602541	other
-1.51904	0.205194	other		-1.66816	4.19215	other
2.39929	-2.42809	other		-1.90635	-0.249647	other
-3.80396	-1.15005	other		3.23354	1.48043	other
-3.34225	2.63476	other		0.669697	3.77634	other
-3.17521	-2.6943	other		-0.380947	-1.66756	other
-1.80066	4.3012	other		-3.9317	-2.87364	other
-0.723263	-0.384356	other		2.07893	3.0744	other
-2.76532	0.112988	other		-3.63833	0.604576	other
0.716778	-3.04906	other		-0.146308	4.60789	other
-0.22338	-1.60763	other		1.71537	-3.64173	other
0.82498	-2.69112	other		-0.932314	-0.340735	other
-4.15936	0.525282	other		-0.72711	1.49844	other
-4.12989	-0.785624	other		0.743155	1.39635	other
2.23088	-3.16539	other		2.05419	1.95627	other
-0.629724	4.49739	other		2.48994	-2.39415	other
-3.81574	-0.191645	other		0.361962	5.62143	other
-3.30953	2.90348	other		2.47765	-0.677843	other
0.0873455	5.31781	other		3.21133	1.69573	other
2.27575	-2.46009	other		0.579573	1.95531	other
-2.12166	-1.5533	other		0.391754	0.822692	other
-3.63489	0.542564	other		-0.887793	1.53386	other
-3.73777	0.182901	other		3.61939	1.46594	other
-1.41251	1.12551	other		0.954865	1.22397	other
-0.813865	-0.174413	other		-0.0944487	1.1984	other
-3.28827	1.98368	other		2.98928	0.66656	other
-1.37473	-1.56982	other		2.91338	0.458075	other
-0.703088	-3.29691	other		0.00655048	-0.350782	other
-3.9183	0.0162353	other		0.748094	-2.03092	other
-2.35441	-2.02622	other		-2.61557	-3.603	other
-1.72428	-2.00596	other		2.53228	-0.112049	other
0.679446	-3.67701	other		2.863	-3.33879	other
1.29687	1.31314	other		2.45464	2.13767	other
-4.14731	-2.12115	other		1.73585	-0.531708	other
-3.90816	-2.1796	other		-2.38744	-0.875176	other
-0.861194	-1.51853	other		3.02045	2.32351	other
-2.14043	0.750141	other		2.63581	0.883174	other
-3.75976	-0.377203	other		2.38045	0.170736	other
-1.48293	-2.0162	other		1.95449	1.84372	other
-0.650957	4.30306	other		0.95922	-1.62892	other
2.78856	2.06265	other		-3.54825	-1.27396	other
0.237988	-1.43953	other		3.68057	-2.11745	other
-1.7344	-2.24907	other		2.93825	-1.93077	other
-0.858823	4.51896	other		2.39788	2.89286	other
-1.63078	4.25214	other		1.97474	0.982867	other
2.32842	-2.83543	other		-1.25401	2.99911	other
-2.63399	-0.187637	other		0.547416	3.07666	other
0.558683	-1.96266	other		2.61418	2.99596	other
-1.23221	-2.88677	other		1.54231	4.1194	other
-2.58471	-0.530313	other		2.00689	0.134466	other
-3.42327	-0.189565	other		0.939057	4.85075	other
-3.59975	1.35423	other		2.88788	2.00929	other
-1.66897	4.2652	other		1.04483	1.54896	other
-2.18292	-2.14061	other		1.93207	0.913086	other
-3.3006	-0.887608	other		1.35339	1.94735	other
-1.01972	-2.9523	other		1.98271	1.93044	other
-3.10397	2.11004	other		3.20832	0.83366	other
-0.381126	-2.83087	other		2.62363	1.75387	other
1.7896	-2.74895	other		-4.08217	1.32275	other
-3.08425	-0.582087	other		-1.25696	0.146768	other
-3.23803	0.194616	other		3.01729	0.350327	other
-0.972795	-2.82865	other		0.184761	0.0488289	other
-2.92391	0.238436	other		-2.91342	-0.0414024	other
2.62045	1.23002	other		-1.74936	0.239412	other
-2.48085	-0.783783	other		1.81106	1.88304	other
3.57789	0.240678	other		2.57927	2.02592	other
0.841109	-3.479	other		3.20216	1.65233	other
-1.28901	4.17401	other		1.83485	0.291649	other
-2.07058	-2.73874	other		2.66015	2.90125	other
-3.14644	-0.66049	other		-0.27037	5.00981	other
0.384019	-2.26015	other		3.18881	1.13119	other
-2.22132	-1.69909	other		3.2465	2.49748	other
-2.3044	-0.204464	other		2.16764	1.67954	other
-0.514695	-1.37813	other		-1.62599	-0.207077	other
1.97686	0.901802	other		1.98305	2.93328	other
-0.545901	5.07429	other		2.3075	1.23433	other
-3.28229	0.232831	other		2.80473	0.0498536	other
2.89375	0.552231	other		-0.655891	0.667409	other
0.495239	-2.50653	other		1.96247	1.76067	other
-0.980759	-2.35349	other		0.276816	5.13877	other
-0.966551	-1.99253	other		-2.30598	1.87516	other
-2.38659	-0.313682	other		-3.39475	0.678083	other
1.53475	-2.58896	other		3.72893	-0.934403	other
-0.330254	-3.23377	other		-1.67259	4.09289	other
-3.59436	0.356354	other		4.30299	2.89946	other
-1.60577	-1.69104	other		2.59808	2.57074	other
-2.32835	0.241798	other		-0.705225	3.33255	other
-3.45266	1.21015	other		3.63856	1.40339	other
-3.06541	2.98828	other		-1.59643	4.79742	other
-2.99784	-2.10391	other		-2.24723	-2.83909	other
0.506351	5.02301	other		1.20402	-0.713265	other
-1.31543	-1.32649	other		2.64583	0.915076	other
-2.91791	0.431466	other		1.18243	0.151682	other
-1.79746	-1.4101	other		3.42132	-2.38801	other
-0.924444	-0.812341	other		2.97291	0.632856	other
-2.95752	2.77574	other		3.24474	2.75004	other
-1.23865	4.40903	other		-4.84327	-1.39393	other
-2.35998	-0.281303	other		3.14335	1.97041	other
0.930438	-2.93307	other		3.56294	1.88693	other
-0.626312	-2.9427	other		-0.50042	3.83455	other
-3.35633	2.11576	other		2.66213	1.9594	other
-1.3517	-3.15333	other		3.27251	0.625932	other
-3.42137	-0.563669	other		2.46593	1.12804	other
-2.1051	-0.436822	other		-0.836766	1.11598	other
-3.78688	-0.124093	other		3.15751	1.43414	other
-1.24225	-1.66642	other		3.43135	-1.79986	other
1.58263	-2.40193	other		1.94977	-2.67466	other
1.66859	0.362254	other		1.70245	-1.12022	other
-2.70154	-0.981165	other		0.855297	-3.01749	other
2.58921	2.91677	other		3.8193	-2.14329	other
-0.653918	5.48058	other		2.41754	-1.60339	other
-2.26712	-1.06937	other		0.689462	-1.14822	other
-1.65487	-3.75123	other		-2.65226	-3.31037	other
3.86953	1.45069	other		-2.34808	2.04787	other
0.0214126	-1.02441	other		3.81241	-0.3585	other
-2.10723	1.06611	other		2.6156	1.45258	other
1.91896	1.42474	other		-2.01218	2.83632	other
-0.691214	-2.42175	other		2.08899	2.0587	other
-2.38543	0.987312	other		-0.774571	-0.328671	other
-1.97299	-0.408714	other		2.79565	2.65393	other
-1.09016	-3.01707	other		3.65095	-1.34037	other
-4.16571	0.424822	other		2.25959	-3.53923	other
-0.343865	-0.650916	other		1.29726	1.48309	other
-3.02025	0.0331979	other		-2.77361	3.31183	other
-0.821228	-0.452	other		-3.12263	0.0336673	other
-1.73865	-0.872847	other		1.43988	2.80451	other
-0.165732	-1.52072	other		3.20766	0.920619	other
-0.12001	-2.55818	other		1.34933	0.394322	other
0.0615482	4.65637	other		-1.75138	0.867769	other
-2.83544	0.926845	other		3.19121	1.34062	other
-3.23004	2.72113	other		-3.72574	-0.948979	other
-1.92345	-1.77432	other		3.6234	-1.35452	other
-0.923073	-2.11034	other		-2.47668	1.75694	other
0.157987	4.91301	other		-0.933006	-0.406679	other
-3.56212	0.883934	other		2.29358	-0.220843	other
-2.63443	-0.045695	other		0.881454	0.97014	other
1.8748	-2.33386	other		3.3374	-2.17181	other
-2.06182	-1.26664	other		0.00547334	1.35226	other
-0.560821	-2.55606	other		4.36829	1.94283	other
-2.5026	-3.11788	other		1.6154	2.21948	other
-2.54535	0.76037	other		2.55775	1.217	other
3.85022	-1.23726	other		-1.79195	2.91705	other
2.98824	-2.11182	other		3.61184	-2.42065	other
-2.64467	0.025395	other		-0.902319	1.68679	other
-2.42627	3.34375	other		3.06098	-1.42046	other
1.80218	-4.02006	other		1.18224	0.257353	other
-2.69702	-0.35967	other		-4.09894	-0.0091195	other
-3.688	-0.213408	other		3.42441	2.43714	other
2.55448	-2.26928	other		-0.531389	1.55211	other
-1.04286	-2.45343	other		-1.62991	2.6887	other
3.71055	-1.97074	other		2.1303	0.864903	other
0.874071	-2.46061	other		-1.36869	-3.07349	other
-2.62538	-1.85551	other		1.99746	1.86488	other
-0.355614	-2.45359	other		1.99954	-1.80064	other
-3.66058	1.37673	other		2.09382	2.35406	other
-0.51066	-3.34632	other		-3.35577	2.4329	other
-3.77566	-0.5595	other		0.168127	-0.740258	other
-2.95536	-0.650837	other		1.43994	-2.79598	other
1.02961	0.922444	other		1.26797	0.929589	other
-3.40603	0.175621	other		-1.60954	-2.97861	other
0.136956	5.14878	other		0.761232	4.99444	other
-2.36105	-1.76658	other		1.89935	3.05592	other
1.67313	-2.94874	other		1.23412	1.45854	other
-1.57949	-3.32879	other		2.18014	1.95654	other
-4.32302	-0.120918	other		2.72532	1.27468	other
-3.42176	-3.27406	other		3.04676	1.10139	other
-1.62425	-1.17847	other		1.65212	2.50643	other
-2.97414	-1.205	other		1.89691	-2.32072	other
-1.03998	-3.00165	other		0.833218	4.37754	other
-0.359149	-2.09664	other		1.53565	2.01784	other
0.859338	-2.48673	other		-1.41105	0.567289	other
-2.91009	-1.76931	other		2.11969	1.60453	other
-3.06751	-0.874851	other		-2.89245	1.95116	other
-2.24115	-1.12588	other		0.314709	0.477023	other
-2.95277	-0.630164	other		-2.84322	1.82563	other
-1.45254	-3.03773	other		1.75798	-2.25672	other
-3.71345	0.718107	other		3.1796	2.94386	other
-1.41301	-3.05529	other		0.853372	4.74096	other
-3.0947	-2.18501	other		2.3123	1.18722	other
1.60551	-4.89175	other		1.32224	1.6058	other
-3.85575	1.07307	other		-1.45131	-0.859332	other
-2.11504	-1.27669	other		-0.782423	5.37049	other
1.63976	-2.29626	other		2.27615	2.3639	other
-3.23903	-0.698427	other		0.35879	3.55055	other
-2.62263	0.349587	other		1.92416	2.33791	other
3.02329	-2.81113	other		1.49978	-3.42968	other
-2.90625	-0.810666	other		1.01007	2.57937	other
0.252981	-0.85256	other		0.480816	4.64431	other
-2.63712	-0.435626	other		2.85081	-3.33465	other
-1.33399	-3.35154	other		3.22359	-0.770824	other
-1.58201	-2.14813	other		1.29331	4.04709	other
-2.79669	-0.482329	other		-1.81794	2.00613	other
-3.17975	-1.55834	other		-3.96387	-0.164287	other
-3.52493	0.0548546	other		-1.23706	2.05763	other
1.44557	-2.38876	other		-2.56123	0.941279	other
1.31402	-2.88498	other		0.515354	5.08628	other
0.31041	-1.31898	other		1.22568	2.62902	other
-3.3054	1.49639	other		-4.13733	-1.85564	other
-2.03859	-1.09973	other		2.34875	2.65875	other
-1.81598	-1.95549	other		2.3857	2.696	other
3.18636	-0.580507	other		2.8919	-1.34552	other
-2.23655	-2.88171	other		-4.4456	-1.60943	other
-2.06834	-2.57349	other		-2.60353	2.00522	other
-3.22016	1.32974	other		-3.30626	0.973482	other
2.05238	-2.11551	other		0.0421669	2.29574	other
-2.05018	-1.31762	other		1.89191	2.6737	other
-1.14865	-2.19855	other		1.61228	0.0830104	other
-2.78183	-0.190435	other		-3.06542	-3.35719	other
-1.1219	-1.88606	other		3.10465	-2.00504	other
1.44558	-1.53281	other		3.41877	-1.58338	other
-3.11548	1.45885	other		1.96655	0.179822	other
-1.72044	-1.72603	other		0.905051	5.27169	other
-1.67126	-2.07017	other		0.369712	1.66269	other
-1.2156	-2.30866	other		2.16646	0.628631	other
1.19777	0.951598	other		-3.28885	2.54144	other
-1.74163	-0.374605	other		1.15232	0.776539	other
-2.04815	-0.64132	other		3.06363	-2.57253	other
-3.49612	0.879867	other		-0.998648	1.49091	other
-3.34998	1.37412	other		1.95377	0.814649	other
-0.627751	-1.04241	other		0.956477	4.46499	other
-2.91009	0.557803	other		2.01784	0.280761	other
2.91488	-0.609334	other		3.18021	0.545404	other
-4.80349	-1.44052	other		1.46334	-1.93262	other
2.31025	-1.48215	other		1.33082	1.82181	other
-1.63136	-1.95723	other		-3.21301	0.762038	other
1.56874	2.70657	other		2.47965	0.564527	other
-2.89841	0.812114	other		0.85209	-1.78185	other
-2.00784	-2.69214	other		2.78845	0.838276	other
-2.57273	-0.606224	other		-1.23292	3.05367	other
-2.19271	-1.09097	other		-2.37428	-2.98786	other
-2.03915	-1.19064	other		3.11123	0.4431	other
-2.18527	-1.21592	other		1.97976	-0.48458	other
2.29805	-2.29529	other		1.97123	0.75826	other
-3.34299	0.457875	other		-2.74601	2.89509	other
-1.64888	-2.62545	other		2.29367	0.0867778	other
-2.44613	-0.54734	other		3.18748	1.41251	other
-1.90374	-2.02699	other		1.55548	2.03843	other
-0.732353	4.60785	other		3.45593	0.975469	other
-1.27416	-3.01878	other		1.68806	0.243836	other
-3.9823	0.223036	other		-3.29145	-1.39354	other
-2.65668	-2.45433	other		-1.09015	-0.84953	other
-1.94284	-0.131739	other		-1.31209	2.02427	other
-0.538693	5.38673	other		0.21134	2.2266	other
-2.60465	2.04567	other		-2.54064	-3.01037	other
-0.597841	-2.78266	other		2.13333	2.40233	other
1.20417	-3.20313	other		-2.76841	0.876645	other
-1.39413	-2.39873	other		1.72021	0.265335	other
-0.602682	-2.82182	other		3.14184	-1.87136	other
-0.52478	-3.71392	other		-0.552462	-0.505963	other
-1.99291	-1.43372	other		2.77051	1.93032	other
1.81973	2.20792	other		3.72293	0.88678	other
-1.46177	-2.73188	other		0.172886	0.194907	other
-1.92152	-0.647833	other		-1.12759	2.26261	other
-3.2533	0.873231	other		2.62451	3.01655	other
-3.73011	-0.10494	other		1.79004	-1.53928	other
-2.29331	-1.93394	other		3.00539	-0.843496	other
-2.99106	1.18378	other		-1.71167	0.587082	other
-3.13477	0.496348	other		3.16773	1.04923	other
-3.85376	-0.493949	other		3.90564	1.3999	other
-0.940013	-1.76204	other		-1.95636	0.927452	other
-2.34255	-1.00513	other		2.80225	2.36826	other
-1.92812	-0.302802	other		2.65635	1.03665	other
-0.784724	-3.00366	other		-1.49519	1.79272	other
-2.47346	-2.98911	other		0.81953	2.66064	other
-0.181947	4.79756	other		0.550365	3.1757	other
-3.65123	0.477239	other		2.47172	-1.33269	other
0.76443	-2.76688	other		-1.95894	1.0861	other
-1.30337	-3.09376	other		0.826271	-0.129474	other
-3.27795	0.663909	other		2.01799	2.02873	other
-1.94602	-1.49208	other		1.59824	-0.764497	other
-1.87677	0.272121	other		1.60641	-0.931778	other
0.807239	-3.11852	other		2.15111	-1.01905	other
-3.57899	1.52944	other		1.1628	-4.51057	other
-2.91234	0.452346	other		1.53328	3.50569	other
-3.22824	-2.81726	other		0.77931	4.17495	other
-1.64862	-2.11098	other		3.10066	-0.949764	other
0.549144	5.05797	other		3.30241	3.30677	other
0.884628	-2.78828	other		-3.24368	1.45532	other
-2.38993	0.268522	other		2.03301	-2.53873	other
-1.56068	-3.3407	other		-3.42673	-0.212875	other
1.34164	-1.00792	other		0.957218	0.851155	other
-3.27649	0.7495	other		2.11304	0.176194	other
-2.85827	0.859843	other		0.14905	2.38483	other
-2.73986	-0.946024	other		3.80665	-0.583057	other
-1.35833	-2.7293	other		0.965165	-0.348252	other
3.1129	-2.34529	other		-1.08419	-1.27299	other
0.28749	-3.23746	other		-2.42136	-0.128512	other
-3.34514	0.138983	other		2.83975	3.20577	other
-3.77307	0.71503	other		0.969121	0.288715	other
1.35939	-2.92713	other		-2.92593	2.00977	other
-2.13697	-2.0139	other		0.829504	3.92209	other
-2.06552	-1.42808	other		1.56202	0.876962	other
1.88273	-2.86113	other		-2.30127	0.882321	other
-1.27312	-2.43002	other		2.52676	-2.39716	other
-2.24435	0.0265391	other		-3.06577	2.73656	other
0.0332201	5.18039	other		1.78996	-3.22787	other
-2.15903	-1.32667	other		-3.83277	-1.17937	other
-1.25451	-2.64139	other		-3.65694	0.296592	other
0.0987512	-2.41108	other		2.03074	1.58352	other
-1.63384	-1.93014	other		0.141337	1.30262	other
-0.0702309	2.67246	other		2.94064	2.69558	other
1.02103	1.76694	other		0.379265	-1.73192	other
-3.95994	0.199594	other		2.79559	-2.52542	other
-3.4387	0.268679	other		-3.95965	-0.271252	other
-2.01475	-0.59663	other		-2.22992	0.51665	other
1.44371	-3.2366	other		0.330461	-1.60358	other
2.31307	0.526936	other		1.74546	4.32402	other
-1.39407	-2.70177	other		2.45776	-2.53711	other
-3.93272	-0.0692819	other		-3.10816	-3.21164	other
-1.29949	-1.5836	other		2.61472	0.346958	other
-2.11946	-2.43374	other		-2.57431	2.65587	other
-3.71396	0.378408	other		-1.26596	-1.26243	other
-3.11834	0.340979	other		-0.813803	0.887438	other
1.28174	-2.90957	other		-2.27345	0.782307	other
-2.8572	0.0869508	other		-1.47449	2.65881	other
-2.04509	-1.42421	other		-3.38574	1.06337	other
1.56441	-2.79055	other		2.55415	-3.01138	other
-0.761061	-1.48049	other		2.13499	-2.46858	other
-1.51664	-2.55512	other		0.94607	4.4079	other
0.0352997	-1.47749	other		1.67432	-0.340864	other
-0.978818	-1.17847	other		0.917771	4.6436	other
-1.88496	-1.72941	other		0.953593	0.265079	other
-2.30688	-2.88755	other		0.971193	3.14218	other
-2.41266	-0.729065	other		-1.31737	1.92686	other
-1.94249	-1.17703	other		2.10565	2.3991	other
-1.56302	-2.10893	other		-0.389473	1.2964	other
-3.00058	0.404644	other		3.50208	-1.36478	other
-1.99009	-2.25592	other		1.24389	2.32394	other
0.420462	1.18779	other		1.57536	2.63109	other
-3.29875	0.28749	other		1.05006	-0.325052	other
-1.47156	4.5837	other		0.124236	0.0705729	other
-1.51134	-1.57496	other		2.66794	2.78826	other
1.51652	-1.46665	other		2.2145	0.0799474	other
-3.60258	1.20879	other		-4.42289	-0.0896231	other
2.96583	-2.75219	other		2.86763	3.32585	other
0.351102	-2.52185	other		2.43886	-3.43192	other
-1.87261	-3.54108	other		3.06644	-2.65038	other
2.50814	-2.41744	other		1.18862	4.55195	other
-1.5968	-3.44407	other		-2.87099	-3.40657	other
-0.197654	-2.68098	other		2.75703	1.59234	other
-3.53262	0.220755	other		-0.056378	3.157	other
-1.36703	-1.93929	other		0.787937	4.28691	other
-2.55635	0.252005	other		1.59139	2.13192	other
0.0180024	5.04358	other		-2.35537	1.97503	other
-3.39854	-0.434871	other		2.5215	0.471591	other
0.508309	-3.14227	other		2.68793	-3.61904	other
-0.683397	-2.51642	other		2.5801	1.38848	other
0.00572161	4.46024	other		2.60203	0.20143	other
-1.03515	-2.45071	other		1.35792	-0.844902	other
-0.648917	-3.31446	other		1.39474	0.167623	other
-2.92104	0.694838	other		1.12553	3.86056	other
2.2603	-2.56593	other		2.88232	-2.12972	other
-1.50817	-1.19043	other		-0.555352	-3.05155	other
-2.62375	0.435242	other		-0.345992	-2.20156	other
-3.45908	0.522249	other		1.93788	-1.24123	other
-3.10228	0.269609	other		0.963936	0.544658	other
-0.959236	4.95395	other		1.54345	1.72824	other
0.154256	-1.38892	other		1.64104	4.41141	other
-1.55931	-1.09032	other		0.777996	4.15595	other
0.70436	0.827499	other		0.491802	-4.1066	other
1.93839	3.27076	other		1.3936	-2.66405	other
-2.02823	-1.25657	other		2.50147	2.37038	other
-3.44726	-1.53149	other		0.283844	1.30488	other
-2.69555	-1.01907	other		2.46456	0.189689	other
2.04553	-1.82744	other		-1.54321	5.01472	other
-2.31591	-0.659559	other		1.94396	-2.14986	other
3.40668	-0.839007	other		-2.96322	-3.42514	other
-3.14482	-1.08099	other		3.38141	-1.87489	other
2.15814	-0.464228	other		-0.0219924	2.1005	other
0.349091	4.22441	other		2.81021	0.655566	other
-1.73467	2.02634	other		2.91488	2.5544	other
-2.48554	-1.03951	other		1.57618	-1.76762	other
-3.6058	0.164873	other		2.14336	2.06123	other
0.473978	-3.70762	other		2.40327	1.88749	other
-1.56584	-1.70428	other		0.462479	4.51194	other
1.3695	-3.16832	other		3.06189	0.885312	other
-0.562371	-3.83176	other		2.99429	0.159962	other
-1.71805	-2.13049	other		0.944623	1.15532	other
-0.573434	-2.40977	other		2.7508	-1.58727	other
-1.55918	-3.29833	other		3.25784	2.97491	other
-1.84337	-1.94628	other		1.10871	-1.32346	other
-0.0589788	-3.66704	other		2.79429	2.46916	other
-1.38008	-2.5589	other		1.10761	-2.11653	other
-0.348108	-2.18164	other		3.77405	-2.16929	other
1.04093	-1.15049	other		2.88962	0.535079	other
2.13871	-2.19256	other		0.535754	5.31044	other
-2.32811	-1.24439	other		-2.96732	1.09457	other
-0.0513069	4.5755	other		1.46767	-1.68639	other
-4.18029	-0.599594	other		-0.143127	1.17703	other
-2.87287	-0.0377138	other		2.5083	2.66615	other
0.172755	-3.41067	other		3.21146	0.855955	other
0.887075	4.55065	other		-0.710854	1.82461	other
-1.10898	-0.38225	other		3.07817	-1.83912	other
-2.15101	-2.69245	other		2.04438	-1.39089	other
3.39523	1.30761	other		1.2545	0.180126	other
-0.984305	1.99404	other		0.624905	1.70122	other
2.24939	-3.49711	other		-1.66426	1.63905	other
-0.738029	-2.16258	other		2.27795	1.39795	other
-1.57777	-2.66878	other		2.87367	0.701099	other
-3.51646	1.38888	other		3.48796	-1.46098	other
-1.51558	-2.35324	other		2.4482	-2.8256	other
-1.4561	-2.35142	other		1.3515	0.278422	other
-1.72146	-2.16699	other		-0.34109	-0.826871	other
1.68133	-3.02689	other		3.89771	2.96518	other
3.0019	-3.12783	other		0.902914	4.42452	other
-4.83368	-1.76752	other		-2.36889	0.605999	other
-1.64297	-2.08602	other		1.79319	2.0299	other
2.76914	-3.39387	other		0.780926	-2.5329	other
-2.24026	-1.5383	other		2.69954	3.10011	other
-2.93322	0.484	other		-2.37192	2.13726	other
1.44442	0.517665	other		-0.724007	0.42822	other
-3.32292	0.447665	other		2.50737	1.29396	other
0.658524	-2.1294	other		-1.41159	4.31961	other
1.65503	-2.57625	other		-1.9254	4.1439	other
-2.71346	1.63308	other		2.93713	2.83232	other
-1.29469	-1.45235	other		2.75947	1.86329	other
-1.18241	-0.683659	other		-0.0657598	3.24295	other
-2.88397	0.956368	other		3.49841	2.57908	other
-1.5072	-2.25055	other		2.60903	1.12214	other
-3.36322	-0.92118	other		2.00214	-2.26434	other
1.83963	-1.87637	other		3.48834	1.49365	other
0.0136777	5.38852	other		-0.230852	5.02688	other
-2.79546	-2.85942	other		0.789598	1.45452	other
-1.71021	-1.87701	other		0.162343	-1.54873	other
-2.08269	1.04733	other		2.22426	2.88051	other
-0.498302	-1.04059	other		0.0562968	1.43139	other
-1.19091	-0.389798	other		-0.775356	2.22656	other
-0.55185	-2.99263	other		-0.847516	-0.4889	other
-0.74047	-1.75358	other		-1.83989	2.24586	other
1.08151	-2.52361	other		-0.215979	0.9251	other
0.545279	1.11671	other		-0.139757	4.87859	other
-2.69828	3.3968	other		3.34252	1.709	other
3.53332	-2.29862	other		0.0316437	1.59874	other
-3.47842	0.943263	other		1.73305	0.297917	other
-1.32763	4.88952	other		-2.30568	1.20833	other
0.689804	0.178771	other		0.219098	0.906474	other
3.82932	-1.78523	other		-1.81788	1.81988	other
-1.84134	-1.84208	other		2.2539	1.76545	other
-2.63472	-0.452703	other		-2.75778	2.83734	other
-3.23128	-0.806932	other		1.49478	4.15934	other
1.13012	-3.32958	other		-0.16672	1.11012	other
2.36494	3.12908	other		-1.9867	1.85789	other
-2.34121	-0.847511	other		-2.34294	1.40804	other
-2.50938	-0.0942708	other		0.764426	0.890763	other
-2.29426	0.787408	other		1.00107	-1.14249	other
-2.8719	0.719343	other		-4.83638	-1.02077	other
-0.431298	-1.85796	other		-2.47958	2.10427	other
-4.60165	-0.584284	other		3.20421	2.01488	other
1.89864	-0.605602	other		2.12971	0.255783	other
1.41834	-3.35273	other		0.217618	-0.59432	other
-0.638585	-0.437074	other		0.888827	1.7393	other
-0.523047	5.12155	other		-0.324504	0.92095	other
-2.61389	2.38778	other		0.953014	-1.09797	other
-1.7318	-2.08024	other		1.34902	3.21212	other
-0.781515	-2.56668	other		-2.35514	1.88158	other
0.869555	-2.76567	other		0.967323	0.187512	other
-1.87664	-2.06914	other		-2.38023	-2.40711	other
0.061766	-2.29727	other		-2.40987	-0.559756	other
-2.34781	-0.783489	other		2.02263	1.68041	other
3.50035	1.38322	other		1.24763	1.79426	other
1.28136	-2.46742	other		2.60486	1.95791	other
-3.35127	0.177042	other		3.45743	1.02037	other
0.810817	4.67704	other		-1.58684	1.69651	other
-1.01446	-2.15234	other		-0.761502	2.54475	other
-2.78156	2.42413	other		1.69231	0.265125	other
-0.457756	-1.3657	other		-1.13	2.96503	other
-2.50083	-0.618733	other		1.89416	2.21164	other
-0.207437	5.21214	other		3.56384	-2.73635	other
1.38636	-2.79379	other		-0.622358	1.53084	other
-1.1152	-3.26089	other		3.707	-1.93705	other
-1.90633	0.00473321	other		2.37194	2.52646	other
2.20999	-2.26375	other		-0.783557	2.64534	other
-0.766123	4.458	other		3.19036	-1.17816	other
0.536527	5.00765	other		2.22257	1.95723	other
-2.58221	3.15813	other		0.0492409	0.488757	other
-3.98421	-0.836084	other		-0.237622	5.48239	other
-1.82312	0.721236	other		-2.5164	1.37421	other
-3.38627	0.274882	other		-0.385241	1.88575	other
-3.06543	-1.07449	other		1.87109	-2.72017	other
-1.70241	-2.3262	other		3.30605	1.43159	other
2.23836	-2.90583	other		0.963933	4.92599	other
-3.46145	-1.72318	other		-4.7732	-0.974445	other
0.558949	2.17697	other		2.13407	2.29859	other
-3.61159	0.325836	other		-2.79491	0.276095	other
1.83858	-2.46627	other		-0.052011	3.54855	other
-0.294714	4.66284	other		0.68555	-0.672103	other
-0.0830954	-3.48329	other		0.192027	2.40208	other
-3.3894	1.68379	other		2.10683	0.712269	other
2.84457	3.07485	other		-0.376756	5.38511	other
-2.12455	-1.84329	other		-2.8276	-3.02402	other
-1.16666	-3.0272	other		2.57001	2.51746	other
-1.10564	5.47751	other		0.739144	-2.90924	other
-0.815751	-2.69111	other		-2.93701	1.4845	other
-2.64886	-0.871902	other		1.04586	1.70458	other
-2.16492	0.286784	other		2.81063	-3.38856	other
2.37354	-2.68949	other		2.35698	-2.16287	other
2.44375	0.340449	other		0.42718	-0.174033	other
-0.658755	-2.9415	other		3.22949	0.643333	other
0.424885	-2.99287	other		3.23826	0.99123	other
-2.00693	4.17352	other		3.43575	-1.33063	other
4.2137	2.27781	other		2.40987	2.43133	other
-2.39437	-2.21423	other		3.17782	-2.79281	other
-2.39222	1.32144	other		-1.3863	0.726986	other
-2.84065	2.76612	other		-2.68651	-3.58392	other
-3.82182	0.577876	other		-0.55184	1.80442	other
0.97552	-3.02711	other		-0.342138	2.05843	other
-0.737282	-2.38635	other		3.3027	2.61546	other
-1.69535	-2.00514	other		2.90069	0.60873	other
-2.60681	-0.904121	other		0.300439	1.70989	other
-2.90677	-3.60166	other		3.32921	-0.0717022	other
-1.99911	-1.60882	other		1.23261	4.14912	other
0.513386	-3.5315	other		2.52359	3.14181	other
-1.12297	4.40607	other		1.67933	-2.6624	other
-0.71061	-2.94912	other		3.5273	2.33644	other
-0.765401	1.72135	other		-0.609262	-1.83324	other
-4.06039	1.16758	other		-0.0838546	3.14079	other
-0.325818	5.02981	other		3.77521	1.25642	other
-2.26959	-1.50747	other		-0.814409	0.515399	other
0.558457	-2.81818	other		3.3882	2.68588	other
-3.38446	2.32207	other		1.14443	-0.998817	other
-2.03171	-3.02833	other		-2.59833	-2.38861	other
-3.04047	-0.656389	other		-3.35871	-1.28682	other
-2.59803	-2.46153	other		0.277585	-0.393405	other
0.140387	-2.19777	other		0.743265	1.12882	other
-1.57757	-3.19086	other		1.87248	2.19279	other
-2.03597	-2.63208	other		2.17621	2.72941	other
-3.11655	0.359636	other		2.13724	1.91768	other
-1.71559	-2.28357	other		2.04605	3.20173	other
-2.04743	0.0679841	other		1.56322	2.28832	other
-3.56001	-0.138091	other		-2.15796	1.81311	other
-2.98044	-0.171191	other		-1.46635	-0.257924	other
1.03646	-3.04474	other		2.28985	1.41962	other
-2.13999	-2.83189	other		1.82598	2.06747	other
-3.68994	0.617405	other		-1.33559	-2.44822	other
-1.19263	-1.30562	other		1.35712	0.574917	other
-1.45529	-2.72053	other		-0.683698	1.45952	other
-2.92946	-0.661781	other		1.44092	-1.36109	other
-2.38162	-1.66176	other		2.19485	0.564667	other
1.2863	-2.6536	other		-0.290314	-1.34852	other
-1.17498	-2.88151	other		2.29877	0.275148	other
-2.07783	-2.08174	other		3.67929	-1.02334	other
-1.57348	-0.262429	other		-0.922557	-1.94395	other
-3.00868	1.02452	other		-3.99185	-1.87864	other
-3.99895	0.32765	other		1.3257	-0.944688	other
-3.3593	0.399835	other		0.328751	5.1404	other
-0.270828	-2.0102	other		-2.08526	-1.58536	other
-2.07948	1.89396	other		1.91625	1.48145	other
1.09346	-2.53986	other		2.99625	1.22741	other
-3.94782	0.605606	other		0.649652	1.97265	other
-1.80061	-1.34492	other		-2.44295	1.01231	other
-3.39727	0.345031	other		0.946832	4.46406	other
-4.05347	0.388391	other		-0.576982	4.78869	other
-0.227375	-2.76918	other		3.17741	1.24114	other
-3.11667	-0.279285	other		-3.01749	-3.84926	other
-2.84665	-0.295594	other		2.70894	0.346937	other
-1.13638	-1.65136	other		-2.02471	-0.298023	other
-2.73923	-0.222619	other		3.53488	-1.7851	other
-1.9724	-1.69691	other		3.14007	1.96723	other
3.68858	1.332	other		1.22423	2.71964	other
-1.86515	-2.02277	other		-1.90129	-3.32484	other
-3.24403	-0.185037	other		-3.70124	0.845156	other
-2.79271	1.075	other		2.60916	2.46248	other
-2.13584	-1.94658	other		1.06751	3.93637	other
0.307251	-2.82129	other		3.13393	1.86997	other
-1.85109	-2.45044	other		2.36341	3.60508	other
-1.77722	0.898431	other		2.38862	3.21191	other
-2.00987	0.471006	other		1.87228	3.94254	other
-2.16416	-1.52802	other		-0.724745	1.84109	other
-2.8407	2.98415	other		-4.34011	-0.132451	other
0.19421	-2.73779	other		2.07753	-1.04967	other
-2.034	-1.42544	other		2.26616	0.00401158	other
-2.14157	-2.29677	other		2.30017	2.87914	other
-2.05923	-0.947894	other		-1.31296	1.03022	other
-3.00794	2.67603	other		1.20065	3.58251	other
-1.9616	-0.171892	other		-1.91605	1.91615	other
2.48292	-3.25803	other		2.18342	2.83012	other
-1.3471	-2.49388	other		2.82201	1.86801	other
-0.247374	-2.84627	other		-0.675285	4.90475	other
2.48154	-2.64289	other		-0.15708	-0.662178	other
-0.127171	5.24742	other		2.66765	3.36359	other
-1.87327	4.38073	other		2.26402	1.88707	other
-3.57675	-0.388704	other		1.8904	1.67991	other
-4.43619	0.119305	other		-3.53288	1.83806	other
-3.05151	-0.589899	other		-2.37937	1.01538	other
-2.41907	0.21715	other		-3.48029	-2.05447	other
-1.08692	5.46026	other		3.00819	1.16869	other
0.893574	4.53356	other		-3.09193	3.79039	other
-1.42549	-2.89278	other		2.78838	-3.16978	other
-0.645878	-1.7165	other		-1.57048	4.2772	other
-1.58055	-1.20125	other		-4.15705	-1.46683	other
-1.06991	4.65958	other		1.07797	-2.9992	other
3.15514	1.05183	other		-4.38908	-1.07038	other
-1.57431	-1.54879	other		2.06072	1.93156	other
0.608162	-1.18285	other		-1.30029	1.50479	other
-1.15733	-3.04733	other		3.92604	2.72524	other
-3.91335	0.104181	other		-3.56575	0.439387	other
-0.157944	-1.84501	other		-0.765819	1.64194	other
-0.853095	5.37614	other		-1.81558	2.83915	other
-3.85205	0.398244	other		2.17773	-0.465813	other
2.2641	-1.97618	other		2.086	-3.16331	other
-4.31602	0.507841	other		-2.1427	-3.40751	other
-2.21858	0.14527	other		-0.528576	-0.116412	other
0.105563	3.83792	other		3.33609	-2.04711	other
-1.61335	-2.3777	other		2.32694	-3.28242	other
-1.51262	-2.40516	other		3.06133	2.04875	other
-3.33699	0.251952	other		2.90852	2.23585	other
-1.16043	2.08575	other		1.81109	0.247846	other
1.09075	3.5443	other		2.44805	-1.05057	other
-0.960619	-2.05176	other		2.28361	1.86104	other
0.643218	-2.07017	other		2.05288	0.116012	other
-3.62807	0.783982	other		2.25995	2.04336	other
3.17669	2.19919	other		3.63093	-0.560811	other
-0.985319	4.54333	other		2.86103	-2.91618	other
1.19892	-3.36701	other		-3.61397	0.776785	other
-2.76296	-0.590983	other		1.31421	4.46145	other
-3.41329	-0.253273	other		-1.10239	0.514706	other
2.25023	0.688641	other		2.372	2.97908	other
-0.701338	-3.07961	other		-1.70861	2.00321	other
0.55021	-1.3983	other		1.90437	0.949492	other
-0.0394501	5.47367	other		2.50584	0.350437	other
2.25206	2.45575	other		-3.38289	1.29318	other
1.38182	-2.64936	other		4.09806	-0.891493	other
2.61646	-2.34033	other		1.41446	2.53015	other
-0.953477	-2.20832	other		3.43219	-1.66214	other
-3.0265	0.277841	other		1.62448	1.91569	other
0.955534	-1.44679	other		-1.43158	1.84714	other
1.73478	-2.15311	other		-1.8607	2.01979	other
-1.19791	-0.836573	other		1.09963	-1.28262	other
-1.39834	-1.25054	other		2.56136	3.16474	other
-2.47826	-0.709601	other		2.31536	-0.949074	other
4.15439	2.1479	other		2.72734	1.78473	other
-0.416507	-0.23769	other		3.25341	0.869245	other
-1.72761	-0.964552	other		3.99111	-1.52838	other
2.05256	-2.46212	other		1.70543	4.47233	other
-3.01831	0.0474747	other		1.79871	2.84412	other
-3.09392	1.45253	other		-1.22674	1.70206	other
3.18535	-2.81218	other		-1.0108	-1.66006	other
-1.79282	-1.2333	other		-3.94248	-0.744984	other
-4.01773	-0.479238	other		3.05018	-2.82263	other
-2.91128	-2.60627	other		0.433302	0.233537	other
-2.49715	-0.739389	other		1.34095	0.528503	other
2.63041	-2.52065	other		3.5589	2.61159	other
1.69557	-1.39626	other		-1.32663	3.0994	other
-4.15023	0.364283	other		1.99535	-3.23411	other
-3.88993	-3.14035	other		-1.67436	-0.837141	other
0.235441	2.53865	other		-2.22655	1.00402	other
0.206306	3.26145	other		-2.26778	-0.866643	other
-0.230923	-1.36743	other		2.85935	-2.38002	other
-0.218992	-2.95372	other		2.85673	-1.06337	other
1.85071	1.3869	other		2.05627	2.18501	other
-0.24908	5.48361	other		3.01888	-0.722088	other
-0.843733	-2.93225	other		3.68976	1.09279	other
0.565742	-2.0183	other		-0.452422	1.41418	other
0.61555	-2.95335	other		-1.31979	-2.59334	other
-2.52983	-0.675645	other		3.0156	2.46873	other
-2.51099	0.589551	other		2.38836	-2.5817	other
-4.07968	-3.31415	other		0.817975	-3.98306	other
-1.75398	-0.704324	other		0.481793	-2.08912	other
-3.13687	0.99224	other		1.80072	4.27214	other
-2.15289	0.115036	other		3.0436	-0.937343	other
-2.46066	-0.868901	other		1.65771	-3.03514	other
-1.19884	-1.4547	other		0.992726	0.782414	other
-1.26234	-1.09462	other		3.39501	-0.748758	other
-1.55134	-0.786208	other		1.59	0.082757	other
2.2455	-3.19141	other		3.33406	1.76524	other
-3.6632	0.651829	other		-3.75469	0.446057	other
-2.64367	2.18741	other		1.82094	2.14815	other
-1.26204	-2.90988	other		0.468522	4.94087	other
-1.13761	-2.75823	other		2.62726	1.39236	other
-3.92371	-1.41046	other		2.38967	1.8516	other
1.76515	-2.752	other		-0.239761	-0.728836	other
-1.43301	-1.8967	other		-1.08551	1.58611	other
-1.9405	-0.461528	other		1.86284	2.02758	other
-0.237829	-2.87542	other		-1.28109	0.614959	other
-4.54146	-0.211781	other		0.664913	2.84618	other
-1.62612	-0.752989	other		3.04703	2.08047	other
-2.30441	0.737687	other		1.77299	2.61953	other
-2.06745	-2.5081	other		2.98039	2.09284	other
-0.0286097	-3.30105	other		1.93152	2.9024	other
-3.47557	0.920251	other		2.13779	1.99818	other
-3.59249	0.302414	other		1.80058	-0.917077	other
2.92091	-2.93948	other		3.19283	-1.65279	other
-2.05744	-0.97185	other		0.999321	1.07126	other
0.37925	-2.03044	other		-1.89789	1.8233	other
-2.55988	-0.762255	other		2.615	-3.46855	other
-2.98784	3.56161	other		-1.29313	1.14177	other
-0.645127	-1.31051	other		-0.837485	2.24592	other
-2.22615	-0.938853	other		1.12318	-1.71461	other
-3.6296	-0.025717	other		0.695885	2.35324	other
-0.850199	-2.6357	other		2.75695	2.81542	other
-0.0980163	-0.942239	other		2.09837	1.09519	other
1.61279	-2.49371	other		3.42853	1.71713	other
-1.18012	-3.04565	other		2.18898	-2.08022	other
-0.305117	-2.32048	other		2.46941	0.309712	other
-1.37767	-2.78997	other		3.32383	-2.86401	other
-1.35369	-2.80108	other		0.126961	1.92296	other
-0.648118	-0.60207	other		2.16433	-1.91803	other
0.68042	-2.5834	other		-1.08533	1.6304	other
-2.93979	-1.27667	other		3.28335	-1.59244	other
-0.842499	-2.44588	other		-4.32905	-1.87145	other
-1.61671	-2.37688	other		-0.958172	1.34185	other
-0.793661	-1.27548	other		-0.791643	0.879697	other
-0.0226221	-3.16391	other		-1.65794	0.822625	other
-3.34034	2.86435	other		-1.20763	1.28063	other
-3.23476	0.876624	other		1.13613	4.6921	other
-1.60802	-1.75627	other		2.68307	2.70824	other
2.56136	-2.51418	other		-1.63713	4.27554	other
-2.91749	-2.18743	other		0.581353	2.10245	other
-1.99837	-0.966892	other		-2.03378	4.47311	other
1.40929	-3.24098	other		1.77902	-3.62589	other
0.296952	1.10016	other		-1.08785	1.47895	other
-1.66264	-1.93015	other		3.76208	0.92291	other
1.04723	-2.6514	other		-0.672353	0.588631	other
-2.55149	0.494584	other		1.10919	-0.0897296	other
0.29673	-1.01073	other		-2.08723	3.36024	other
-0.313146	4.37023	other		0.112049	-1.38954	other
-2.0814	-1.23643	other		1.61349	2.24662	other
-1.87133	-1.4742	other		3.10984	1.78219	other
-3.30316	-0.0482853	other		1.17626	1.99592	other
-3.20545	-0.638254	other		3.14165	1.53057	other
-1.39836	-2.61122	other		2.14112	2.71541	other
3.08075	0.866269	other		2.52937	1.96617	other
0.402521	-3.08467	other		2.2492	-3.55821	other
-0.876216	-2.85065	other		3.50124	2.96061	other
-0.413959	4.509	other		0.728838	-4.06712	other
-2.61181	0.867821	other		3.33036	1.24736	other
-3.08433	1.18022	other		3.24026	-1.09986	other
1.50293	1.57946	other		-1.92869	1.65521	other
-3.7025	-0.10625	other		1.4779	-2.06827	other
4.34022	2.83865	other		2.2538	-1.87165	other
-1.55788	-2.55267	other		1.90128	-0.556195	other
-3.02852	-0.256447	other		1.10277	4.77321	other
0.0711451	-2.57368	other		0.323256	-2.04057	other
-0.937625	-2.62956	other		1.01052	3.9503	other
1.40818	-2.82973	other		-4.06602	-1.5984	other
-2.53318	-2.68695	other		-0.59252	-2.78731	other
-0.702037	-2.42301	other		-0.246941	1.4333	other
2.10819	0.502155	other		2.43063	-2.31753	other
-1.35093	-2.46648	other		2.38655	1.02151	other
-0.540611	-2.45604	other		0.0585519	-1.33166	other
-3.96393	0.20402	other		3.638	1.66633	other
-1.21809	-2.83454	other		2.78065	-2.2338	other
-1.33938	-3.3381	other		2.31707	1.30609	other
-3.41402	-1.19411	other		0.761151	0.967403	other
-2.05862	-1.3179	other		-0.52291	0.582123	other
-0.461063	-2.85435	other		-3.15149	-0.197257	other
-1.67651	-0.228073	other		2.35785	2.54197	other
-3.10416	-0.862139	other		-0.378235	2.26194	other
-2.16806	-0.746129	other		-0.131705	0.43661	other
0.312855	-2.10659	other		-1.20605	2.59438	other
0.437384	-2.96745	other		-0.802705	2.58401	other
-1.37246	-2.87282	other		3.68165	1.80698	other
-1.61608	5.07229	other		2.81385	-2.56999	other
0.244632	-3.03803	other		-3.50846	1.5325	other
-4.03473	1.04381	other		2.68512	2.29749	other
-2.59628	-0.402965	other		-2.95938	1.93574	other
-3.69728	1.49518	other		2.33273	3.13063	other
-2.9977	0.451598	other		0.418423	5.1718	other
-3.22994	-0.386973	other		2.27906	-3.29432	other
-2.3879	0.144535	other		1.16254	-1.84675	other
1.96534	-1.88173	other		1.45427	2.40181	other
-1.26736	-1.27605	other		0.839617	0.769025	other
-2.93109	0.503484	other		-2.29857	1.77203	other
0.368457	-2.18319	other		-1.26531	1.66349	other
-1.69488	-2.34283	other		1.02727	0.556933	other
1.98662	-3.34547	other		1.71811	0.200894	other
-2.21015	-1.64366	other		3.61163	1.20359	other
-2.34485	2.17973	other		-3.08655	3.50954	other
1.81276	-1.53921	other		-3.26441	2.76348	other
-2.3311	-2.1344	other		-0.0125195	0.376315	other
-2.01237	-0.607968	other		1.97086	-0.4341	other
0.18163	5.30313	other		3.24853	1.7785	other
-2.2753	-1.13067	other		-1.22614	1.93311	other
1.03317	-1.28677	other		1.69611	1.22148	other
-1.4349	-0.321913	other		-0.115611	0.00820813	other
1.07386	-3.34544	other		-0.0911892	1.50308	other
-0.110261	4.43319	other		2.62667	-3.10342	other
-2.47481	0.101339	other		0.295202	3.00266	other
-0.206585	4.21753	other		0.695537	-1.75272	other
3.25983	-2.37269	other		-2.66358	2.20015	other
-3.03892	-1.70929	other		2.85112	2.00433	other
0.427352	-1.89526	other		-0.0686677	3.21321	other
0.712071	-2.92781	other		1.38831	-1.39271	other
-2.98802	-0.228594	other		0.799481	3.25182	other
0.77869	-3.67579	other		3.61568	1.42034	other
-2.61541	-0.26717	other		-0.968278	-2.15606	other
-1.18527	-2.66653	other		1.46851	-2.6912	other
-0.0244477	-2.27037	other		-0.393076	4.90295	other
-1.50229	-2.55435	other		1.97503	1.63842	other
-2.93952	1.03009	other		1.23419	0.304834	other
-0.161796	4.73205	other		-0.186763	1.80295	other
-0.44346	-1.61196	other		-4.37785	-1.04288	other
3.22962	-0.741025	other		-2.79666	2.20286	other
-1.78691	-0.34852	other		-0.362612	-0.000712895	other
0.130398	-1.44971	other		-1.16571	0.611504	other
-3.13011	0.420033	other		2.11619	1.57185	other
-2.88987	-0.922548	other		0.356192	5.39126	other
0.280568	4.84294	other		0.228637	-0.938184	other
-0.465996	-3.25171	other		2.38338	0.995792	other
0.448253	-2.52656	other		1.02835	1.07806	other
-3.32125	1.12556	other		3.54126	-1.29119	other
-1.01227	-0.937655	other		3.34943	-2.58321	other
-2.53989	-1.82325	other		-1.19609	0.0846361	other
-2.0343	-0.259335	other		-1.29342	-2.11078	other
3.06994	-2.37515	other		2.16954	2.44649	other
-1.40797	-2.79273	other		2.59934	2.08493	other
-1.55786	-2.30734	other		3.05679	0.924148	other
-2.42355	-0.241269	other		-0.210795	2.17388	other
-2.95397	2.78696	other		1.70093	1.79049	other
-4.45496	-0.000879668	other		0.926365	-2.95048	other
-3.04713	2.95845	other		-4.25367	-0.654004	other
-2.88132	-1.243	other		-0.964843	1.11881	other
-2.96713	0.255064	other		-1.93116	1.04479	other
-1.49816	-2.22089	other		0.388397	1.5057	other
3.11618	-2.442	other		1.47368	1.06536	other
1.84883	-2.47813	other		1.62783	3.87291	other
-1.4702	-2.79928	other		2.74262	2.65734	other
-2.57052	-0.945893	other		-1.7631	2.05022	other
-1.8483	-0.675403	other		2.38575	-1.15722	other
-1.26897	3.67741	other		3.12648	-1.97138	other
2.86694	3.31619	other		2.5156	1.72291	other
-1.76605	0.00323302	other		2.34819	-0.882615	other
-1.00453	5.13763	other		2.89745	0.329625	other
-2.28981	0.777356	other		-3.06511	3.29464	other
-1.79773	-0.955876	other		3.53408	2.03023	other
-2.79352	0.142654	other		1.96461	1.37794	other
-2.84862	-0.471696	other		2.39772	2.5493	other
-2.58379	-0.791227	other		-0.111968	5.27439	other
2.03544	-2.42868	other		3.44259	1.18529	other
-3.00862	-2.2342	other		-0.574285	-0.567695	other
1.07623	-1.85906	other		-0.851248	2.06642	other
0.756937	2.91497	other		-0.590212	3.2799	other
2.5015	-0.125613	other		1.48816	1.57119	other
1.101	4.52803	other		1.95242	-2.16464	other
2.61239	2.62326	other		-1.70856	3.09887	other
2.86042	1.52171	other		-1.55883	4.53661	other
3.07649	-2.24756	other		2.88355	1.28852	other
3.4484	-2.62775	other		2.39033	2.23248	other
-1.07908	0.0123663	other		-2.82152	-2.81659	other
1.9536	1.9064	other		-2.0849	1.82261	other
0.452719	4.88331	other		2.44769	1.02198	other
3.0024	1.68339	other		1.7622	3.92007	other
2.76777	2.1349	other		3.04726	-0.933562	other
3.21453	1.70046	other		1.02263	3.14918	other
0.480108	4.49049	other		2.15166	1.90999	other
2.52401	1.56293	other		0.261353	0.664385	other
0.731545	4.36452	other		3.77316	-1.79242	other
3.81168	1.36982	other		-2.82949	1.21551	other
0.282927	-2.19024	other		1.87751	1.41747	other
2.75505	1.8428	other		1.87214	1.85222	other
3.07083	1.89689	other		-2.39343	2.60164	other
4.28829	2.27772	other		-4.20989	0.308436	other
2.22271	2.8728	other		-2.09967	0.755743	other
0.0900392	-0.481273	other		2.86002	0.647368	other
1.85843	2.03738	other		1.72425	2.23798	other
1.90534	3.04558	other		-1.04825	4.50595	other
-0.860049	4.58626	other		-1.56287	2.63035	other
0.108117	4.24043	other		0.328213	1.56202	other
-0.606462	0.560973	other		3.08906	-1.20149	other
1.61241	3.06789	other		-1.59301	-0.380912	other
-0.391933	4.01358	other		2.97588	2.60405	other
3.0099	2.27082	other		-1.96611	1.72238	other
-0.797967	-0.0774023	other		2.84245	-1.90526	other
4.02538	1.44711	other		-1.76209	-1.35349	other
1.69826	-2.40457	other		-3.07476	0.00100098	other
3.73494	1.93597	other		-3.75358	-0.617775	other
2.16976	3.44379	other		1.7356	2.6357	other
3.24981	-2.4131	other		2.64009	-3.34897	other
0.827261	4.33656	other		2.99204	2.27011	other
0.581263	4.4222	other		2.86617	-2.36796	other
2.18606	3.51757	other		1.91445	1.71141	other
1.73541	3.52813	other		3.57427	1.20227	other
2.62034	2.47925	other		1.07686	1.72464	other
1.95788	-2.89342	other		0.7951	5.02332	other
2.70403	1.46917	other		1.73777	2.48578	other
2.27133	2.35787	other		3.59422	-1.48144	other
1.51196	3.93026	other		2.85913	0.383888	other
0.79966	5.16394	other		2.68213	-1.64639	other
-0.136109	1.59363	other		0.829104	4.37876	other
2.74527	3.75401	other		1.58627	4.08307	other
1.49024	-0.630673	other		2.29248	-1.17011	other
0.213887	0.574666	other		1.83779	1.62739	other
1.36273	0.950374	other		1.39072	2.34763	other
2.60994	2.57138	other		-1.58349	-0.488168	other
0.896579	4.54589	other		2.48	-1.5188	other
3.2337	-2.7569	other		3.22079	2.01839	other
2.48969	1.99784	other		2.8654	1.04517	other
3.3844	-1.08141	other		-0.191054	-1.23867	other
1.03668	-1.66824	other		1.27616	-1.10447	other
3.54208	0.89092	other		0.862776	2.07349	other
2.03685	2.40055	other		0.162199	0.412072	other
0.997102	1.48541	other		1.92882	-3.23345	other
2.00073	3.69121	other		1.07223	0.0817584	other
-0.466608	0.126942	other		-0.834333	-2.96855	other
0.0866984	2.23521	other		0.912022	-2.50953	other
-2.43249	2.01718	other		-0.367376	-4.06567	other
2.23771	2.66451	other		3.38136	2.45637	other
2.62752	2.93838	other		2.39898	1.47145	other
2.66021	2.76421	other		2.50857	1.29362	other
3.3294	1.44666	other		2.44855	2.28722	other
0.360917	-1.36068	other		1.46463	2.667	other
2.80079	2.57379	other		2.75204	0.965644	other
0.10792	4.52978	other		3.29322	1.37831	other
2.29674	1.49164	other		0.205071	2.62405	other
0.0251383	2.58196	other		0.829524	4.58553	other
1.64864	4.26502	other		2.12021	1.42508	other
1.54191	-2.7999	other		-1.36842	1.07751	other
2.92152	2.6493	other		2.4244	-0.466041	other
1.78834	3.48071	other		1.06588	-0.0442595	other
3.9824	1.81808	other		-2.25506	0.376212	other
-1.24364	2.28293	other		-0.304689	-3.36473	other
0.858036	2.66481	other		2.09663	2.23018	other
3.64007	-0.354564	other		0.409905	-0.311947	other
1.30332	1.862	other		2.72598	0.621551	other
2.00867	-0.480187	other		2.38754	-1.54243	other
1.80919	2.46909	other		1.23151	1.7313	other
1.55893	4.20693	other		2.87319	1.651	other
0.289535	4.48901	other		1.8935	-0.695928	other
2.01629	-2.82049	other		-2.15421	2.79475	other
1.65003	3.74126	other		3.01618	1.5096	other
3.72605	2.74432	other		-3.93607	0.0329601	other
1.03276	-1.73733	other		2.6675	-0.694868	other
1.50016	1.65684	other		2.86357	2.89478	other
-1.09459	-0.0370443	other		2.74034	-3.20943	other
1.30537	1.14101	other		2.2952	2.22936	other
1.55094	2.65397	other		2.75432	-1.72195	other
-1.7787	-0.275893	other		-0.90665	2.38283	other
4.72288	0.99438	other		2.98411	0.117453	other
1.11028	1.51144	other		-3.62579	0.467822	other
0.342288	-1.03771	other		-1.77587	-0.325149	other
-0.25166	-1.41216	other		1.9383	0.323374	other
1.80471	1.06306	other		1.73841	2.12786	other
2.42814	3.55652	other		-0.0474498	2.21842	other
4.36892	1.43214	other		3.54992	1.04709	other
1.89976	0.397347	other		0.748096	1.67986	other
3.81127	1.20458	other		-1.20228	3.73511	other
2.61998	2.1675	other		-3.27589	-1.54614	other
-0.451599	4.69736	other		-0.181348	-1.66977	other
-1.06702	3.02507	other		-1.65581	2.0556	other
2.48459	-1.69241	other		2.59813	2.65811	other
2.04059	2.87643	other		1.62258	2.12616	other
1.72131	4.13895	other		-4.25075	-1.33808	other
2.80674	-1.74561	other		0.0838604	2.15201	other
3.61507	1.35825	other		-2.23033	2.82176	other
0.198072	1.46991	other		-2.19644	2.66608	other
0.937149	4.00209	other		2.17298	0.294067	other
1.42451	0.366843	other		-2.8841	1.72164	other
0.74916	4.30357	other		-3.29945	-3.36764	other
2.24088	1.60462	other		-1.13751	2.99369	other
2.87879	3.01177	other		-0.835819	2.79537	other
2.39066	1.87565	other		1.51666	-0.537806	other
-0.479153	4.86619	other		0.618653	4.51142	other
1.21941	-2.75614	other		3.24268	2.41647	other
0.161897	0.744576	other		3.16531	-1.23201	other
1.23928	1.52054	other		-0.661638	-1.62616	other
3.49344	0.133855	other		1.12429	-2.44913	other
-0.387876	3.48308	other		-0.0546237	1.30617	other
1.55341	0.525274	other		2.4409	2.07435	other
0.743596	-1.94443	other		1.61997	-0.0534574	other
-0.272423	4.30022	other		1.54526	-2.21665	other
3.25637	2.78463	other		0.593433	2.98585	other
1.36308	2.42586	other		3.42668	-2.29618	other
1.69883	4.18005	other		-4.26239	-0.329671	other
3.59202	2.38244	other		3.23159	3.18999	other
1.38284	2.21449	other		0.515535	-1.26759	other
2.91721	2.68437	other		0.868132	0.982067	other
-0.747619	5.73097	other		-1.10031	1.06768	other
5.08051	-0.0300459	other		1.19656	1.11442	other
0.828854	2.49133	other		2.90456	1.06812	other
-2.99197	1.1855	other		2.02698	1.29441	other
-2.18402	-3.26641	other		-4.57949	-2.14981	other
2.12944	1.9006	other		1.41471	4.17458	other
0.348641	5.03366	other		2.5535	2.6276	other
4.90898	1.25638	other		-1.99937	3.00589	other
-2.36781	1.74329	other		3.10987	2.55491	other
3.78067	-1.41196	other		-0.551709	1.79509	other
1.57999	1.37405	other		-0.955261	0.325963	other
2.93866	1.88095	other		-1.58111	0.626431	other
0.426495	-4.63787	other		2.5747	-1.90101	other
3.52091	2.81677	other		-0.242537	1.08554	other
2.02271	-2.29974	other		0.0202867	0.120164	other
3.97454	0.606473	other		-1.35277	1.14646	other
4.45414	2.10139	other		1.85673	0.355688	other
1.75769	2.43801	other		2.18295	1.76475	other
-0.672	0.562269	other		1.37474	2.13097	other
1.33755	-2.87164	other		-1.14994	-0.452389	other
0.237961	4.38762	other		-3.3725	-0.880004	other
0.43412	3.91046	other		2.58422	-3.18117	other
-1.26275	0.123042	other		0.489198	5.15885	other
2.49281	3.23942	other		-3.25729	0.573012	other
2.91656	3.49527	other		-2.9821	4.03304	other
0.322521	2.18869	other		2.10749	-1.60864	other
-0.750875	4.39099	other		2.80889	3.13612	other
-2.69178	1.97785	other		-2.18999	-0.323334	other
-1.70104	-0.0983418	other		2.98926	1.81538	other
2.51142	2.46897	other		3.46405	-2.55239	other
1.75659	4.28627	other		-3.59329	1.70573	other
4.55808	0.950442	other		-3.51673	-1.99611	other
0.680747	-2.62696	other		2.09709	2.94363	other
1.49965	-2.18761	other		-1.98297	1.4425	other
3.61974	2.45315	other		2.90736	2.90252	other
2.66812	2.57685	other		-3.14954	1.79344	other
0.483481	1.87339	other		0.491791	1.11133	other
2.83593	2.96523	other		0.444438	1.5245	other
4.41309	1.32789	other		1.49741	1.90038	other
2.91472	2.59972	other		3.46517	1.87929	other
-0.658571	1.49098	other		0.944189	4.95609	other
1.97172	2.78992	other		-3.28561	-2.41566	other
-2.04914	2.04363	other		3.09543	2.161	other
1.39835	-3.21016	other		-0.128174	1.48027	other
3.80507	2.66712	other		2.7399	3.15814	other
2.29264	3.1193	other		2.33837	3.51981	other
3.70807	2.24927	other		0.739472	4.22777	other
1.41278	1.31483	other		0.628843	-2.0358	other
4.15417	1.18981	other		-4.13903	-2.05551	other
2.07224	-1.96284	other		-3.0973	1.28801	other
2.31467	-1.85009	other		-4.21888	-0.606655	other
-0.600036	4.81445	other		2.69916	0.934942	other
2.74552	2.5912	other		-0.739474	1.58199	other
3.13421	1.97476	other		2.0239	0.377695	other
0.816809	3.8734	other		3.38445	1.0125	other
2.39585	1.31637	other		1.84537	4.15404	other
-2.70476	-3.08022	other		3.53413	1.03362	other
-0.219827	1.91625	other		1.31384	2.31915	other
1.11452	4.45334	other		3.12823	1.61819	other
1.7957	1.73086	other		0.379876	1.3581	other
1.00392	-0.838577	other		-1.54408	0.475741	other
2.75268	1.87776	other		-3.27957	-1.21981	other
2.32757	2.66371	other		2.34257	1.65454	other
-1.2221	1.85265	other		0.993896	4.5976	other
-2.01139	2.24525	other		1.08206	0.306096	other
-1.12857	-0.0258624	other		3.08206	2.06762	other
-1.83395	0.431077	other		3.43425	1.76759	other
-1.61814	2.57314	other		-0.0184991	2.45243	other
-2.45473	-0.141042	other		-0.314484	5.22553	other
1.44637	3.62807	other		-4.04987	-2.03764	other
-0.181185	4.78037	other		0.470863	-1.58545	other
1.31226	4.91275	other		-2.05106	1.25965	other
-0.328164	-2.36149	other		-0.661978	4.95779	other
0.812535	2.42199	other		-1.23818	1.36066	other
0.57669	2.37134	other		2.28025	1.51641	other
3.60834	0.580895	other		-4.20914	0.752379	other
1.65552	-2.30612	other		-2.98207	3.78131	other
1.49992	4.08647	other		3.29029	0.967801	other
-2.0188	1.64348	other		1.21301	0.576694	other
-4.9746	-2.16173	other		2.16535	1.34219	other
-0.91946	4.49312	other		3.2661	-2.36711	other
-1.34673	5.09906	other		-3.34069	-2.32171	other
3.18324	1.73071	other		-4.29685	-1.16906	other
1.17493	3.59619	other		2.53892	-2.9434	other
2.79079	2.30365	other		2.33387	1.67123	other
1.69264	1.09654	other		1.58913	1.16909	other
2.68692	1.97039	other		-3.4031	1.3983	other
0.232792	1.96604	other		1.05345	0.387608	other
1.51188	2.04679	other		2.98901	3.12847	other
1.49868	1.91572	other		2.16254	-0.639918	other
-0.850421	5.55624	other		3.02311	-2.18057	other
3.24709	0.839832	other		-3.55614	1.82037	other
-1.93673	4.56555	other		2.94292	1.22588	other
0.978312	2.22881	other		-2.55457	0.622281	other
1.58801	3.80402	other		1.93821	1.52981	other
2.63375	-2.61668	other		2.41355	2.92822	other
0.717783	1.82933	other		2.02481	2.14353	other
0.879696	0.811383	other		3.18607	-2.44933	other
-1.48915	2.1431	other		3.8615	1.46921	other
0.944917	1.642	other		-1.55781	1.27262	other
2.29819	3.23772	other		2.63176	-0.272489	other
2.40475	-1.92052	other		1.38287	-3.78889	other
1.28398	1.89038	other		0.607254	-4.82294	other
2.40964	-2.57684	other		2.97481	-2.35463	other
0.593664	4.56824	other		1.24775	-2.74172	other
3.72338	-0.996644	other		-1.0155	3.04824	other
1.60484	1.30272	other		-1.0586	1.84693	other
3.01078	-2.89726	other		2.38182	1.85684	other
0.923665	2.92049	other		-2.40128	1.34728	other
3.58802	2.00547	other		1.80424	2.19403	other
2.24817	2.20896	other		3.38789	-0.989694	other
2.89686	1.93304	other		1.5025	-0.367156	other
4.24342	2.22498	other		-4.04593	-0.638303	other
2.08819	-2.99334	other		-0.456766	1.58958	other
1.65781	-1.06558	other		3.17001	2.64531	other
3.57179	3.25778	other		-0.939922	0.819479	other
1.17356	2.87711	other		-4.80155	-0.794397	other
3.33956	2.37307	other		3.30376	1.35905	other
-0.0521645	2.07555	other		2.3318	2.51293	other
0.727581	1.73963	other		2.42853	2.46689	other
2.51285	1.81591	other		0.408519	4.73562	other
2.45278	1.84206	other		-3.28924	0.460365	other
2.37754	2.33646	other		3.9102	-1.61787	other
1.49832	1.68349	other		0.327162	1.43743	other
-2.79818	1.6765	other		0.115535	5.01536	other
4.06729	2.74201	other		-1.63118	2.23643	other
3.49298	1.69899	other		2.47761	2.38938	other
0.0906023	1.65539	other		1.90983	1.66622	other
4.55529	0.981555	other		2.44434	-0.37164	other
3.24595	-1.78913	other		0.287122	-0.147806	other
3.13817	-1.77488	other		0.678848	-2.08524	other
2.06236	2.39311	other		0.327782	1.15785	other
3.54649	2.47996	other		-0.742946	0.872137	other
2.88078	2.83941	other		2.78835	1.87507	other
-0.096768	2.39797	other		-0.327534	1.00923	other
-0.826335	4.04195	other		-3.05152	1.69661	other
2.61087	3.04594	other		1.90713	2.45575	other
0.906333	4.06069	other		-1.40951	4.17405	other
3.06918	3.20514	other		0.388133	4.08823	other
2.0361	2.1038	other		0.275184	-1.26407	other
1.70971	1.33022	other		1.40105	3.04539	other
2.33236	3.38483	other		1.49874	2.90833	other
1.28597	1.18009	other		2.78429	2.689	other
2.15777	2.53813	other		2.21272	2.20963	other
0.688152	0.353622	other		2.51083	-2.17798	other
1.308	-2.1985	other		-3.41204	0.834095	other
-3.79178	0.87786	other		-0.325445	0.262978	other
2.34233	3.26198	other		2.4091	2.33702	other
3.03462	1.87257	other		1.67203	-0.6678	other
2.69252	2.67854	other		0.938331	2.57238	other
1.48369	-1.86324	other		1.20714	0.421037	other
1.3737	1.51202	other		-4.62829	-0.269923	other
2.81461	-2.70726	other		2.93889	-0.60925	other
2.06525	-1.00697	other		2.45223	1.97655	other
3.90977	2.46745	other		0.512455	1.59221	other
3.36438	1.83082	other		-1.33764	1.89108	other
1.24147	0.270602	other		1.41182	3.07728	other
1.72566	-1.43408	other		-3.45725	-0.913302	other
1.95321	2.91092	other		0.0334913	-1.48498	other
2.37837	3.01155	other		3.47049	1.46208	other
3.12141	1.28473	other		1.60899	0.669025	other
1.371	1.38604	other		-0.0939948	-0.826539	other
2.47319	2.13437	other		2.74394	-2.47302	other
1.35863	-0.141591	other		-0.230733	1.50623	other
1.98593	-2.30355	other		2.898	-3.47499	other
1.71401	-0.00287189	other		1.68584	2.03068	other
3.38846	-1.71137	other		1.83377	2.10128	other
-0.618188	2.50858	other		0.21326	2.80155	other
-2.63521	1.59509	other		1.54596	2.77525	other
1.52582	2.41299	other		-1.48687	0.422253	other
0.760782	1.06594	other		-0.932083	-2.1567	other
2.90729	-2.56795	other		-0.817966	-1.24424	other
3.82583	-0.267035	other		0.969449	1.30914	other
3.5818	0.380002	other		2.07152	3.13339	other
-2.6305	0.560457	other		3.53011	-2.34753	other
-2.32334	0.182776	other		-0.747661	1.94285	other
-1.82406	-2.46903	other		2.86668	3.09455	other
-3.20385	-0.774623	other		-2.43578	1.99959	other
3.14909	1.98497	other		3.83903	1.28047	other
-1.78499	0.48301	other		0.839972	-1.89619	other
1.97868	1.31234	other		2.02374	0.977565	other
3.94492	2.85986	other		-3.90252	-0.0694216	other
3.43685	2.46599	other		-4.18432	-0.515774	other
2.43054	2.64044	other		2.08868	2.2311	other
1.32108	-1.87543	other		1.66676	0.358212	other
1.25611	-0.977058	other		-3.57829	0.586927	other
-0.187961	0.408598	other		-0.858061	1.61395	other
0.694558	4.53179	other		1.70874	4.3621	other
-0.755761	1.34453	other		1.97468	1.60735	other
2.56939	2.83699	other		3.19213	0.560559	other
-0.259096	5.3464	other		2.33351	0.369778	other
-0.523147	4.05398	other		1.48018	2.5916	other
-1.11905	1.13263	other		2.22948	0.875015	other
2.13225	1.7489	other		0.28193	2.63739	other
1.89593	1.29814	other		1.28222	-0.20425	other
2.60346	1.20781	other		2.63773	2.67926	other
2.72691	1.10949	other		3.01289	0.964006	other
0.534141	4.59447	other		-2.507	-0.899424	other
2.97497	-2.14261	other		-0.634422	2.13107	other
1.92171	2.97827	other		2.81796	2.58325	other
2.69082	-2.1876	other		3.44205	-1.88654	other
0.994863	-3.19704	other		0.442705	-2.86342	other
-0.212469	5.18206	other		1.18532	-0.0191302	other
2.43445	3.73604	other		0.592792	0.577567	other
1.45252	2.69361	other		1.18485	1.78121	other
1.46363	3.92355	other		1.75774	-2.15641	other
0.582428	1.39316	other		0.406509	-1.72865	other
2.48872	2.80544	other		2.09852	-2.79577	other
2.27465	1.71394	other		1.37086	0.772659	other
0.993137	3.84179	other		-1.31818	-0.36538	other
0.248888	4.55227	other		3.18073	0.656407	other
0.467513	4.73408	other		1.42495	1.97251	other
0.145242	0.557442	other		-2.74132	1.69326	other
3.07916	3.34442	other		2.28559	0.743408	other
2.94716	1.58269	other		-1.35329	-0.374332	other
2.4683	1.10791	other		0.544617	4.726	other
3.15108	2.86906	other		-2.45323	-2.46641	other
2.63053	2.59597	other		0.941156	2.95363	other
0.717479	3.24728	other		1.15054	2.88141	other
1.03277	4.08246	other		-2.61918	1.55557	other
0.0260478	4.5622	other		-0.976418	-1.37419	other
2.49124	2.6279	other		2.55701	2.49799	other
1.3715	4.25153	other		-4.19781	-1.61817	other
2.48859	2.21232	other		3.61252	1.24552	other
2.14388	1.46927	other		-2.99809	-2.84369	other
1.38018	-2.29861	other		-1.02339	3.77416	other
2.34389	3.23746	other		-2.88221	-0.893707	other
3.70745	-1.73295	other		1.41661	4.58721	other
1.38303	2.56106	other		2.23422	2.5121	other
3.69761	-1.91849	other		1.46024	1.49984	other
2.00956	1.41479	other		2.33376	0.975467	other
2.29765	1.986	other		1.83391	2.14275	other
0.557484	1.51594	other		2.48685	1.81838	other
-0.886422	0.919768	other		-0.441673	2.00312	other
4.96956	0.391166	other		-0.275485	1.35654	other
1.39788	2.09725	other		2.55203	-0.345047	other
3.87049	1.67354	other		3.09788	0.141768	other
2.11103	2.57404	other		2.11805	2.94957	other
-1.66306	-1.15373	other		-0.894083	0.685793	other
2.29209	-1.57083	other		0.824856	2.24485	other
-0.732585	-0.262146	other		1.90433	-3.41953	other
2.63497	3.52075	other		0.805489	4.47162	other
1.52927	-1.91848	other		1.93837	0.563121	other
2.44027	3.09512	other		-0.0997373	4.82195	other
1.25134	2.04671	other		-1.9823	1.46141	other
3.53081	2.30212	other		2.65986	2.70048	other
1.40351	3.3221	other		2.75579	0.984588	other
3.0637	3.21999	other		2.82169	1.17071	other
2.76995	2.23171	other		-0.819904	-0.877973	other
-0.968213	2.14567	other		-1.91609	2.13143	other
1.33931	2.78283	other		-0.676102	1.62797	other
1.79763	2.31304	other		3.48082	1.86614	other
3.56824	-2.01594	other		1.51418	2.48551	other
0.491647	5.88704	other		2.94228	1.99735	other
2.12861	0.916025	other		-1.61301	4.43495	other
0.474843	-0.499061	other		-0.334071	5.20291	other
2.35486	2.76534	other		-2.43153	1.72884	other
-2.09707	1.38886	other		2.1689	0.463238	other
-1.94003	4.16271	other		0.12529	1.21158	other
4.05135	1.64825	other		-1.06003	0.434546	other
3.91125	3.08091	other		-2.86027	-0.406958	other
2.16776	1.90743	other		3.81987	-1.48926	other
1.33541	1.45874	other		-1.63292	1.88002	other
-0.257031	0.575638	other		1.05289	0.182139	other
-3.52066	1.73921	other		1.17983	0.211503	other
0.84964	1.9108	other		3.30429	2.421	other
3.57767	3.23864	other		0.625654	1.27688	other
-0.569611	4.70894	other		1.65106	0.220511	other
-3.85302	-2.07446	other		2.48323	-0.458634	other
2.25261	1.91849	other		2.93759	1.72315	other
-1.74752	3.11374	other		1.0591	3.17192	other
2.21032	2.3161	other		2.67934	-3.61011	other
3.82399	2.71138	other		2.99674	2.09493	other
2.43751	3.06954	other		-0.958845	4.52637	other
2.44231	2.04947	other		2.58969	2.88245	other
-0.395014	1.9426	other		0.0695398	-0.0222465	other
4.53201	-1.09821	other		2.54597	2.11962	other
-0.484001	2.70643	other		-1.29322	1.32938	other
2.2526	0.275519	other		-1.76449	1.99368	other
1.99346	1.51676	other		0.878244	-3.47571	other
-0.0783411	2.45357	other		0.244156	5.30501	other
-0.55886	0.734723	other		3.13643	3.20206	other
1.80732	2.5309	other		0.121538	0.211674	other
-2.87701	-3.70028	other		-0.61824	2.89201	other
-1.38728	-0.571571	other		1.40171	2.1101	other
1.57539	1.32692	other		3.31511	1.85553	other
1.34402	-3.14433	other		2.31761	2.4461	other
1.15109	0.755256	other		-3.10417	1.39568	other
3.3771	1.46004	other		2.73655	-0.338155	other
1.33966	1.19717	other		1.68847	3.6162	other
3.91952	0.524297	other		-1.79053	1.71698	other
3.12755	1.03901	other		0.373049	0.50997	other
1.36061	0.672875	other		2.29367	0.200218	other
1.59065	-3.35987	other		0.351221	1.46733	other
-0.63082	2.09664	other		2.8637	0.338282	other
1.34385	4.4964	other		2.82359	-3.29671	other
0.226399	-2.70415	other		2.7882	2.49215	other
-2.00833	-1.6514	other		-0.796485	0.530833	other
2.87029	3.2906	other		-2.68851	-3.8929	other
0.899356	2.58829	other		0.641899	2.48873	other
0.215065	-0.705872	other		0.505743	0.0524606	other
0.801093	0.256319	other		3.31611	0.405092	other
4.33601	0.167255	other		3.12424	1.47063	other
4.54247	-1.19565	other		-0.63944	4.62306	other
3.57376	-1.47171	other		3.03222	0.307841	other
3.27007	-2.34927	other		2.20928	0.365653	other
2.82102	1.62128	other		3.95945	2.48821	other
3.01981	-2.31917	other		2.36657	2.20419	other
1.29791	2.87922	other		-1.76163	2.5361	other
2.57235	-1.05783	other		0.731623	4.19952	other
4.9901	0.455797	other		1.52321	2.07561	other
3.11469	-2.85772	other		1.62104	4.05504	other
-0.518387	4.36692	other		0.65695	4.58742	other
1.25748	4.74112	other		2.50684	2.42876	other
3.39993	2.05118	other		-0.497573	1.50844	other
1.52435	3.00258	other		1.61469	4.62247	other
3.62267	1.80367	other		2.02143	1.64195	other
0.559353	4.55298	other		3.33292	1.16654	other
3.09318	-1.45815	other		3.88616	2.77858	other
2.8795	1.91475	other		-0.121483	2.08097	other
2.09314	-2.8054	other		-4.22237	0.70484	other
2.59664	2.56526	other		0.0445667	0.830351	other
0.13361	4.21456	other		0.158544	0.0649726	other
2.77228	2.44185	other		-1.83771	1.80219	other
3.5848	1.80555	other		2.9104	2.29581	other
2.10187	3.46436	other		3.61744	2.97094	other
-0.506286	1.97325	other		2.04104	3.29513	other
1.29688	-2.68777	other		1.54622	2.74683	other
2.1493	1.2874	other		1.32883	1.17562	other
1.24987	3.86925	other		3.45379	1.49688	other
1.6698	3.92417	other		2.67276	-0.642485	other
3.03658	3.07839	other		2.30622	0.786846	other
1.46951	2.9132	other		-3.41763	-1.72175	other
2.75967	2.29267	other		1.39569	-0.517059	other
2.30969	2.1642	other		0.816411	-1.44632	other
-1.8514	2.022	other		3.75278	-1.64985	other
3.08755	0.976821	other		2.39935	2.05699	other
2.33188	-3.6279	other		-1.57826	1.70079	other
2.59019	-2.23095	other		2.94467	2.85908	other
0.0589204	1.09838	other		-1.36201	1.93424	other
2.33018	-2.69747	other		-1.37515	1.52465	other
1.12057	-0.740931	other		2.29844	3.29128	other
4.31751	0.0550893	other		1.61399	4.29458	other
3.04805	1.90658	other		1.36841	0.0935808	other
1.30318	2.07723	other		3.9062	2.77239	other
2.51259	-2.51247	other		-0.296819	1.59483	other
5.12542	0.738059	other		-4.42586	-0.725883	other
1.14975	4.29034	other		3.82354	-1.73637	other
2.37349	-1.97008	other		-1.64992	1.83368	other
4.42358	1.25634	other		3.41778	1.54169	other
1.93202	-1.71836	other		-0.488348	2.04788	other
2.59386	1.36178	other		-2.62201	3.23292	other
1.37522	2.07989	other		-2.99529	3.17548	other
1.07281	-0.727515	other		3.41256	1.23795	other
0.859252	2.43725	other		3.93605	0.9667	other
2.26074	-3.48499	other		-2.50775	0.90746	other
1.58731	-2.62455	other		-2.46901	2.26111	other
1.7564	2.87337	other		2.22281	0.451758	other
1.51953	3.54918	other		1.00552	-1.86797	other
1.10605	-1.55669	other		0.977724	4.19477	other
2.49153	3.04673	other		2.03742	2.93199	other
1.81827	2.38552	other		1.16864	1.09375	other
-1.83664	1.73398	other		0.887751	4.51395	other
0.211363	5.21002	other		1.13347	-1.80856	other
2.45591	2.89945	other		-2.95141	1.65278	other
1.57319	1.48225	other		2.13747	1.91279	other
-1.08593	1.58196	other		1.68875	0.077151	other
3.60823	1.50628	other		0.208647	2.45772	other
2.92916	1.32531	other		3.04685	2.63135	other
1.46974	-4.58654	other		-4.28792	-0.0201248	other
[truncated: 99,308 more rows]

## Sheet: Figure 1G
Top panel				Bottom panel
umap_1	umap_2	group		umap_1	umap_2	group
1.52962	3.03023	other		-0.300096	-0.933099	other
-0.234906	-0.0504379	other		5.43221	1.73162	other
3.52355	2.9469	other		-3.61272	2.52885	other
1.80829	3.00297	other		-2.30957	-1.09094	other
-0.247722	0.928579	other		-1.33186	-0.966398	other
-0.962178	-3.83361	other		-0.0958193	-2.90569	other
-1.92499	-0.744939	other		1.08826	-2.09938	other
0.632369	1.1544	other		-0.701502	-0.674181	other
-0.454305	0.801574	other		3.48003	-0.932289	other
-2.40764	-1.29484	other		-0.825527	-2.36569	other
-2.62693	-0.600756	other		-4.96606	-0.0508267	other
2.57327	1.27862	other		-5.00926	0.729241	other
0.319942	1.87058	other		-0.212331	-1.37357	other
1.52654	0.255327	other		1.68631	2.7736	other
-3.72756	0.542452	other		0.331356	-2.621	other
-0.621712	-3.71207	other		-0.213315	0.141788	other
-0.982024	-1.8765	other		-2.7912	2.48089	other
-0.606527	0.871594	other		0.211664	0.662822	other
0.26545	3.90583	other		-0.321107	-1.1286	other
-0.42647	0.182732	other		1.02119	3.10448	other
-1.62386	3.25043	other		-1.01694	-1.29122	other
-0.525922	-0.508484	other		-0.609214	-2.9961	other
1.59147	-1.24915	other		2.05968	-3.21267	other
-0.54713	2.78309	other		-0.705404	-1.25896	other
3.83244	0.051441	other		1.49992	-2.8653	other
1.83461	-3.4059	other		-1.64979	-0.452214	other
0.304778	-1.86104	other		0.00888687	-1.1724	other
1.22713	-0.437336	other		2.96744	-0.93311	other
5.55346	1.3405	other		1.88412	-0.927776	other
0.457791	-0.0011385	other		-3.61699	0.447952	other
-1.1575	-2.74336	other		0.618069	0.660613	other
1.55322	-3.19081	other		-0.107899	-2.5883	other
3.86597	1.86394	other		-2.94772	0.526201	other
0.7755	0.808902	other		-2.52278	-0.598092	other
-0.032654	2.63203	other		3.43483	-0.953916	other
-1.10667	0.508816	other		-0.806209	-3.66698	other
1.9063	1.60995	other		-0.715507	-1.21608	other
1.05053	2.37772	other		2.87544	-1.13132	other
2.00834	2.73869	other		-3.38561	-0.47304	other
2.15995	-1.08444	other		0.010889	-1.05693	other
1.65153	2.87717	other		0.886652	-1.33649	other
1.37173	2.41769	other		1.64367	3.88318	other
1.68662	2.36111	other		-0.888121	0.183626	other
-2.01351	-1.43598	other		0.948528	1.17573	other
-0.683758	-1.56577	other		-3.7942	1.19764	other
3.22336	1.27869	other		0.240851	-1.2161	other
-0.569425	1.37979	other		-4.77093	0.862807	other
1.32046	1.54041	other		1.31251	2.35313	other
-2.82387	-2.29323	other		-2.66258	0.643987	other
0.126252	0.219892	other		-1.24482	-0.0688356	other
0.667613	-0.886607	other		-2.97695	1.20705	other
1.09176	0.48074	other		1.21406	-3.92007	other
-0.701488	1.04706	other		-3.61761	-0.641258	other
1.28864	-0.69996	other		0.836746	-1.34184	other
2.35824	3.15734	other		-1.70166	-0.898756	other
1.69916	3.12423	other		-0.956979	-0.139352	other
2.59572	-2.50239	other		0.277285	3.75562	other
-0.368226	0.426198	other		-0.334815	-3.40637	other
-1.48211	-0.45011	other		0.118587	4.22536	other
-1.3297	-0.203287	other		-0.488642	-3.4528	other
0.621073	2.02157	other		-1.85274	1.84479	other
2.0665	-0.819542	other		2.01468	0.770734	other
1.52836	-1.28195	other		-5.42834	1.1106	other
1.56652	0.242381	other		2.98636	-2.04955	other
-0.44735	3.51681	other		1.19252	-3.00701	other
-1.32156	-0.865869	other		-3.36578	2.19753	other
2.63556	-2.44113	other		-0.164319	-0.836873	other
-1.32274	-0.897481	other		-1.89711	1.79014	other
0.633891	3.01322	other		-0.21207	-1.45717	other
0.8843	1.20443	other		-0.580937	1.73044	other
0.4757	0.115234	other		-0.699285	-0.969532	other
-1.51096	0.802777	other		-1.48887	-0.998675	other
2.04169	2.9651	other		-0.798631	0.0908841	other
-0.274251	2.86621	other		-0.337473	-0.247502	other
-0.303108	4.27678	other		-1.18389	1.19735	other
-2.01631	-1.50288	other		-1.71489	-1.3945	other
0.0646979	1.30696	other		-1.15845	-0.297863	other
1.74784	0.684974	other		0.401124	-1.19217	other
1.70222	-2.04418	other		1.144	-3.41703	other
-0.652065	-0.106595	other		0.262763	0.0683983	other
3.08987	-3.24461	other		-5.08682	1.04687	other
5.239	0.500413	other		1.51228	2.03323	other
0.561346	-3.02395	other		-1.57203	-2.61778	other
0.525203	2.18479	other		1.29605	-2.87371	other
1.30102	1.91262	other		-1.90677	0.0787828	other
-0.521631	3.58863	other		-0.893459	0.151316	other
-0.28579	-4.04979	other		-4.12733	0.202601	other
-1.36417	2.96566	other		-4.7434	2.10556	other
-0.685057	-1.59993	other		-3.2387	-0.511183	other
1.04334	-0.692365	other		-1.27449	1.29552	other
-0.207455	-0.0117738	other		-2.48275	1.3434	other
0.761544	-1.36148	other		-4.21166	2.60841	other
0.315187	-1.74237	other		-0.659595	3.60586	other
4.84756	0.891511	other		0.514868	1.38027	other
-2.98918	0.828367	other		-1.43022	0.892443	other
5.41267	1.36707	other		-0.22361	-0.0891118	other
-0.0931156	-2.96423	other		1.58606	-0.849547	other
4.22228	0.327711	other		-3.92778	0.393217	other
-2.47891	-2.17825	other		-0.538491	-2.23942	other
1.58985	-2.4465	other		-2.08412	2.39175	other
1.94335	-2.72262	other		-0.991276	-1.36441	other
1.92355	-3.49005	other		-2.78445	2.27269	other
-3.85339	2.73907	other		-5.18134	0.498821	other
-2.97645	-1.07121	other		-3.0683	0.502504	other
-2.52981	3.62372	other		-2.31813	-2.47665	other
0.821014	1.17068	other		-0.925667	-0.471203	other
1.23178	-2.76012	other		-1.00791	-1.43127	other
0.947895	2.19107	other		-2.04741	-1.96898	other
0.900211	3.75121	other		1.26452	3.22606	other
0.885162	3.92645	other		-1.08825	-0.295434	other
3.12079	1.32274	other		-2.37268	3.10483	other
3.31816	2.85355	other		-4.49832	0.466619	other
1.79402	-2.59317	other		-0.981837	0.799434	other
-0.52363	-4.3076	other		-1.6287	-0.547698	other
1.27166	-0.255385	other		0.650972	-2.56751	other
3.60246	-1.00027	other		3.05623	1.23885	other
1.31577	3.22153	other		-2.00379	-0.180863	other
2.10375	1.01393	other		0.736871	-2.47877	other
0.908054	4.0386	other		0.371286	-1.26755	other
3.75843	0.365937	other		-2.11836	2.5966	other
1.7936	-3.90036	other		-1.5177	-3.25109	other
1.62125	2.08237	other		-1.02617	-1.19225	other
5.38751	-0.137484	other		2.44157	1.62359	other
1.03983	-3.78907	other		-0.489408	1.09593	other
1.07758	-0.363592	other		-0.0119951	-1.41933	other
4.26299	0.25878	other		2.96907	-0.771774	other
3.14025	3.63532	other		3.43873	-2.71034	other
2.43703	-0.790635	other		1.16528	-2.8186	other
-4.48064	1.92698	other		-4.14516	2.96478	other
2.05957	3.02217	other		-0.1432	-2.96526	other
0.596246	1.5269	other		-1.06763	-0.522002	other
2.34192	-3.16068	other		2.08961	-0.208743	other
-1.91442	1.46545	other		0.0783023	-1.84623	other
-1.70672	0.929332	other		-1.07982	0.0909004	other
-1.65301	1.01319	other		-4.03793	-0.208011	other
-2.94512	2.87932	other		-5.47734	0.702027	other
1.44337	-2.65791	other		0.548034	1.77137	other
-1.45272	1.61489	other		-1.74681	-0.436884	other
-1.57094	-0.848656	other		-1.65426	-0.786863	other
0.238775	1.31093	other		-3.22773	0.23783	other
1.78844	-0.669657	other		-1.06209	-1.24244	other
3.31572	2.90798	other		0.888334	-1.44762	other
3.65044	-0.817952	other		-1.21318	-0.0664758	other
1.53796	-0.554468	other		-3.00141	2.78742	other
1.53575	4.09313	other		0.296638	-0.0131789	other
0.0553971	3.97422	other		0.159669	-1.4679	other
3.08513	-0.9059	other		-0.0139215	-1.32998	other
0.0975124	0.184843	other		0.614063	-1.59221	other
2.64304	3.6941	other		-0.296336	-4.09336	other
3.33514	-0.33826	other		-1.21614	0.688354	other
2.78408	-3.23585	other		-1.01599	-1.29073	other
-1.66944	1.13842	other		1.64155	2.57478	other
3.7871	-0.472424	other		-1.33668	-2.22242	other
-0.563159	3.26206	other		-1.38702	0.5685	other
2.77815	3.15893	other		1.51011	1.31449	other
-0.194477	-4.07612	other		-0.314476	-1.87424	other
-0.504708	-3.80018	other		-0.692583	-1.87599	other
3.50966	3.2008	other		1.33009	2.89202	other
-1.85432	-0.638324	other		0.775192	-1.66369	other
3.33126	3.57009	other		-1.87249	-0.792895	other
-0.182488	3.83932	other		-0.805901	-1.36166	other
1.8861	-1.12915	other		1.23336	-2.11559	other
-2.3602	-2.11362	other		-3.37952	-0.240567	other
-3.14969	0.257328	other		-0.149555	-0.965175	other
1.11523	-2.4501	other		-0.889833	0.393372	other
4.86509	-0.909763	other		-5.07027	0.516785	other
-2.84264	-4.72055	other		-0.389589	-1.80944	other
3.72809	3.10711	other		-0.941023	-0.440877	other
0.242948	-0.376605	other		-2.89698	1.6497	other
2.6685	-2.3598	other		-4.76268	1.6573	other
-0.436213	0.808753	other		-0.0608776	-2.64793	other
-0.0830213	-1.7025	other		-1.90444	-0.420354	other
2.14206	-2.39251	other		1.01632	-3.59466	other
-1.12506	-0.0199217	other		-0.239624	-3.09996	other
1.34569	-3.03016	other		-2.8543	-0.972199	other
2.89735	-0.120561	other		-3.38164	2.2043	other
0.926903	-0.0535423	other		2.2756	1.32962	other
0.623163	0.556478	other		-0.870494	0.348279	other
0.827748	-2.39274	other		-2.36716	-0.501716	other
-4.07152	1.66328	other		-2.83873	-3.75518	other
-3.19824	2.1453	other		-5.56112	0.388659	other
-0.036504	-4.01244	other		-3.62705	-0.790497	other
0.0956624	-3.47351	other		-1.89594	1.93871	other
3.41522	1.79832	other		-0.0655848	-0.882532	other
-1.12634	2.2877	other		-1.92812	-0.169577	other
2.74173	1.40651	other		-4.9759	2.2908	other
4.6455	-0.785017	other		-0.565418	-0.714035	other
4.28353	1.70242	other		4.57153	2.65768	other
-0.525052	0.602069	other		0.96501	-2.69003	other
1.52611	0.281126	other		1.72879	1.13181	other
2.86236	-1.09271	other		-5.235	1.23187	other
-1.77545	-1.2729	other		-3.14594	1.85195	other
3.83428	2.92339	other		-3.11239	-0.231188	other
5.15005	1.38124	other		-2.47432	0.471492	other
-0.0902426	0.417533	other		-0.102306	-1.88602	other
3.10804	-2.26941	other		-3.13063	0.139203	other
4.61344	2.3664	other		-1.88049	2.39284	other
-4.51654	1.36959	other		-0.770646	-0.423152	other
1.90136	-2.89807	other		-3.51214	1.94612	other
-0.7132	2.59267	other		-3.05092	-1.50402	other
0.687565	-1.22661	other		-3.95717	2.62541	other
-0.144572	-0.169613	other		3.35622	1.95059	other
3.52709	-1.72382	other		0.993434	-2.34914	other
1.6678	-0.657088	other		-0.552815	-1.32343	other
3.185	-2.37693	other		-4.24849	3.04241	other
-3.33871	0.616976	other		-2.18273	0.691105	other
1.6112	-1.30985	other		-5.00239	-0.407542	other
-3.1069	2.14285	other		-0.0701095	-1.59774	other
-0.808462	0.189176	other		-0.138318	-2.41141	other
0.655809	3.7726	other		-2.91278	-2.04311	other
4.95924	2.20478	other		-1.46395	-0.227831	other
2.76984	3.10107	other		-3.63442	-0.299476	other
1.70669	-2.26757	other		-2.6202	0.866935	other
1.26362	3.48452	other		-0.675442	1.3128	other
-2.90477	0.898726	other		-0.23884	0.886845	other
2.11737	-0.990357	other		-1.65908	-1.40581	other
5.08764	-0.401501	other		0.575358	-0.807043	other
-0.359719	0.20363	other		-1.46841	0.947263	other
-5.68638	1.39905	other		-0.879995	-2.32044	other
5.37067	-0.146515	other		-0.620588	-1.14619	other
-2.91496	-4.7579	other		5.58624	-0.561758	other
4.43992	0.108419	other		-0.93954	-0.591887	other
-0.0242145	1.50069	other		-2.08903	-0.992169	other
-1.6784	1.12396	other		1.92124	-2.27323	other
4.09091	3.26917	other		0.664449	-0.890985	other
1.76485	-0.404679	other		-0.935118	-1.48865	other
-0.383526	-3.72632	other		-4.7234	-0.0337521	other
-1.34156	-0.357272	other		1.68839	3.05164	other
3.22405	2.75362	other		-0.715553	-3.1836	other
2.44102	-0.495274	other		-2.17525	1.28821	other
-0.332793	-1.81983	other		-2.76718	-0.791386	other
-1.31479	3.26422	other		-1.7916	-0.342368	other
-2.40029	-0.249848	other		-0.8046	-2.0504	other
2.03267	3.47659	other		-1.42456	0.599524	other
0.558261	1.29274	other		-0.0635043	0.0599136	other
2.28452	2.75864	other		0.301419	-1.71008	other
2.28607	3.37723	other		-4.53211	0.765291	other
-0.241117	1.31549	other		-3.47018	-0.879283	other
4.28891	0.973145	other		1.56254	4.16647	other
-0.441236	-1.20215	other		-2.28135	0.758887	other
0.796537	0.848245	other		1.78661	1.85452	other
2.38866	1.36306	other		-0.593419	-1.24703	other
1.31178	4.22705	other		1.04259	-4.08545	other
1.779	2.60753	other		0.154508	4.29328	other
2.08456	-0.653537	other		2.40848	-0.749487	other
1.30502	-1.18101	other		-3.64402	2.49833	other
-4.8263	0.20369	other		-4.41262	2.19745	other
1.53804	-2.92978	other		-1.10918	-1.2265	other
-0.633907	3.0963	other		-1.6956	1.98274	other
0.915819	3.28324	other		-5.08959	-0.115824	other
-0.443335	0.815601	other		0.49728	3.96125	other
1.46699	-3.0807	other		0.0177689	-2.0038	other
3.06872	0.0874867	other		-0.897343	0.152835	other
5.06661	0.0263607	other		-3.51845	1.80245	other
-0.418464	-2.84415	other		-2.50087	-2.84791	other
0.866964	2.10442	other		-2.62693	1.70308	other
0.378368	-2.94645	other		-0.226383	-0.606084	other
-3.96144	1.68626	other		-3.7748	2.8537	other
-2.42475	-4.81771	other		-3.97124	0.375521	other
2.06026	7.05231437012621e-05	other		-1.94052	0.734807	other
-1.23922	-0.053744	other		1.73057	-1.16888	other
-0.317421	-0.87736	other		-4.27091	-0.217151	other
1.5109	-2.07792	other		-3.61612	3.47908	other
2.08665	-3.12472	other		-1.38577	-1.41486	other
5.05309	1.46647	other		-3.69011	-0.591834	other
1.33353	-1.12851	other		-3.03794	-2.4494	other
1.13363	3.13038	other		-2.38634	1.80804	other
0.420644	3.80404	other		-3.46271	0.931405	other
1.21992	-1.32145	other		-3.05289	-0.889932	other
3.58645	-0.542199	other		-1.86604	-0.10466	other
4.29231	2.22276	other		-1.95909	2.36186	other
-1.73873	1.6125	other		2.41834	-3.75671	other
-2.58327	-1.30539	other		-0.825535	-0.88865	other
-4.20766	2.79944	other		2.69214	-0.184683	other
4.70211	2.12554	other		-0.274811	-0.675459	other
0.0571094	-2.46332	other		-3.36679	-0.783675	other
3.87518	-0.40566	other		-0.100347	-0.836725	other
3.60822	2.9054	other		-0.329094	4.18733	other
-4.3668	-1.18393	other		-0.507853	-1.3777	other
3.57285	-1.44916	other		-1.27246	1.02826	other
1.82352	-2.04541	other		0.724684	-0.530357	other
2.17048	-2.60255	other		-5.54396	1.31889	other
1.25145	-0.193878	other		1.24121	-0.179337	other
4.57747	-1.15176	other		-3.22752	-1.94478	other
0.862663	1.92874	other		1.64365	-2.60931	other
2.19644	0.629956	other		-0.771549	0.564904	other
1.10086	4.46156	other		-2.18957	-0.810322	other
1.12396	-2.18771	other		-0.364011	-2.09629	other
-0.0393212	3.02491	other		-0.845563	-1.6168	other
-2.70613	0.330303	other		-2.41874	0.56969	other
-0.877423	0.755269	other		0.405418	-1.75655	other
1.61815	-0.510939	other		-3.82565	1.59278	other
2.05305	-2.71941	other		-1.06907	-1.6609	other
-2.76119	-0.101561	other		-0.927655	-0.839502	other
-3.87656	0.773567	other		-1.80718	0.759471	other
-1.30314	1.35154	other		-4.78603	2.29744	other
0.850974	-3.90631	other		-2.83274	0.0154183	other
0.225297	1.28304	other		3.16301	1.63075	other
0.347496	2.27797	other		-0.841015	-0.143583	other
1.85141	2.70439	other		1.21329	-1.57928	other
-0.450824	2.56622	other		-2.32669	-2.27503	other
4.90976	2.34933	other		-2.45281	0.815871	other
1.1416	0.453912	other		-2.82338	0.648931	other
3.19594	-2.73375	other		-0.746829	-1.27429	other
-1.96977	3.69542	other		0.822899	0.032879	other
2.18118	-3.14447	other		0.292725	-2.52714	other
2.5561	2.50818	other		-0.826215	0.716002	other
-1.06175	-3.20489	other		-0.380604	-0.888754	other
4.74348	0.360909	other		-0.797998	-1.46412	other
-1.04872	1.41537	other		-3.70423	0.906173	other
3.14991	1.6997	other		0.477619	-2.37451	other
2.06011	2.40439	other		-1.20973	0.673621	other
-0.315065	-2.49652	other		-0.980568	-1.70479	other
-2.85295	-0.686479	other		-1.52162	0.149147	other
-2.14628	-5.40864	other		0.588833	3.15142	other
0.563577	-1.09325	other		-1.7379	-1.72787	other
-1.68042	1.15562	other		-0.0731447	-3.07138	other
-2.22903	1.35315	other		0.359113	2.90718	other
0.66985	-0.634694	other		5.53985	1.62925	other
0.774635	4.21319	other		-3.59959	-1.37215	other
4.14198	2.60329	other		4.49116	1.25722	other
0.307167	-0.0556074	other		-2.8819	1.37696	other
1.36944	-0.154571	other		3.83228	0.626904	other
1.28481	0.491631	other		1.48203	-3.31817	other
1.20949	0.652343	other		-2.55995	2.23685	other
-5.0197	0.962412	other		0.47505	1.89283	other
1.28402	1.33935	other		-4.04023	-0.147189	other
-0.270763	0.320967	other		-0.968384	-3.10751	other
-0.81259	2.70793	other		-3.21254	-0.515673	other
2.82329	-2.41574	other		0.40812	-1.48913	other
1.82582	-2.04083	other		-3.265	0.570869	other
1.8744	-2.91916	other		0.831091	0.426768	other
-4.63178	1.04223	other		0.897443	-2.92196	other
-0.472927	0.698506	other		-3.48309	2.16873	other
4.64097	0.651537	other		-3.01872	0.790943	other
1.16438	-1.99731	other		-0.70389	-1.58397	other
-2.36465	-0.0507869	other		-1.30353	-1.18586	other
-2.16197	3.49994	other		0.386908	3.16155	other
-5.40365	1.65329	other		-3.84492	0.154455	other
4.18401	3.03743	other		0.424196	-4.33949	other
-2.06029	0.772812	other		-2.54856	-1.57772	other
-4.49176	-0.143941	other		-1.86054	-0.744079	other
4.99376	2.08522	other		-0.906871	-2.29914	other
2.22082	2.30006	other		-4.21363	2.99864	other
2.03739	-2.51045	other		-3.20345	1.29919	other
0.391093	-2.34603	other		1.40225	-2.97063	other
0.2959	3.55299	other		-0.0559728	-0.349377	other
0.470552	-3.57969	other		-3.95556	-0.946642	other
2.79605	2.8025	other		-3.62477	-0.324502	other
-0.111129	-5.04409	other		-2.16972	-2.09579	other
-0.382881	-3.84158	other		-4.45945	3.14072	other
-4.92679	2.02523	other		-1.68314	1.18233	other
1.72877	-2.5046	other		-0.95918	2.03124	other
-2.33802	0.178737	other		2.30174	1.61272	other
2.46102	0.428656	other		-2.71553	-2.47883	other
2.1198	-1.92914	other		-4.68573	2.57953	other
3.96661	1.80217	other		-4.20198	1.44179	other
0.802461	3.30094	other		-3.41547	1.93124	other
-0.340576	2.97964	other		-2.22899	1.29782	other
0.303107	2.98869	other		-2.94588	1.89527	other
2.51932	-0.421302	other		-3.85863	1.37126	other
2.13608	-1.20709	other		-1.1741	-1.39663	other
0.730997	1.725	other		-0.328573	-1.84194	other
5.34495	1.65859	other		-0.453122	-1.17751	other
-0.187644	-3.63104	other		4.16276	2.812	other
-0.639278	1.63433	other		1.1417	0.0823828	other
2.01057	0.941595	other		-1.59543	0.520904	other
0.226703	2.63718	other		1.45196	1.09024	other
4.24768	2.64176	other		-2.04689	-2.98355	other
-0.625638	-1.94062	other		-0.638315	2.97622	other
0.55385	3.1523	other		-1.62085	-1.36005	other
-0.598371	3.63859	other		-1.57442	-1.33193	other
-0.802591	1.26697	other		0.6868	-1.26418	other
0.650442	2.55375	other		-0.939734	-2.20635	other
4.12393	2.3392	other		-2.34222	1.78818	other
-1.92634	-0.709706	other		1.83555	2.82208	other
-0.317378	-2.0826	other		-0.0864672	2.77615	other
0.473982	4.46034	other		-1.35133	0.849751	other
3.95511	2.70097	other		-2.34997	-2.36375	other
1.8075	-2.41273	other		-0.0903187	3.41919	other
4.29009	1.12271	other		1.65375	-1.06987	other
3.43581	-2.24708	other		-1.57935	-1.45013	other
1.48823	-0.48677	other		-0.444582	-2.0182	other
3.7873	2.74171	other		-0.193417	2.43039	other
5.58137	0.48913	other		-4.13477	1.87814	other
0.928908	-3.08516	other		-2.32281	-0.979152	other
-1.15811	-2.75097	other		-3.02548	-0.500254	other
1.47392	-0.505483	other		-0.299545	-0.0306321	other
0.917922	3.65779	other		-2.1153	-0.549358	other
1.3166	-0.965886	other		-0.573572	-3.16126	other
2.76283	-0.122904	other		-1.41489	-0.815774	other
1.38635	4.20837	other		0.593772	-0.0802515	other
4.45186	-0.908836	other		-0.62372	0.671929	other
2.54398	3.64313	other		0.449375	-2.36636	other
-0.539418	-2.79944	other		1.68612	-0.118777	other
2.42527	2.74876	other		-0.988088	1.42528	other
-0.821474	-1.69202	other		-4.27975	-0.547232	other
-2.48233	-0.233658	other		-2.15937	1.10507	other
3.68827	2.48239	other		-3.0508	-0.403996	other
1.79679	2.27053	other		0.607205	2.96431	other
0.788106	4.04171	other		-2.08347	-0.105313	other
-3.78191	0.779637	other		1.45204	2.32247	other
0.915671	4.12947	other		-2.36577	-0.304082	other
-3.88894	2.38876	other		-3.72349	-0.909767	other
-0.125124	3.04605	other		-1.42072	0.389598	other
0.776149	-3.23645	other		0.771612	3.60255	other
5.46539	0.481071	other		0.346526	-3.6682	other
4.03652	3.07406	other		-2.88195	0.0898655	other
-2.07657	-0.0783736	other		-0.818148	0.918999	other
0.638641	3.63681	other		0.17748	4.42201	other
1.86558	-0.585325	other		5.27707	1.26752	other
5.44414	1.01573	other		-3.87898	1.39722	other
-0.0748254	3.52644	other		-1.1721	-0.250119	other
-0.896343	-1.31345	other		-1.88993	-1.36651	other
4.12352	0.443603	other		-4.92689	2.61299	other
1.86556	3.49252	other		-2.07656	0.981059	other
-0.0942445	-2.2697	other		-1.70083	0.872602	other
5.04945	-0.144983	other		-3.72288	2.30865	other
-0.736454	0.127934	other		-0.0525918	2.42532	other
3.38807	-0.144148	other		-0.68333	-3.02406	other
-1.68267	-0.947951	other		1.58516	1.1908	other
0.979112	-0.444607	other		0.468316	-3.13504	other
4.24244	-0.468485	other		-3.59809	0.376159	other
-0.630622	-3.4175	other		0.630354	2.06318	other
4.83516	1.14339	other		-1.01198	2.49093	other
-0.267038	-3.99063	other		-1.3441	0.935135	other
4.75159	1.28619	other		0.359155	-2.29197	other
-0.247802	1.23103	other		-2.11119	0.110395	other
0.0136974	-0.613674	other		-2.05809	1.49669	other
0.806065	3.75592	other		-0.256319	1.88763	other
1.59414	-2.75772	other		-0.528982	-1.1071	other
0.979022	1.39536	other		0.0877415	-0.658526	other
1.01734	2.571	other		2.04994	2.4886	other
1.92129	3.81881	other		-3.70916	1.49639	other
-2.1166	-2.92689	other		-1.13926	0.548225	other
3.81143	3.13663	other		-0.35222	-0.888377	other
-0.184727	-0.455464	other		-4.45088	3.15804	other
0.980499	-0.576899	other		-2.35846	-0.229906	other
-0.511611	3.96263	other		0.314368	-3.15043	other
5.38712	0.508073	other		2.06007	1.78257	other
-0.378229	1.0687	other		-1.99621	2.52279	other
4.39208	0.38849	other		4.88264	-0.00524544	other
1.25183	-0.795503	other		-1.62897	0.959891	other
-1.68498	1.52637	other		2.04992	-2.73825	other
-3.96217	2.58459	other		2.1788	-2.20335	other
4.23929	2.31847	other		0.53877	-0.372025	other
-4.41626	0.509495	other		1.03944	-0.450553	other
-0.905003	0.585974	other		-0.711523	-1.14701	other
1.26398	-0.963851	other		-0.191357	1.79424	other
0.358416	1.62253	other		-1.39955	-2.17888	other
0.0858511	3.93258	other		-1.04618	1.75835	other
-1.66973	1.50203	other		-5.32071	1.13442	other
1.95192	3.11207	other		-0.697863	-3.02076	other
3.84195	0.993006	other		-5.45834	0.582043	other
2.07869	-2.27028	other		1.38226	3.88005	other
1.08629	3.75333	other		-1.49441	1.00078	other
2.21911	0.621358	other		-0.328623	0.581537	other
4.30811	1.25544	other		4.53663	1.18855	other
-0.696971	-2.64213	other		-2.63286	1.27782	other
-0.188446	-3.29611	other		-0.538809	1.95687	other
0.743076	-2.44794	other		-1.09668	0.249169	other
1.51291	3.75627	other		-1.08995	4.43088	other
-0.821941	-3.39772	other		-2.25243	0.0231048	other
4.75044	1.63041	other		-0.7115	-0.383607	other
1.43659	3.48215	other		-0.65137	-2.36348	other
0.577957	3.94351	other		-3.87629	1.368	other
-1.17629	4.0969	other		-2.28486	0.491762	other
2.47438	3.08644	other		0.809626	-0.894508	other
-1.01943	2.15541	other		-0.53073	-2.74259	other
1.23131	3.69406	other		1.74834	2.38236	other
3.99081	3.30093	other		1.00725	4.28651	other
4.17032	3.22911	other		-3.2642	0.0935354	other
4.22542	0.244353	other		1.02887	-2.34002	other
-0.318848	0.564736	other		-2.81243	-1.82546	other
5.05102	2.2099	other		-1.43116	1.33704	other
-3.7168	0.683047	other		-2.1932	-0.00294881	other
1.81011	-1.62268	other		-1.93268	-0.435438	other
2.30666	-1.62014	other		-4.72858	2.22702	other
4.67745	0.0579319	other		-0.681181	-3.03604	other
5.28231	0.220531	other		-0.291672	-0.736018	other
-0.189957	0.182192	other		1.64507	0.183888	other
0.611631	0.136022	other		-1.7041	-0.0546023	other
1.70432	1.18056	other		0.892367	3.60079	other
1.40168	-3.11987	other		-4.87787	0.95798	other
-1.23827	-1.3753	other		-1.10758	1.20906	other
3.90072	2.98784	other		-2.17242	-0.72749	other
0.621618	1.02892	other		2.2449	-3.15572	other
-0.647543	-1.29716	other		-0.682696	-0.164527	other
2.12974	-3.39329	other		-2.4106	1.65544	other
0.38344	-3.26745	other		-3.68665	2.43632	other
1.66784	-2.60307	other		-2.1165	-0.787984	other
-1.73661	3.41233	other		3.71072	1.05528	other
-0.705861	2.37266	other		-4.47193	0.733664	other
2.1363	-1.96494	other		1.91399	-3.24194	other
1.1254	2.71862	other		-1.499	-0.993495	other
-2.60627	0.017255	other		-1.81109	-2.28116	other
0.955159	-3.63257	other		-2.27695	0.712084	other
0.479145	0.383602	other		0.0894833	-0.298026	other
0.087983	-3.25257	other		-2.45973	-2.30832	other
-1.22812	-2.06808	other		0.0801286	-2.29878	other
0.44456	-2.02805	other		-3.72719	2.17407	other
2.19316	-0.66044	other		3.78012	-1.86948	other
0.404255	0.675369	other		2.72232	3.64158	other
4.71264	1.21112	other		-0.106687	0.889061	other
-0.197778	2.40117	other		-4.53767	0.868123	other
-0.593096	-0.224455	other		-2.97642	-0.23989	other
-4.5912	2.85611	other		-1.57558	-1.37661	other
-2.06728	4.2489	other		-3.76147	2.19116	other
0.0497894	4.53378	other		-2.31666	-1.78844	other
3.22178	2.96157	other		1.36409	3.58479	other
-0.289956	-0.974145	other		-3.39591	3.18929	other
-4.80764	1.30272	other		-0.456039	-1.72159	other
0.22914	-0.744468	other		-3.70972	0.360707	other
1.16198	-1.73713	other		-0.134222	-1.36817	other
4.00727	2.26007	other		1.3568	1.19418	other
5.11859	0.470251	other		0.863336	-2.62635	other
2.71661	-0.689301	other		-1.86618	-2.15897	other
-2.70721	3.23535	other		-3.7255	0.0165912	other
2.48858	-2.98426	other		-0.636768	1.5122	other
-1.44598	2.89286	other		-1.65835	-0.967846	other
-4.32275	-1.15991	other		1.60488	-3.43618	other
1.89381	-1.86474	other		-1.31007	-3.24688	other
0.987198	-1.88765	other		0.241622	-2.91766	other
2.97671	3.59189	other		-1.95091	1.03319	other
3.91958	-0.726791	other		2.30403	1.51436	other
2.32873	2.34963	other		0.617892	-2.22039	other
2.21191	3.55763	other		1.4683	0.363446	other
1.51025	-3.01354	other		-0.546958	1.30912	other
0.563907	-1.54095	other		-2.61777	-1.29857	other
0.514412	-1.4569	other		-1.52986	-0.818922	other
-3.04897	1.27988	other		-1.78902	-0.480592	other
0.0911263	0.665761	other		-3.93298	0.487443	other
2.24075	2.94315	other		-2.88195	0.0540328	other
-3.2637	1.23528	other		-4.15588	1.8989	other
-1.49901	1.00514	other		1.55095	0.661531	other
-2.685	0.729305	other		-2.14917	0.0409912	other
-3.60148	1.24218	other		5.00398	0.870131	other
-0.589964	1.08064	other		-5.43785	0.387202	other
1.88566	3.65656	other		-1.8123	-1.17449	other
0.792924	2.94824	other		-0.522968	-0.410017	other
1.62268	-3.33894	other		-2.16885	1.49531	other
1.3641	0.638383	other		-2.82445	2.04196	other
-1.14152	-3.35965	other		1.42497	-1.75654	other
-3.20949	3.47304	other		1.31987	-3.25157	other
1.14365	-2.29491	other		-2.77378	1.22101	other
2.0872	-2.46262	other		-0.867197	1.02618	other
2.05293	-3.45151	other		0.265717	-2.94088	other
1.8444	2.09513	other		-2.271	2.25225	other
-0.37111	4.25221	other		-1.81933	1.73629	other
-0.960664	0.897968	other		1.79961	2.74513	other
1.7864	4.01168	other		-3.23814	2.98397	other
-0.190341	-2.75331	other		0.534146	-3.07934	other
0.154483	2.42108	other		-4.16353	-1.17174	other
-1.69373	3.40725	other		-0.720367	0.985623	other
-1.25457	1.37463	other		-0.854141	-0.487032	other
3.28313	-0.201412	other		0.821452	-1.54373	other
0.240872	1.23269	other		-2.62285	-0.356044	other
0.00779694	-1.31151	other		-2.31914	0.831868	other
5.38879	1.45845	other		-1.9417	1.59361	other
1.07693	-2.45604	other		-2.16466	2.27302	other
0.0772076	0.0883182	other		-1.8772	1.58818	other
1.25356	-1.0051	other		-3.62725	-0.125586	other
-2.84419	0.638371	other		0.211186	-3.2621	other
3.04927	-0.0841955	other		-0.66406	-3.01549	other
-4.39475	2.62145	other		4.14141	0.293512	other
0.490935	0.464792	other		-0.772498	-1.1534	other
3.10016	0.176614	other		-3.99286	0.0855227	other
2.38627	-0.744834	other		-1.88584	-2.83907	other
5.33581	1.68507	other		-1.6439	-2.11293	other
3.9942	-0.181275	other		-0.29872	-1.86323	other
-2.49494	-0.302033	other		-1.46209	0.0514252	other
0.246807	-0.0694353	other		-4.69387	0.281499	other
-2.48216	3.23753	other		-0.0685217	-4.26798	other
1.06217	-2.08031	other		-2.54886	2.43434	other
3.96459	-0.554623	other		-5.51899	1.07387	other
-2.86842	0.693232	other		2.04738	-0.955724	other
1.82522	-0.389997	other		0.329421	-2.23357	other
-2.9449	2.12753	other		2.06458	-4.07144	other
-3.71206	2.86873	other		1.01491	-1.31846	other
-1.1802	1.06767	other		-0.795909	1.04329	other
4.21149	2.95131	other		0.866112	-4.02157	other
1.25101	1.01471	other		-1.75042	1.11162	other
0.437428	-0.569415	other		-1.92606	2.02576	other
1.61625	1.09349	other		-3.37549	1.49412	other
-2.79065	0.0412111	other		0.161273	-3.81241	other
4.90428	2.11433	other		-0.174036	-2.73682	other
0.995785	2.9533	other		0.185127	-2.08142	other
4.5378	-0.963737	other		-1.28497	0.588585	other
4.64778	2.71373	other		-4.49107	1.35557	other
-2.65513	1.24764	other		-1.3334	-1.35646	other
0.329721	0.867619	other		-5.53463	0.998144	other
-0.897345	1.68127	other		3.93283	2.75941	other
0.108185	-1.66647	other		-3.93784	1.35891	other
2.57242	2.31631	other		-3.73645	1.95476	other
1.34123	2.67198	other		-1.02818	-0.73659	other
0.275753	-1.68991	other		-2.79333	-0.511193	other
-1.80362	0.679493	other		-2.32042	2.68968	other
-2.3385	3.55932	other		-0.135227	3.29881	other
5.39268	1.47068	other		-3.06171	0.620493	other
-0.0142704	1.68677	other		-2.4438	0.619914	other
-0.454195	1.2541	other		-5.06778	2.78614	other
2.32406	-3.72031	other		-2.10879	2.463	other
-0.489418	2.71561	other		1.09062	0.268023	other
-0.580539	2.15362	other		-2.27538	2.53416	other
-4.31645	3.14474	other		-0.993127	0.322569	other
0.0673075	3.23785	other		-1.91585	0.0950168	other
4.09398	1.79768	other		-5.75736	1.08282	other
-1.21073	0.728357	other		-3.71872	3.03763	other
-0.929703	-0.957722	other		-3.14324	0.0842619	other
0.437423	2.73359	other		-1.4615	0.229961	other
1.56198	2.00701	other		3.42294	-2.37265	other
1.01295	-2.11627	other		-1.38709	2.43353	other
-0.676796	-0.551086	other		0.511797	-3.6486	other
-2.45578	-0.0353784	other		-3.90573	0.151524	other
0.0563279	3.44238	other		-4.21163	1.53523	other
-0.869593	0.894618	other		-4.6735	2.82487	other
1.07172	0.773137	other		-3.39858	-0.748331	other
1.36289	3.10981	other		-4.21057	1.83931	other
0.851067	3.10706	other		-3.84984	-0.583581	other
2.53874	1.48963	other		1.5369	-4.09427	other
0.847139	1.19004	other		0.492147	-3.00182	other
1.37395	-3.00263	other		-0.588591	-1.59486	other
-0.307611	-0.638711	other		1.18184	-1.40524	other
4.35203	1.05784	other		-2.52004	-0.519748	other
3.12976	2.45122	other		-1.81764	1.26193	other
0.992184	-1.47367	other		0.198693	-2.94735	other
-1.91541	1.14865	other		-0.125976	-2.08287	other
0.736492	4.06372	other		0.302623	-2.90817	other
1.02988	2.32584	other		-0.66297	-1.0516	other
-5.04425	1.67279	other		-1.79334	0.82172	other
2.16852	-2.56445	other		-2.24785	-0.497451	other
1.73233	-0.498106	other		-0.895154	2.02329	other
-4.3868	1.84171	other		-4.04101	2.1975	other
-0.888838	1.09503	other		-2.06457	3.79814	other
4.18153	0.00262369	other		-0.404848	0.197427	other
3.94407	1.51907	other		-4.12143	1.00518	other
1.8905	2.87285	other		-3.67654	-2.27292	other
2.36955	1.46694	other		-3.90665	-1.68346	other
4.24234	2.2161	other		-5.16254	1.01183	other
1.79912	4.07213	other		-3.84874	2.08462	other
0.356365	1.96658	other		1.37011	-3.65453	other
0.248396	-0.59945	other		-3.65212	3.07821	other
0.309432	-2.74156	other		-1.24129	-2.99383	other
4.89651	1.05599	other		-1.14683	-1.70867	other
0.0165476	-3.89974	other		-1.47521	1.22419	other
1.35641	-2.63743	other		0.274801	-2.15242	other
-0.429111	-1.52104	other		-4.20383	2.97638	other
2.45982	-3.50295	other		-0.0074114	-1.29452	other
-1.15041	-0.481901	other		0.11668	-2.33658	other
3.98268	3.3274	other		-0.701799	3.17992	other
4.79777	2.43233	other		0.274937	-0.957442	other
4.16322	-0.687827	other		-1.25278	-1.11403	other
2.98693	3.63358	other		-0.345565	-1.92763	other
5.05247	1.0944	other		-3.17332	0.105043	other
5.10401	0.52301	other		-0.625039	-1.82209	other
0.753085	0.209704	other		-3.49929	0.125644	other
1.92802	-0.0196841	other		-0.314659	2.00338	other
5.32804	1.46373	other		-1.77813	-3.20909	other
-0.70864	-2.37071	other		4.53496	0.795511	other
0.472994	2.58832	other		-2.79136	-4.01449	other
3.46097	-1.55016	other		-1.0859	0.194474	other
0.503321	-0.693374	other		1.97468	2.37961	other
-0.24356	4.08837	other		-4.16822	1.99747	other
0.500521	-1.83841	other		-0.513231	-1.55844	other
-1.11223	2.9498	other		-2.72811	1.88126	other
1.02618	0.272261	other		-5.13636	-0.136322	other
2.91904	-1.48194	other		-0.875597	2.07617	other
0.738845	2.30429	other		-0.23001	-2.00434	other
4.11979	2.39557	other		-4.16975	2.83177	other
4.7596	2.02387	other		-0.929803	3.08187	other
1.02346	4.15628	other		-0.729905	0.504685	other
-1.03925	-4.85549	other		0.720964	0.845255	other
-0.941856	-3.23674	other		-0.787695	-1.34585	other
0.53833	2.46066	other		-4.46152	1.24969	other
1.84787	-2.96466	other		-0.785754	0.359957	other
-2.28249	-1.26824	other		2.01776	2.24515	other
-0.0400207	-1.76552	other		-0.531349	2.34881	other
-0.275768	-3.72786	other		-1.62959	-0.105282	other
-1.11096	0.748112	other		-3.22474	1.31055	other
0.945418	-0.910282	other		0.750165	-0.435902	other
3.93674	0.210282	other		-3.32898	-0.2829	other
-0.0269361	-2.39138	other		-4.20289	2.29889	other
1.38063	0.294191	other		3.81039	1.21204	other
-2.95851	-0.619365	other		1.3254	-3.34084	other
4.73502	2.50215	other		0.742594	-2.06541	other
5.00184	-0.480653	other		-2.29794	2.13465	other
0.905809	-2.272	other		-0.68338	-0.33276	other
-0.983097	4.05416	other		-0.225027	-1.50471	other
0.41405	3.39779	other		-0.220333	-2.71631	other
0.0888905	1.4421	other		-1.8135	-1.26562	other
2.61639	2.06146	other		-1.10145	-1.61838	other
5.11141	0.819238	other		-2.32983	-3.00443	other
-1.46272	3.21415	other		0.471675	-1.65858	other
4.42125	2.18296	other		-0.371586	4.13242	other
0.405446	0.0855173	other		-4.73639	1.14852	other
1.21353	-0.621941	other		-0.674081	-1.52532	other
1.34605	4.25101	other		-4.14116	2.03116	other
2.99254	0.491408	other		0.240273	-3.13288	other
0.963195	4.32694	other		-4.87185	2.52337	other
2.36151	-3.62769	other		0.884023	-1.61568	other
-0.735043	2.19295	other		-3.54693	1.32266	other
-1.44301	0.245065	other		0.0247331	-1.65401	other
-0.65436	3.35246	other		-1.97875	1.16474	other
-0.938194	-0.65045	other		-0.0759492	-0.390676	other
-4.21672	2.827	other		-0.66158	-0.61651	other
1.31132	-0.63955	other		0.307091	3.15616	other
2.91048	3.20798	other		1.14454	0.459888	other
0.302981	-2.89766	other		-5.47358	0.56319	other
-0.673923	2.52174	other		-4.32876	1.1884	other
1.97578	-3.80461	other		-5.4837	0.590785	other
2.64256	3.36933	other		-0.253033	2.14963	other
-1.10249	0.832967	other		-5.70163	0.806576	other
-2.79414	-0.1534	other		-0.420872	-2.10422	other
1.04646	3.40325	other		-0.226247	-1.07659	other
3.02224	-2.05151	other		-3.54066	-0.748197	other
-0.297804	2.55324	other		-2.70359	0.0143799	other
2.03121	-0.340441	other		-3.72124	-0.557079	other
-0.317759	-0.355803	other		-4.60618	2.68777	other
0.695879	-3.42709	other		0.56678	-2.5697	other
-1.05627	1.00426	other		-4.21083	2.109	other
1.41047	-2.47761	other		-0.789889	-3.38329	other
-0.81493	-0.525056	other		-4.81553	0.704367	other
1.7907	-3.01684	other		-1.60848	-0.196793	other
4.46388	0.459799	other		0.520153	-1.77625	other
1.97802	2.45998	other		-2.73143	-0.955195	other
4.22043	2.75525	other		0.53566	-0.719655	other
-0.45321	3.403	other		-2.14646	0.410812	other
3.3017	2.31531	other		-0.710532	-0.812234	other
0.0564232	-0.602207	other		-0.313812	1.60863	other
5.44501	0.628861	other		0.752404	3.20639	other
-0.241772	-2.32602	other		-0.0901998	-0.620123	other
5.04071	1.1768	other		2.03881	-2.04191	other
0.307263	0.857442	other		-3.31809	1.80438	other
-1.55862	2.50651	other		-3.20564	-1.04327	other
2.60652	2.2557	other		-0.687886	-2.01992	other
-0.643588	-3.9625	other		-4.2635	2.53222	other
2.34609	-2.99084	other		-1.87808	-0.0435118	other
4.2937	2.19004	other		1.16664	0.0373588	other
-1.07097	-1.64669	other		-2.96999	-0.659743	other
1.215	-1.31948	other		-3.54819	-4.08383	other
3.18113	-2.42171	other		-2.49667	-1.04074	other
0.0479655	4.1144	other		0.316988	3.77967	other
5.28038	0.236994	other		0.752794	-3.28126	other
-1.58298	0.404516	other		0.64782	-3.30391	other
0.158476	3.2997	other		-4.5435	0.370954	other
-2.83021	1.705	other		-1.59158	0.279396	other
3.99402	2.28039	other		0.00226625	-3.2107	other
0.277682	-2.09452	other		0.876265	-2.60127	other
1.34193	0.598604	other		-4.02156	1.83784	other
-1.52178	-1.82629	other		-2.76409	1.04099	other
1.90567	-0.480576	other		-4.52042	1.82001	other
-0.568024	-1.2662	other		-3.70544	2.37647	other
-0.295252	-3.26967	other		-0.528529	-2.27627	other
-3.31419	0.337363	other		-2.14389	-0.533257	other
0.624207	2.71493	other		-1.16637	-0.452335	other
-1.96394	2.00479	other		0.312974	-2.85532	other
-1.07158	3.0199	other		1.92659	2.74483	other
-2.85951	-1.21454	other		-2.30648	0.377679	other
0.688666	1.88414	other		-1.73004	1.5981	other
2.2674	-2.90795	other		-2.01485	-4.43167	other
2.8086	-3.10354	other		-4.15825	1.57417	other
3.51622	1.41507	other		-1.81403	-1.15856	other
1.68098	-0.230784	other		0.59041	-0.147997	other
1.97655	-0.767891	other		1.02617	-0.839251	other
0.707605	-3.90462	other		-1.4253	0.893652	other
1.0999	2.61135	other		-2.35135	1.4844	other
1.61031	-1.98438	other		-4.76	1.74292	other
-3.07479	-2.22653	other		-1.07028	0.93116	other
-0.0378929	0.625393	other		-0.329488	2.02359	other
2.15659	3.78338	other		-2.12666	0.945868	other
-4.51089	1.52324	other		0.813411	-0.412506	other
-1.34579	-3.46148	other		-1.92447	2.20431	other
2.3057	3.52775	other		-3.36662	-0.561188	other
-0.135949	-0.784095	other		-0.534539	-2.97523	other
-0.148526	2.6142	other		-3.29378	0.967127	other
4.36948	2.1993	other		1.25507	-3.89315	other
-0.872733	0.279899	other		0.375833	-2.42758	other
-0.415743	0.686079	other		1.02239	-2.61291	other
1.39301	4.04775	other		-3.51281	0.100929	other
-4.20964	1.82685	other		-0.343642	-0.173739	other
0.0063528	2.18259	other		-5.34348	1.06676	other
4.18815	0.0819113	other		-2.93304	0.737325	other
1.42866	-1.91359	other		-4.52552	1.25705	other
0.289259	-2.14982	other		0.09845	1.14576	other
-0.487785	-2.00696	other		2.9272	-2.49148	other
2.08825	2.83821	other		0.65045	-1.93248	other
-0.283934	3.71923	other		1.04041	4.26037	other
4.44147	2.2253	other		-3.25371	1.24441	other
2.31101	-0.298573	other		-0.800927	-0.504459	other
-1.26364	1.28266	other		-0.997332	-1.07608	other
3.40641	0.818357	other		-5.1335	0.995811	other
4.67311	2.33816	other		-4.24028	1.21402	other
-2.27272	0.337575	other		0.600732	1.45687	other
1.76038	-1.44495	other		-2.54978	-0.746367	other
-5.41687	1.71444	other		-1.35804	-1.45869	other
0.371649	-1.34188	other		-0.780655	0.617626	other
-0.794225	-2.67712	other		0.604951	-3.33601	other
-2.0155	-1.43479	other		-5.34923	1.01722	other
2.58074	-3.08961	other		-0.937221	-1.82809	other
0.083747	-1.88788	other		-0.520188	-1.43134	other
1.5406	2.46219	other		0.242415	-2.29484	other
-1.16157	1.56599	other		-0.06296	-1.24285	other
1.68289	-3.05493	other		-4.47222	1.26717	other
0.324237	-1.1406	other		3.69554	0.175234	other
2.49963	3.60756	other		-4.81405	0.177927	other
2.69263	-3.4973	other		-5.18741	1.08695	other
0.648113	-2.82461	other		0.87821	-1.90216	other
1.33017	-2.80872	other		1.50979	-1.64265	other
5.56558	0.791677	other		-3.06844	3.0549	other
1.29803	-0.547399	other		-4.3223	2.02296	other
2.97667	-2.46472	other		0.208101	3.36275	other
3.45222	1.2144	other		-0.762221	-1.42638	other
-0.165713	-3.6648	other		1.71541	3.34214	other
-2.26029	2.18412	other		-1.63924	2.02551	other
5.26097	-0.550409	other		-2.32631	1.62088	other
1.93931	-4.02912	other		-5.51494	1.31218	other
0.0480295	4.42166	other		5.49431	1.49751	other
5.02601	0.646002	other		-0.385877	-2.6211	other
4.44823	-0.185073	other		-2.81144	-0.630936	other
1.5647	-1.03537	other		-2.39463	1.21304	other
4.49792	1.5911	other		-0.465578	-2.81145	other
3.44835	-1.17346	other		-4.77583	0.475737	other
2.10744	-3.49137	other		0.823793	1.75218	other
5.40357	1.13456	other		0.00304901	1.6128	other
-2.30317	3.33962	other		-1.12612	0.560498	other
-1.86344	-1.26298	other		-2.82737	0.0991067	other
1.76221	-2.32818	other		-4.52793	2.2765	other
-0.464621	-3.59582	other		0.0494254	-2.71009	other
0.871122	-1.44985	other		2.51559	1.82439	other
4.4576	2.58332	other		2.65881	0.258628	other
3.33354	2.10253	other		-4.74208	0.40618	other
1.85562	-2.10844	other		-3.1824	2.3498	other
2.10463	-1.75141	other		-2.91694	-3.77409	other
-1.88243	0.565354	other		-0.773572	-0.671768	other
-4.33597	2.65435	other		-2.88041	1.38472	other
3.60478	0.9284	other		-2.06464	0.013675	other
0.769394	3.2396	other		0.922944	-1.91019	other
-0.868931	0.142072	other		-0.255845	-4.49367	other
-2.10162	0.795988	other		-2.91644	1.0121	other
-0.761144	-3.58779	other		-0.193278	1.29636	other
-1.29229	-2.81961	other		-5.26355	0.0973161	other
-0.0751423	-0.512876	other		-2.04006	-0.538471	other
1.73161	-2.36515	other		-0.421967	0.577196	other
1.56006	2.82514	other		-0.582908	0.140316	other
1.70534	-3.1722	other		-1.37347	-1.86447	other
4.40022	0.834722	other		-1.45959	-0.897506	other
-1.3667	-3.27598	other		2.69395	-0.172098	other
3.90882	0.655774	other		-2.52966	-0.0073547	other
-0.297557	2.75161	other		-0.140136	-2.33052	other
1.11627	-3.56362	other		0.779745	0.510825	other
3.61005	0.502782	other		-1.77915	0.861215	other
5.03795	0.0574173	other		-5.02829	1.07532	other
2.32372	-2.47899	other		-2.63908	1.93959	other
0.978222	2.82771	other		2.13128	-2.29946	other
-4.41395	2.25021	other		-0.175417	-3.27582	other
-2.24687	-5.42964	other		-3.15477	2.66743	other
3.26243	-1.29386	other		-2.89052	0.631385	other
-1.94903	-4.21863	other		-0.509535	0.639688	other
2.56316	2.77627	other		1.09975	2.49818	other
0.938211	1.9493	other		-0.237755	2.81555	other
-2.92581	-2.5294	other		-4.19223	1.93977	other
-0.421852	2.13496	other		0.827516	4.59075	other
5.05868	1.5914	other		1.67644	3.83963	other
0.689419	0.15603	other		-3.15248	-0.05742	other
1.09251	0.927184	other		-3.99337	2.59734	other
0.733325	3.64149	other		-1.73415	-0.843136	other
1.22531	-0.876984	other		-4.85761	0.197832	other
-1.60438	-0.00102769	other		-0.842961	-0.335206	other
4.1486	1.92247	other		0.467252	0.164858	other
2.39098	3.24617	other		1.02592	-2.85227	other
-0.569015	1.41198	other		-3.25353	2.29174	other
-4.57746	2.83151	other		1.41158	-3.82728	other
0.594144	-1.85624	other		-0.252127	-1.50649	other
0.210947	4.13004	other		-2.24141	-0.777361	other
-4.50555	1.64398	other		0.423661	3.83927	other
0.294938	-0.946185	other		-0.891861	3.30031	other
1.51228	-3.18023	other		-0.330428	-3.36605	other
-1.10411	0.22575	other		-2.02164	-1.43645	other
1.28043	2.50898	other		-1.09567	-3.89278	other
1.03378	4.09843	other		-4.12436	2.69229	other
1.02102	-3.37542	other		0.313685	0.820728	other
0.766552	-1.64498	other		-0.571537	-1.52811	other
0.991034	-2.70297	other		2.41381	-3.33323	other
0.867703	0.633014	other		1.51683	2.79491	other
1.21805	-0.816504	other		-2.74694	-2.45836	other
3.37922	-0.970791	other		-0.0197471	-0.200558	other
-0.911092	-3.3134	other		-2.91059	-0.898571	other
-2.24825	1.74177	other		-4.37595	1.22911	other
1.21286	3.06488	other		-2.3855	1.32386	other
0.0149673	4.29158	other		-4.10335	1.60823	other
0.682614	1.79381	other		-1.05873	2.35529	other
1.00174	-2.02163	other		-0.736501	-1.00906	other
1.81166	-3.14243	other		-2.695	-0.994168	other
1.08308	-4.07466	other		-1.63189	1.29014	other
0.299548	3.44635	other		0.861642	-2.56875	other
-0.132964	4.28535	other		1.81507	2.35681	other
0.338383	-3.27076	other		-1.21499	1.35349	other
2.03349	2.76207	other		-5.1464	2.56674	other
0.408203	3.90273	other		-5.02725	-0.301557	other
0.0314382	1.01372	other		-2.01757	-2.32877	other
2.31687	-0.486973	other		-3.87117	0.363234	other
1.57299	-2.28906	other		-3.6445	0.938468	other
0.518253	-2.5142	other		0.223061	-1.70083	other
0.889696	-3.42908	other		4.45208	0.390466	other
0.529056	-0.457852	other		-1.2139	1.64488	other
2.40389	-3.48637	other		5.37339	1.8821	other
3.72075	-2.15184	other		-3.18162	1.61851	other
1.01775	4.4721	other		-1.65524	0.612828	other
3.889	3.36303	other		-0.408881	-0.0664176	other
-5.23423	1.33179	other		4.26469	0.150962	other
1.02083	1.17458	other		0.850257	-2.66047	other
-3.72562	-1.27112	other		5.36164	0.175184	other
-1.24054	-0.477493	other		-1.93303	0.176791	other
-2.83154	0.374344	other		-0.186754	-2.63255	other
0.820364	-1.26785	other		-0.605028	0.196856	other
1.5964	3.12895	other		-1.25707	-1.81415	other
-1.14588	-1.73565	other		-2.36628	-0.385971	other
-2.83427	-0.0649215	other		-1.3172	-0.05231	other
-2.06247	0.176993	other		-1.3708	2.14718	other
1.3422	-3.59593	other		3.24165	2.8979	other
-1.99818	1.74843	other		-0.900745	2.92112	other
4.33801	2.53733	other		-3.3001	-1.02855	other
3.73411	2.83674	other		1.25697	1.23781	other
-3.28026	3.01419	other		-1.72568	-1.35093	other
1.15854	-3.29306	other		-0.833247	-0.670815	other
1.36891	-3.78443	other		-2.05303	-0.974973	other
-0.428379	1.12583	other		-0.664569	2.51641	other
-0.323326	-0.75076	other		1.40504	-1.22763	other
-1.90732	1.32127	other		-3.0204	-1.33066	other
3.18412	3.10352	other		-2.41676	-0.111662	other
3.89481	3.10294	other		3.80876	3.57509	other
-0.074459	0.375668	other		0.68571	0.844758	other
-0.419572	-1.49541	other		1.17341	-0.686933	other
4.1584	2.59802	other		-2.89704	2.36973	other
4.33484	0.881155	other		-2.19216	-1.6316	other
0.0396542	3.06935	other		5.71178	-0.22552	other
0.180327	1.82217	other		0.462344	-1.31938	other
0.941921	4.46245	other		5.28704	0.722894	other
0.232107	2.08136	other		-2.25948	1.29712	other
-0.741636	2.49857	other		-4.65711	0.62911	other
0.403261	3.93604	other		0.616994	2.92307	other
3.00403	3.11836	other		1.05921	-1.46243	other
-0.569131	-0.635635	other		-4.77201	2.16204	other
-4.76034	2.39354	other		-2.16331	2.74774	other
4.33505	2.4639	other		-0.400327	-1.37664	other
2.67349	0.229592	other		0.0298217	-3.01812	other
-0.198259	-3.56384	other		-1.44391	1.87629	other
-0.0529921	1.63698	other		-2.35028	-1.78567	other
0.241089	4.34463	other		1.00417	1.71763	other
1.10092	0.00765667	other		-1.14388	4.12871	other
2.07516	2.46708	other		-1.22288	-0.290516	other
2.28006	2.67159	other		0.975844	-2.76062	other
1.2084	3.25267	other		-1.21279	1.07522	other
-1.10941	-0.287548	other		-0.447094	0.461659	other
-4.83689	2.62386	other		1.42167	-1.4948	other
3.49177	2.97233	other		3.87351	2.09493	other
-5.53424	0.678618	other		1.25584	-1.57902	other
-3.54415	-0.255324	other		1.03937	1.42631	other
0.0985875	0.856998	other		-2.65468	2.44628	other
1.11299	1.16559	other		-3.48932	0.191606	other
2.28643	3.13637	other		0.0626693	-2.13781	other
1.47642	0.377559	other		0.167216	1.85137	other
0.598099	-1.70122	other		-1.79433	-2.258	other
1.70274	3.3568	other		-0.557925	-1.37622	other
0.710961	-0.568216	other		-0.19363	-2.26921	other
-1.36482	-0.993032	other		-2.96447	-2.48156	other
0.0501219	2.45466	other		0.477342	-1.83494	other
-0.761954	-1.23176	other		5.47755	0.647259	other
5.48975	0.597827	other		-0.914147	-0.70077	other
-1.11542	-2.64504	other		-3.30498	-2.29623	other
0.966211	-1.47135	other		-2.55748	-1.57937	other
1.21403	-2.17362	other		-2.41762	0.410778	other
2.8391	3.51589	other		-1.55812	-1.48618	other
1.32292	3.82063	other		-1.34379	0.771926	other
1.20651	-3.7406	other		-0.818076	-0.533037	other
1.84446	-2.18562	other		-1.12802	2.47045	other
-1.54232	-0.471781	other		2.34311	1.9128	other
-2.00804	0.795068	other		-4.59117	2.33396	other
-1.36319	0.0863797	other		3.01645	-2.27116	other
-2.21461	-1.00198	other		-1.33605	-3.15609	other
2.55071	3.52733	other		-1.77009	-0.647739	other
-3.78924	1.97139	other		1.81472	-1.19072	other
4.82575	2.51572	other		2.69477	-0.0513849	other
1.7785	2.58151	other		-1.95894	-1.02733	other
-4.68263	2.38161	other		-0.789499	3.97464	other
1.75495	3.95992	other		-2.18555	1.50175	other
5.56787	0.920988	other		-4.39872	0.956858	other
4.92321	1.74269	other		-0.734999	-1.49297	other
-3.62006	0.499185	other		-0.178764	-2.40023	other
-1.83566	0.557728	other		-3.57695	-1.06694	other
-4.10754	2.12633	other		1.66052	-2.70429	other
2.35104	3.24884	other		-1.33465	-2.32936	other
-1.20521	1.25512	other		-5.03777	0.984357	other
-1.26028	0.0317664	other		-2.08385	0.818238	other
1.12472	0.79189	other		-0.345135	-2.15203	other
-1.5916	1.34694	other		0.463613	0.267286	other
0.371083	4.17401	other		-0.940399	-2.07376	other
2.7544	0.398875	other		-0.0022456	-1.77988	other
3.56914	2.88581	other		1.22438	3.03725	other
0.118062	-0.137618	other		-1.68048	0.335053	other
-4.35597	2.47673	other		-2.42859	-0.34466	other
1.02686	-2.66987	other		-1.45458	-2.38099	other
-3.35969	-0.570534	other		-2.64666	2.86275	other
2.11698	2.03601	other		-5.40513	2.29682	other
2.13516	3.2423	other		3.48433	3.20315	other
3.58262	0.328973	other		-2.13352	1.0673	other
-1.56847	-0.303201	other		2.58662	-3.144	other
4.7651	2.20032	other		-0.552651	-1.1758	other
5.44448	1.36581	other		-5.02956	0.450987	other
2.91878	-3.35239	other		-0.867581	0.0658383	other
1.02041	-1.85201	other		1.23866	0.63768	other
0.782497	-0.857965	other		1.22659	-0.786454	other
1.11297	-3.90867	other		0.273559	-2.25557	other
2.47412	-2.87308	other		-1.05253	2.98238	other
2.15089	2.27364	other		-3.71959	2.0212	other
0.414047	-2.99287	other		-1.38753	-3.07093	other
1.17341	-0.382953	other		-0.712948	0.0273173	other
2.77218	-1.44741	other		-0.806744	-3.44345	other
1.79844	3.96638	other		-2.40675	-0.0326654	other
2.18107	-1.10113	other		-1.97082	1.28449	other
1.04346	-0.724591	other		0.157161	0.100036	other
-1.75982	-1.68348	other		0.188436	-2.95844	other
4.2788	1.99232	other		-3.25594	0.405529	other
4.2071	2.35531	other		-1.77077	0.771881	other
0.0830143	0.79748	other		-1.75756	2.11898	other
1.91395	-3.50539	other		-4.66287	2.58084	other
4.49877	1.25947	other		-3.18522	2.88806	other
1.96042	4.08906	other		-0.542021	-2.30206	other
-2.04274	-0.0576672	other		-1.0886	-3.13292	other
1.99767	1.57451	other		-2.07682	0.313152	other
0.338009	3.39042	other		-2.21681	-0.106326	other
0.984371	-2.29134	other		-3.041	1.98187	other
3.21468	1.32999	other		-4.46637	1.09857	other
-0.966743	-3.02927	other		-1.68062	-3.27916	other
2.60942	1.9117	other		-4.5247	1.13463	other
0.475589	0.0736531	other		-3.3698	2.36827	other
-1.80349	-0.859546	other		-0.983655	2.01245	other
4.35592	2.36756	other		1.53258	3.06074	other
5.55422	0.0847507	other		-1.32021	-1.16514	other
1.97431	-2.32547	other		-0.327823	-2.57188	other
-1.07323	-2.48379	other		-0.361344	-1.98945	other
-5.11249	2.39262	other		1.10258	4.18774	other
-2.59944	-5.28186	other		0.389652	0.42724	other
3.23033	1.4676	other		-0.824262	-0.15474	other
3.14008	2.15129	other		-4.74523	1.05296	other
1.45671	-1.52056	other		1.0455	0.325535	other
-4.33611	2.20045	other		-2.16455	-2.84965	other
-4.41812	2.46939	other		-4.97758	2.14525	other
4.54707	1.96279	other		0.216993	-1.86374	other
1.56061	1.07235	other		-0.296701	-0.928468	other
5.39353	1.25266	other		-1.08518	-0.453243	other
0.264692	1.25624	other		2.89355	1.78853	other
0.639048	-2.58513	other		-3.37071	0.94712	other
-0.214042	-4.19413	other		-0.91771	3.28222	other
2.76766	2.59149	other		-4.38983	0.748032	other
3.47905	3.22184	other		-2.27495	0.364832	other
1.51646	-2.83824	other		-0.00966117	-2.4872	other
2.25621	-1.56707	other		-1.53859	1.39848	other
-0.627582	1.95885	other		2.98294	-1.40392	other
1.90993	0.257333	other		-2.90122	1.42346	other
0.253555	-3.89458	other		-2.93019	-0.560632	other
-0.419668	-1.05851	other		-2.03641	0.584076	other
-0.624321	2.15688	other		2.3486	1.75827	other
0.610171	3.42807	other		-2.77486	0.172168	other
0.920605	2.69215	other		0.544623	-3.65237	other
0.609768	3.68666	other		-1.74622	-1.35932	other
2.8507	3.88579	other		-2.38716	0.238639	other
-0.761607	-1.15346	other		-1.70387	2.26973	other
5.5806	-0.387642	other		-0.4168	-1.22977	other
0.66767	-0.124978	other		-4.10765	-0.32571	other
-0.880298	-0.822568	other		0.325835	-1.50821	other
0.763983	2.78897	other		-3.77988	2.58589	other
5.23052	0.732348	other		-2.76253	-0.281647	other
2.69967	-0.118552	other		-1.99186	2.18116	other
3.0511	-2.05162	other		0.167511	-0.901674	other
3.544	2.2035	other		-2.0285	-2.65365	other
2.07976	-2.04827	other		-0.815205	-1.09033	other
-1.30414	2.31743	other		-4.96639	0.0505378	other
4.36081	0.637525	other		-1.54723	0.619173	other
0.560451	0.0837875	other		-1.66764	0.652874	other
1.4985	3.79615	other		-4.20563	-0.245689	other
-2.04839	0.457381	other		-0.0487151	-2.03051	other
-2.52993	-3.0415	other		-1.4994	1.21803	other
1.60496	-4.07926	other		-0.842898	-3.8492	other
1.95576	0.671104	other		-1.79242	-3.15552	other
1.287	-3.08957	other		1.33276	-2.97901	other
0.41782	-0.450942	other		-3.14588	-3.83804	other
3.70511	3.31595	other		-0.324413	-3.27844	other
-0.0224303	-2.79199	other		0.807409	-2.86273	other
0.255432	-4.16775	other		-3.01374	1.49015	other
4.60336	0.420785	other		-2.04193	2.30828	other
1.768	3.60458	other		-0.0321864	-3.25024	other
-2.17163	0.623565	other		-3.55243	0.431905	other
3.04752	-1.96506	other		-2.31238	2.7291	other
0.979072	3.2479	other		-0.296254	-1.7533	other
3.33892	-1.94738	other		-1.8889	0.267516	other
1.60531	-2.59914	other		1.59447	-0.109933	other
-5.61178	1.72142	other		2.638	1.05192	other
-1.00344	-0.666637	other		-5.45734	0.425596	other
-0.788414	1.73477	other		3.29415	-2.41165	other
0.894628	-2.07944	other		-0.388012	1.83351	other
-0.50603	0.100901	other		-2.04487	0.205234	other
0.618801	3.08024	other		-0.442652	-1.76587	other
-2.55005	2.73992	other		-0.385638	-2.04216	other
-1.66604	-3.31606	other		-4.31766	1.99766	other
-0.0811331	0.605789	other		-2.47805	0.741662	other
3.26565	3.11411	other		-1.43974	-0.772101	other
3.25955	-1.55327	other		-4.59164	0.485381	other
1.27421	-1.25423	other		1.07179	-0.86651	other
1.6205	-2.82211	other		3.15136	-1.11536	other
2.76345	-1.97473	other		-3.43532	0.134264	other
1.4708	-1.6343	other		0.607287	-1.05816	other
1.56877	3.90724	other		-0.773148	-3.01311	other
1.00463	0.69676	other		-5.15199	1.01296	other
-0.180164	2.87449	other		-0.640031	2.64928	other
3.63795	3.406	other		-0.746392	0.323617	other
-0.0104551	1.87722	other		-1.01249	-2.37149	other
-0.118303	4.36744	other		-1.45043	-1.39775	other
3.41112	-1.40842	other		-1.68019	-0.960326	other
3.80098	0.0488968	other		-3.20656	2.28727	other
0.0746902	0.21402	other		1.05379	2.91755	other
-0.207999	3.41253	other		-1.48301	-0.756529	other
2.90891	2.05391	other		-0.880307	-1.80664	other
-0.790764	0.417217	other		-1.48753	1.48511	other
-0.0416854	2.30729	other		-3.33495	-1.09957	other
3.0818	0.0888769	other		2.79982	3.66631	other
-1.21768	-3.06753	other		-2.42923	-0.169726	other
4.22507	2.73851	other		-4.84727	-0.393577	other
-3.52756	3.1882	other		-3.44844	2.82872	other
0.964714	0.996669	other		-2.38876	-3.22661	other
1.8307	0.769656	other		-3.47193	0.244483	other
-0.969034	3.37506	other		-0.532728	-1.16914	other
2.17023	-2.39299	other		-1.79566	0.44166	other
0.634963	4.21424	other		-2.24688	2.41293	other
-0.704291	3.47937	other		1.43224	-1.19821	other
0.155409	3.93478	other		-3.6561	0.508437	other
-2.2056	-3.3328	other		2.50058	-0.0657409	other
-2.93555	-2.67562	other		0.03629	-1.67086	other
5.08148	1.22903	other		0.502824	3.25777	other
1.03442	3.58621	other		-1.37714	-1.44528	other
-3.73908	2.32505	other		-3.10216	2.43754	other
-0.784803	1.36794	other		-2.33486	2.46948	other
0.911582	2.89673	other		-0.855319	-0.272751	other
0.776836	3.54462	other		-1.07215	2.29967	other
5.58779	0.856174	other		-2.20053	0.23674	other
-1.29954	2.73558	other		0.32568	-1.71704	other
-0.12052	2.54678	other		-3.95057	2.32524	other
-0.546767	-0.195548	other		-0.460099	1.43377	other
4.35224	1.29041	other		-0.69237	2.39193	other
-3.62204	-1.97658	other		-3.04594	1.60498	other
0.157579	0.456671	other		-0.932233	-0.0077307	other
3.27401	-1.25439	other		2.9928	2.20013	other
0.0466567	-1.72141	other		-0.982436	-1.78734	other
2.47542	2.41884	other		-1.29705	-1.04691	other
5.33244	-0.409921	other		-1.43189	1.19789	other
0.236021	0.983842	other		0.246054	-2.2533	other
2.20038	2.30003	other		-0.864529	1.76334	other
0.696601	4.11395	other		-0.0724018	-2.5713	other
0.966656	1.82976	other		-1.81867	2.46765	other
0.536637	1.09674	other		0.095275	-1.10707	other
0.857488	4.09414	other		-1.93887	2.26701	other
0.915723	-3.61456	other		-1.24251	-2.0439	other
0.978495	-4.04815	other		-2.0981	2.59634	other
1.15737	-3.25756	other		-0.438741	4.10707	other
4.74346	0.290612	other		-0.728963	-0.337445	other
-0.167523	0.0740492	other		-2.62694	-3.89756	other
0.865154	1.49319	other		-0.687819	0.745877	other
1.839	2.71104	other		0.581695	-1.38716	other
0.480792	1.70541	other		-1.5188	-1.48542	other
-1.69469	4.07658	other		0.664901	-1.23616	other
3.84913	1.46658	other		-3.41442	3.00715	other
-0.315777	4.61872	other		-0.137329	-1.90217	other
-1.0066	-0.70774	other		-3.91152	3.34953	other
5.17977	1.66392	other		2.6252	3.45012	other
-0.606286	2.70969	other		2.42413	-2.02988	other
3.76299	1.97916	other		5.06833	-0.814176	other
1.02508	-2.32455	other		1.1147	-0.944303	other
1.74236	2.2808	other		0.479172	2.73228	other
0.321957	3.00205	other		-1.13022	-1.44695	other
1.09365	-2.50741	other		0.5934	4.18843	other
0.212136	-2.92414	other		1.03241	-0.241166	other
-0.460624	3.65701	other		-4.43124	1.68827	other
0.620451	-2.07066	other		-4.61445	-0.24908	other
-1.7662	0.946949	other		-3.09668	-0.661128	other
0.446995	-3.40142	other		-0.698063	-0.422081	other
-0.201853	1.89551	other		-1.72411	1.27133	other
3.57884	-1.83773	other		-0.531222	-2.7457	other
2.73965	-0.267087	other		0.0620838	3.06656	other
0.33563	-0.531074	other		-1.36431	1.08267	other
1.42828	2.98956	other		-0.724165	-0.626097	other
0.110266	-2.40443	other		0.709569	1.11942	other
1.37562	-3.5604	other		0.0841896	1.01487	other
0.687615	-2.80147	other		-2.65166	1.35598	other
4.6669	0.51438	other		-2.46769	-0.918995	other
-3.59922	3.40736	other		-1.4827	0.0248556	other
2.72258	-3.72919	other		-1.6376	-0.671497	other
1.76654	-0.564021	other		-2.79189	2.61719	other
2.33428	3.4715	other		2.18099	-1.91669	other
-0.118056	2.84698	other		-1.01223	0.389508	other
-1.71909	-0.0934699	other		0.4708	-0.635978	other
3.93126	-1.2642	other		-0.174415	-2.08214	other
1.54384	-3.50242	other		-3.81378	2.16337	other
-5.23392	1.27867	other		2.39262	-0.881837	other
1.80465	1.32251	other		-2.68645	-2.52658	other
1.83131	1.22888	other		-1.12321	-2.20571	other
-0.54731	1.94299	other		-0.419473	-1.66063	other
2.91887	2.03942	other		0.342739	-2.49531	other
1.6825	3.31426	other		-1.62611	0.597014	other
4.0654	3.17775	other		-1.18547	0.948345	other
2.02357	3.93701	other		-4.05787	2.90587	other
-0.887359	1.31069	other		-2.3896	1.35212	other
-1.04618	-2.74836	other		-0.217461	-1.68976	other
1.1266	3.50135	other		1.0769	-2.33592	other
5.14084	-0.135862	other		-3.53806	0.272537	other
1.49162	-1.94647	other		1.81139	0.407683	other
2.07226	1.86652	other		-2.48325	0.565107	other
2.34326	-0.854113	other		-4.65942	1.63043	other
0.776154	-1.9366	other		3.99772	1.49065	other
0.52177	-1.29449	other		2.27637	1.59216	other
0.491624	-3.08444	other		-0.52669	-0.163963	other
2.38242	1.37934	other		-1.02135	-1.43769	other
0.900464	0.475283	other		-1.03769	2.71796	other
-0.184243	2.53088	other		1.21114	0.102247	other
0.760487	-3.90524	other		-2.14183	2.50696	other
0.961541	2.30595	other		-1.47098	-3.11529	other
-0.330362	0.300606	other		-3.55666	-0.793582	other
-1.66012	0.116127	other		-3.65719	-1.17751	other
0.132124	-2.40135	other		1.3616	0.0424639	other
0.142073	-4.09602	other		-1.72811	1.79015	other
1.85328	3.92176	other		2.72801	-1.66787	other
3.90529	2.85379	other		-1.96903	1.06957	other
-0.742596	-2.13391	other		-2.33923	1.75627	other
-1.22043	0.740696	other		0.766388	-1.01574	other
2.86185	1.01694	other		-2.90171	-4.41168	other
3.52603	2.77419	other		-2.76249	0.534183	other
0.250132	3.86474	other		-0.726167	0.110173	other
3.02503	-0.593492	other		-1.38563	1.62547	other
1.50881	-2.83314	other		-3.36242	1.39221	other
-0.273795	2.62415	other		-0.135586	0.0769348	other
0.629303	3.05032	other		-4.49116	0.205748	other
0.742025	2.25372	other		-1.45338	-2.44332	other
-0.827883	0.750226	other		-1.13645	-2.35917	other
-0.892594	2.19241	other		-1.93431	-1.27674	other
1.5359	-2.8411	other		-4.52132	2.40435	other
2.04644	-3.03158	other		-1.15191	-1.72558	other
1.3045	-2.57546	other		-0.505323	-3.43839	other
-0.0427399	2.59675	other		-0.412388	0.366659	other
1.92523	2.70756	other		0.144396	-2.87645	other
3.74244	0.221197	other		0.931315	0.537552	other
1.89488	-2.72029	other		1.32826	-0.30425	other
2.63087	3.17213	other		-0.96674	0.35452	other
-0.037035	3.07499	other		-1.0062	0.366458	other
2.27426	4.06757	other		-2.53376	1.3934	other
4.38445	0.494457	other		-4.45332	2.8022	other
1.4292	2.57443	other		0.156148	2.72403	other
-3.12831	-0.957036	other		-4.43206	-1.21532	other
1.70663	-2.03391	other		-1.05862	-2.25301	other
3.19945	0.521637	other		-1.08251	-0.35261	other
1.17312	-1.37108	other		0.768306	-3.62816	other
2.66948	-2.9441	other		-0.330652	-1.9016	other
1.08648	1.78146	other		0.0230905	-1.60728	other
1.1301	3.03735	other		-5.33763	-0.0254276	other
3.70191	2.47899	other		1.92506	3.00606	other
3.8563	2.41049	other		-4.59184	0.494518	other
-2.55037	0.612771	other		1.86868	2.76368	other
-2.62067	-0.119909	other		0.720463	-0.23346	other
1.62477	1.92074	other		1.5882	0.923483	other
3.05356	-2.34596	other		-2.39521	1.08539	other
1.42564	-2.42243	other		-3.34169	2.69738	other
2.76038	0.114559	other		-2.16898	0.893113	other
4.96702	1.82965	other		-3.21572	1.62095	other
1.25679	1.686	other		1.90383	-3.13173	other
-0.387321	-2.95348	other		-4.80092	2.67068	other
-4.269	2.01864	other		1.02005	3.519	other
-2.57497	2.54851	other		-0.891006	1.76737	other
2.23104	-1.44202	other		1.31546	-1.53651	other
1.76013	3.15322	other		-3.38469	-0.641761	other
0.643303	-3.85779	other		4.69603	-0.0766685	other
1.6205	3.4628	other		-5.37589	0.842659	other
4.95141	-1.04092	other		-2.85443	2.25003	other
0.087238	4.12004	other		-1.95532	-1.01266	other
0.246019	4.20024	other		-0.816959	-1.79675	other
-5.76057	1.74513	other		0.651857	-4.19985	other
-3.15309	0.795694	other		1.3672	-2.70046	other
-0.51663	-4.10633	other		0.212587	3.20535	other
4.59158	0.582573	other		0.00246035	1.58746	other
0.493299	3.01256	other		-1.45411	3.4914	other
-2.42541	2.11525	other		-1.45467	0.727656	other
1.82839	1.19253	other		-5.78852	1.10675	other
3.75	3.24548	other		-2.11655	-2.37262	other
2.75744	-2.08923	other		-0.480263	-1.3228	other
-2.1633	1.12868	other		-4.71819	2.37286	other
2.70182	-0.52843	other		-3.58466	1.41038	other
2.31111	3.12913	other		-5.68009	0.770991	other
2.89472	-1.72805	other		0.228507	-2.79037	other
3.47826	-1.06906	other		-0.197437	4.59764	other
0.768352	2.32695	other		-1.21827	-1.49835	other
0.740259	1.96341	other		-2.12947	2.45963	other
0.74764	-3.01566	other		0.504235	-1.47692	other
-0.782045	-4.07543	other		-3.2467	1.32851	other
2.68876	-1.15934	other		-3.70604	1.99169	other
0.126359	2.9036	other		-4.69898	1.202	other
1.8281	0.25146	other		-1.55954	-0.382205	other
1.08636	4.07925	other		-2.34211	0.394404	other
1.82334	-2.67522	other		-1.58376	-0.544341	other
4.6624	0.373904	other		-3.28826	1.53319	other
4.66826	0.766938	other		-1.22216	2.8279	other
2.18612	3.21964	other		-2.8353	-1.10255	other
4.8343	1.7848	other		-2.20778	0.719644	other
-0.259486	2.44661	other		-1.94516	-2.06718	other
2.09604	3.30516	other		-1.38235	-2.32389	other
1.92811	-4.04072	other		-2.13129	0.0200327	other
1.35134	-3.75944	other		-1.83217	-0.189423	other
-1.01031	1.09056	other		-3.9161	2.38605	other
1.20124	0.617676	other		1.59581	-1.39617	other
1.24068	-4.12656	other		-2.55615	1.50192	other
3.65178	2.16933	other		1.32524	-1.01565	other
5.61852	1.16265	other		2.42665	3.78184	other
1.49199	1.62939	other		-1.78641	2.49567	other
2.61028	-1.59641	other		-3.57057	0.627389	other
4.08815	0.0597393	other		-0.389366	-0.82741	other
1.93453	3.17007	other		-3.44084	0.409554	other
1.789	3.1098	other		-0.0176458	-1.85361	other
0.236792	-1.36105	other		-1.09162	-1.30867	other
1.74084	1.59672	other		-0.131618	-0.131591	other
-2.83577	-2.74525	other		-0.64905	-0.337442	other
0.592287	-4.34349	other		-3.41729	-2.41853	other
5.5737	1.44411	other		-0.0670872	-1.45185	other
3.90446	3.31041	other		-1.27356	-1.27565	other
-1.20133	0.301071	other		-1.5508	-0.101378	other
2.16367	0.585341	other		-2.49468	2.3122	other
4.41677	-1.64511	other		1.26447	-2.6029	other
0.470345	-1.33381	other		1.13749	-2.09912	other
2.98277	1.87058	other		1.21792	4.43158	other
-2.85007	0.326584	other		4.03779	3.2158	other
3.45956	3.57652	other		-1.82238	0.299836	other
3.18587	-0.512982	other		-3.22219	1.71113	other
2.90494	1.28508	other		-2.38115	2.01917	other
1.62182	-2.37597	other		-0.0795545	-2.99189	other
0.556236	-0.411281	other		-1.60608	0.134631	other
-0.338588	-2.00187	other		-1.89501	-1.1849	other
0.366262	-2.06724	other		0.162772	0.423216	other
0.718642	-1.53024	other		2.89191	-1.60539	other
-0.80316	3.77097	other		0.600226	-0.55253	other
-2.72844	0.209138	other		-3.12935	1.25226	other
1.69499	-2.56373	other		-5.21703	1.50933	other
-3.62092	1.73463	other		4.40968	0.557675	other
1.58307	3.52163	other		-1.07853	-1.24412	other
-1.70201	-0.836063	other		0.438576	-3.02832	other
0.72699	-3.34118	other		0.418263	0.46894	other
1.35445	-3.02108	other		-5.37036	0.672328	other
0.269871	4.65422	other		-3.14764	-2.04104	other
0.758533	1.03086	other		-1.30615	1.40059	other
-0.341158	-0.929565	other		0.553797	-3.35815	other
0.775236	-0.438891	other		-1.12642	-1.74091	other
-3.43106	0.79486	other		0.455968	-3.53142	other
0.288092	3.18038	other		0.343132	0.984478	other
0.671099	1.64462	other		-1.05818	-2.32975	other
-3.06927	0.245215	other		-4.81771	2.67777	other
-1.25896	4.14508	other		-0.192918	-1.56891	other
1.66877	-2.16766	other		-5.22517	0.319252	other
4.52443	0.592734	other		0.578438	-2.60389	other
2.95306	-1.97486	other		-3.58643	2.43146	other
2.03646	-3.53886	other		-0.365688	-1.27282	other
0.395014	0.273766	other		-1.50294	-1.23811	other
2.05985	1.68232	other		-0.982413	-1.41625	other
1.10221	-3.57164	other		-0.826627	1.63207	other
4.87735	2.13281	other		1.20188	3.432	other
-1.12061	-3.23334	other		-4.01184	3.02622	other
-2.01235	1.27376	other		-0.490889	-1.52165	other
3.83249	1.9158	other		0.180311	-1.71181	other
-0.608858	-0.269591	other		-2.75177	-2.38783	other
4.32029	-0.52212	other		-3.11878	0.180847	other
4.2421	2.40046	other		-4.94455	0.731216	other
-0.882017	-3.27185	other		-1.77737	0.0850407	other
2.18375	-0.189236	other		1.22172	2.57679	other
1.29919	4.34241	other		0.793252	-3.26742	other
5.32814	-0.762731	other		-0.679695	4.02184	other
2.83361	3.27633	other		-0.959293	-0.290094	other
1.86932	-4.01627	other		-1.15808	0.684538	other
1.72895	3.6553	other		-2.11944	2.05685	other
-2.73488	2.73777	other		-2.61226	3.05255	other
1.59842	-3.88742	other		0.284147	2.66565	other
-0.141478	2.84072	other		-0.630009	-1.75542	other
4.67433	-0.26073	other		-3.79501	1.67833	other
-0.283088	1.25192	other		0.435282	-2.52917	other
0.814426	-1.87287	other		-0.479076	1.35753	other
-4.4138	0.194878	other		1.1115	3.37108	other
1.81	-2.14081	other		-3.74492	-0.211814	other
2.83747	3.51638	other		-2.15249	-1.2337	other
3.76904	1.84637	other		-0.488958	-1.26562	other
-1.38226	-0.833065	other		-1.38827	2.33307	other
1.41662	-1.93908	other		-0.191042	-2.14991	other
-3.07444	-0.40651	other		-2.99702	0.258125	other
4.01739	2.70379	other		-3.21106	-1.92272	other
3.02982	3.31607	other		-2.58338	0.109969	other
-1.16541	-1.09317	other		-2.0074	0.654575	other
5.11024	-0.251212	other		-1.3804	-2.05434	other
4.2767	2.86766	other		-2.02796	1.45512	other
4.66666	-1.22489	other		-3.96857	1.9299	other
-0.644162	1.31871	other		-1.25967	1.47473	other
0.724972	-1.04437	other		-1.43569	0.921296	other
5.4264	1.73778	other		-2.20823	-2.0246	other
-0.867879	0.606272	other		0.561498	-2.56705	other
-1.79599	-0.15267	other		3.04311	0.38943	other
0.89664	4.15524	other		-4.96399	2.02142	other
4.75673	-0.964094	other		-0.467485	-0.448093	other
1.14823	4.1549	other		-0.411805	0.0227463	other
0.856035	0.392683	other		-1.65313	1.94494	other
0.641621	-2.10537	other		-2.63336	-0.147123	other
-2.40211	-5.3019	other		-1.22041	-3.3434	other
-0.15663	-3.72027	other		2.00674	0.221387	other
4.62371	2.87108	other		-3.31058	2.49867	other
3.86188	3.07079	other		-4.83322	0.110041	other
2.55716	1.1756	other		-0.323502	-1.87252	other
4.65683	0.149517	other		-1.21156	-1.45607	other
0.369615	0.0414502	other		-3.09485	1.30728	other
4.62243	2.026	other		-1.02571	0.956415	other
-1.39048	0.747301	other		-0.519536	3.9633	other
1.45518	1.28189	other		4.42427	2.90346	other
0.806707	2.04821	other		-0.251497	4.43466	other
3.41534	2.05067	other		-2.25108	-0.19862	other
0.0828168	4.41098	other		1.64269	-3.10988	other
2.23033	-2.04432	other		-0.670785	-2.47595	other
-2.1927	-2.86307	other		-2.41033	0.170231	other
-0.0253883	-3.3892	other		-2.00143	2.56402	other
2.94139	2.67274	other		-0.578589	-1.85615	other
-2.8831	0.396458	other		-4.46297	1.87358	other
-0.081898	-3.93921	other		-1.23978	4.22923	other
-4.75978	2.13654	other		-0.197357	-1.94395	other
4.27283	2.60407	other		-2.61566	-0.951661	other
2.05115	3.63632	other		-0.386271	-0.396112	other
2.80086	3.77001	other		-0.230425	0.479349	other
-4.39284	2.66711	other		5.72372	0.474905	other
3.80126	-0.0104909	other		-2.91276	1.18639	other
1.00544	0.058429	other		-2.1066	-0.776983	other
3.36235	2.00197	other		-2.92006	-0.781156	other
-0.858446	-2.69785	other		-4.89646	2.56606	other
1.3791	-3.1801	other		1.03675	0.232977	other
1.673	-0.263785	other		-2.22526	1.36532	other
3.7876	-1.01141	other		0.233915	-3.10058	other
-4.64572	2.1657	other		-5.80721	1.28936	other
0.11811	-1.22895	other		-2.3661	-0.71919	other
-5.29104	1.65571	other		-5.01591	1.2999	other
0.227619	4.18535	other		-1.97182	2.03209	other
1.22043	3.11177	other		2.36067	-2.90486	other
3.33609	3.27559	other		0.158889	-2.55284	other
4.1477	1.69804	other		-0.765258	2.34091	other
0.328398	-0.435671	other		-2.93882	0.963838	other
2.37168	-3.68905	other		-3.31092	1.77856	other
2.74597	-0.0345117	other		-1.26777	3.6047	other
4.97834	0.0691362	other		-4.59435	0.952737	other
1.19511	2.14677	other		-4.10299	0.260823	other
-0.734342	0.714856	other		1.48705	-0.119834	other
0.246839	2.58739	other		-0.32326	-1.74116	other
2.30491	2.52917	other		0.302519	-4.04897	other
2.8251	1.8292	other		-2.85975	-1.90828	other
-1.66122	3.38684	other		-1.01364	-2.14298	other
1.87721	1.03396	other		-1.47683	3.70806	other
-1.20282	1.10649	other		-3.87862	1.6263	other
-1.99303	-4.55706	other		0.694323	-2.63256	other
1.36952	1.83397	other		0.581248	-2.21212	other
1.71299	-2.48882	other		1.77986	-3.42037	other
4.85293	-0.156166	other		-2.11813	1.86194	other
-2.41025	-1.50724	other		1.48151	-2.71815	other
1.50006	1.92143	other		1.20589	3.90474	other
-3.36345	1.35576	other		-3.18644	1.18079	other
2.91431	-0.838956	other		-0.82572	1.7589	other
-0.273496	-3.55836	other		-3.13457	-0.852354	other
1.63933	3.97328	other		-3.99419	0.207472	other
2.43907	3.21578	other		-0.12847	-2.98914	other
-3.44916	1.71195	other		-4.24559	-0.0211961	other
-0.0275586	0.133277	other		-1.24534	-1.26229	other
2.12786	2.36879	other		-4.79755	0.0774011	other
3.12393	3.13012	other		2.61241	3.38838	other
-1.32478	3.71679	other		0.351232	-3.77548	other
2.68205	1.07813	other		4.81017	0.464458	other
-0.549065	3.22216	other		0.305338	4.577	other
-1.31388	-0.699175	other		2.04222	-0.526391	other
0.317012	-3.35518	other		0.694085	-0.512892	other
2.2353	-3.39906	other		-0.435291	0.183802	other
2.59986	2.3159	other		-0.736454	-1.2992	other
1.09309	0.0984401	other		-0.954558	-1.1157	other
1.6027	-0.315505	other		-2.1849	0.972162	other
-2.30378	2.66532	other		-3.49222	0.134073	other
5.0272	1.77197	other		-0.567821	0.193942	other
-1.6844	-2.05419	other		-4.49955	0.504202	other
1.78971	-0.652921	other		1.87652	2.08681	other
2.88911	0.920029	other		-4.57517	3.15666	other
0.0674218	1.81331	other		-2.54604	0.503816	other
-0.0583497	2.02292	other		0.429271	-1.26524	other
-2.82461	-0.534347	other		-1.53264	-0.150826	other
2.49539	2.39791	other		-0.326952	-3.02664	other
3.62915	-0.933478	other		-1.21205	2.36837	other
1.7148	-1.10663	other		-1.42334	-2.16202	other
0.963873	2.80208	other		-2.47582	0.228165	other
2.7676	-0.894351	other		2.46554	-0.695266	other
1.66073	2.79614	other		-0.251356	1.45809	other
4.29161	1.26028	other		1.12619	1.68739	other
2.69961	1.85201	other		0.243512	3.11583	other
5.4963	0.858837	other		4.13824	-1.92488	other
0.501871	-1.55837	other		-2.12136	-1.05812	other
1.07187	2.70439	other		-2.90764	1.10725	other
0.373014	2.55003	other		-2.16135	-0.198786	other
0.37134	2.39304	other		-0.611572	-2.07249	other
-1.86591	2.31652	other		-4.26018	0.100089	other
4.29267	2.5824	other		-4.5167	0.299058	other
2.91214	-1.23073	other		-2.6819	-3.43771	other
2.8579	3.35144	other		0.349695	-0.69885	other
0.0254402	-0.293344	other		0.131214	2.14583	other
-0.119121	-1.02993	other		5.35281	1.92185	other
-1.7295	0.0235574	other		-0.77316	-1.3677	other
-1.62377	3.59672	other		-1.01926	3.59914	other
4.0297	2.52548	other		-2.25007	-0.624373	other
-0.0891933	-1.10677	other		-5.32449	1.17979	other
3.36372	2.97113	other		-2.48344	-2.7166	other
-5.47335	1.41935	other		-1.47611	-0.40469	other
0.0408944	-2.10445	other		-2.85817	-1.04275	other
-4.54028	2.11937	other		3.23326	-2.75794	other
0.360808	0.851001	other		-1.41735	-0.314924	other
-0.117756	-4.22306	other		-2.55191	1.39035	other
-3.49715	2.75093	other		0.212628	1.8431	other
-2.31972	0.459006	other		-4.64436	0.198262	other
5.27786	1.94018	other		0.168887	-1.44856	other
-2.234	-1.87579	other		-0.146204	-1.79324	other
2.27699	3.08758	other		-0.757876	-0.917794	other
4.78332	2.38049	other		-4.20069	2.16757	other
-0.0209285	0.417937	other		0.90983	-1.78019	other
0.838952	-4.15113	other		0.327063	2.8552	other
0.890287	1.86183	other		0.25789	-1.55915	other
-0.166692	2.59276	other		-2.91821	-3.58946	other
1.52759	-1.91862	other		-2.34778	0.150553	other
-4.83144	2.61829	other		-1.31033	-1.23006	other
2.87433	-1.90573	other		-0.370643	-1.71151	other
0.967597	-3.76212	other		0.307562	-2.33506	other
2.26923	-2.08086	other		1.17199	1.97923	other
0.188034	4.2633	other		-1.27573	-3.77742	other
-3.12989	1.09085	other		1.31223	-2.10398	other
0.996911	0.643074	other		-0.66468	1.85846	other
-5.52529	1.15814	other		-1.84215	1.50897	other
2.92056	1.67678	other		-2.42713	0.359695	other
1.59007	2.22322	other		1.32948	-2.82432	other
-3.37204	-0.711057	other		-1.91094	-0.706159	other
-1.63092	2.27943	other		-1.14046	-1.13262	other
0.436908	0.258985	other		0.236056	-2.68106	other
2.43603	-1.68574	other		2.30083	2.23559	other
0.5382	-2.85825	other		-3.03616	1.95382	other
4.5226	-0.521087	other		-1.81498	1.3218	other
-0.332408	-3.41304	other		0.616807	-0.563168	other
1.61569	1.92768	other		-5.12627	2.13081	other
-0.346936	1.54806	other		1.09254	-3.27037	other
-5.56322	1.554	other		-2.93396	-0.306146	other
-3.60878	-1.07362	other		0.311947	0.637764	other
0.831604	0.466744	other		1.04922	1.32412	other
2.01621	1.29378	other		-2.40684	3.11543	other
0.0489958	-1.02229	other		-1.87076	-0.222901	other
-0.50688	2.09238	other		-1.09518	-1.97244	other
3.08154	2.45683	other		1.22294	1.76363	other
4.25106	-1.56561	other		-0.553189	1.30229	other
2.23718	-2.18273	other		0.437969	-1.05981	other
-0.418611	1.50554	other		-1.55543	1.72354	other
0.700592	1.47234	other		1.85702	-0.926938	other
-0.546702	0.998232	other		-0.793627	-3.26596	other
2.46151	-2.63739	other		-0.633641	-1.78672	other
-0.798621	2.44908	other		-0.0347695	0.215903	other
3.66427	2.65452	other		1.73695	-0.443806	other
-1.26872	2.95079	other		-1.69634	-1.18991	other
1.66007	-2.81781	other		-4.92066	0.949525	other
5.14098	-0.675184	other		-2.77947	2.47589	other
1.3524	-1.91523	other		-3.50612	0.397579	other
0.825106	4.389	other		-1.81722	-1.01119	other
3.61365	-1.67361	other		-0.147432	0.185165	other
-1.0445	0.943857	other		-1.27228	1.09772	other
-2.70824	1.51559	other		-1.08934	1.76932	other
0.521739	-3.19754	other		-1.39936	0.490193	other
5.19551	0.883818	other		-1.59054	0.226961	other
-1.10827	-3.27739	other		-1.28997	-3.62298	other
1.13215	4.04182	other		0.0873318	-3.24009	other
1.24906	2.63569	other		-1.00983	0.343826	other
-4.78945	0.931552	other		-0.773588	-0.683055	other
4.51653	1.54536	other		-1.54891	-0.576393	other
3.11158	1.48132	other		-1.49222	-1.17787	other
3.67215	2.71647	other		1.99899	-2.73838	other
0.754656	-1.81847	other		-5.24854	2.14148	other
4.96651	1.29936	other		-3.48998	3.40136	other
2.19272	2.25265	other		-5.54578	0.690536	other
0.40633	2.20715	other		0.572287	-1.86272	other
1.23745	-3.02522	other		-1.53954	0.280598	other
0.193449	3.73703	other		0.28505	-2.62583	other
-0.468895	-2.24401	other		-2.93708	0.025027	other
2.35381	-0.532963	other		-5.0122	2.68417	other
3.88354	2.12348	other		-0.609046	-1.17631	other
4.00283	-0.818837	other		-1.67361	2.21519	other
0.704948	0.724033	other		-0.0783147	0.687685	other
2.45008	1.68344	other		1.56111	3.54223	other
-1.71827	0.0360141	other		-0.101857	-2.66695	other
1.10385	0.879873	other		0.752544	-2.51717	other
4.79912	2.29281	other		-1.80862	-3.29129	other
-1.20247	0.7973	other		0.989024	0.0459356	other
2.5372	3.58476	other		0.641763	4.64653	other
3.59004	3.00965	other		2.48668	0.306897	other
-2.78504	1.32823	other		-0.796658	4.20383	other
0.827035	0.558512	other		-3.34077	1.68052	other
4.90947	1.78348	other		-0.505667	4.30648	other
1.27159	1.19905	other		-2.66254	-1.78396	other
0.479423	-1.02263	other		0.52818	3.80087	other
1.53631	3.02951	other		2.45838	-3.67865	other
0.347458	0.940083	other		0.77549	-2.99621	other
2.96865	2.10897	other		-1.80588	1.06557	other
0.0349136	0.585935	other		-4.85962	1.51463	other
3.1136	3.54677	other		-2.78379	1.85999	other
2.34833	1.40683	other		-4.48735	1.59914	other
-0.430134	3.59861	other		-5.19908	0.211523	other
-0.44024	2.48456	other		-2.84618	-0.0548358	other
1.44549	2.57037	other		-3.08943	-1.86942	other
-0.142708	-1.32299	other		-4.69495	0.0540926	other
-0.355646	-1.56852	other		0.854798	0.538141	other
-1.16322	3.71615	other		-0.900752	-0.310003	other
1.25826	3.35821	other		-3.01496	1.68984	other
1.6899	-3.96744	other		-3.94858	1.16707	other
-1.20643	-2.09782	other		-3.03075	1.5485	other
1.2356	-3.45386	other		0.490542	2.09139	other
2.10992	-1.67798	other		-1.11466	-0.819166	other
-4.14048	1.82352	other		0.349938	2.68767	other
0.289932	3.66432	other		-2.07207	0.694342	other
0.589999	-0.115892	other		-4.96785	-0.100002	other
5.19687	-0.217575	other		-0.484548	-0.026989	other
4.34804	1.26772	other		-5.60722	1.55764	other
-2.8629	3.28516	other		0.391799	0.0592746	other
4.82244	2.19309	other		0.777164	-3.13715	other
2.95881	1.12015	other		-0.764812	-0.974071	other
1.4943	3.0928	other		-4.84491	2.26857	other
-0.364564	0.829509	other		-0.366832	-0.437422	other
0.545678	-3.84783	other		1.90913	3.61021	other
-0.245138	3.3533	other		2.70436	-0.576342	other
0.603724	3.68315	other		-0.301216	-2.98209	other
-2.91966	3.69068	other		-1.33006	-0.201774	other
0.864919	-4.13229	other		-1.01943	-1.28178	other
-0.683473	3.34535	other		-3.93344	-0.888673	other
0.71465	4.00205	other		-1.07071	1.4341	other
0.830418	0.515742	other		-2.09368	0.0246834	other
1.91675	-2.78478	other		-0.641139	-0.419996	other
-1.74019	-1.09627	other		-3.06179	2.26708	other
4.35514	0.863618	other		4.01582	2.18308	other
-1.48825	-2.53005	other		-1.4529	1.26959	other
1.99397	-1.11662	other		-1.91021	-0.799087	other
-1.75058	0.52286	other		-0.458617	-2.87387	other
1.4707	0.762238	other		-0.925821	0.254074	other
1.81029	3.96445	other		-4.23503	-0.272407	other
2.07698	-0.936117	other		1.48434	-1.90132	other
-1.3685	3.3018	other		-0.654521	1.53395	other
3.92904	3.14233	other		1.31573	3.1972	other
5.15245	2.09239	other		-0.0394447	-1.63239	other
1.38013	0.790292	other		-2.77776	-0.13197	other
-4.68196	1.83543	other		-0.670336	-2.13433	other
2.15848	-3.37826	other		-0.324501	0.128621	other
-2.6616	1.01529	other		-0.957978	-2.54507	other
2.58103	2.01817	other		0.862109	-2.94139	other
3.2161	0.197103	other		-0.716934	-4.48418	other
-1.22943	0.725334	other		-2.51182	0.78506	other
-1.70108	1.06419	other		0.356488	0.57107	other
-0.340065	-0.514557	other		-3.88529	2.53057	other
-1.74358	0.34885	other		0.0348857	-1.57478	other
5.30074	1.25835	other		-2.41823	0.361845	other
-0.239152	-2.29608	other		1.11038	-1.55713	other
5.15293	1.99494	other		-1.15248	-0.556412	other
-0.486146	0.472361	other		-0.431086	3.86374	other
1.75991	0.528006	other		-4.68027	-0.516201	other
0.466068	-1.97213	other		-0.219131	-0.467384	other
0.469367	3.90472	other		-1.12339	0.650701	other
2.62101	-0.494291	other		0.39997	-1.78144	other
1.35634	3.76912	other		-1.17368	2.529	other
0.69067	-0.0601857	other		-4.35608	0.0631873	other
0.902945	-3.96492	other		-3.87152	0.933333	other
-1.33856	3.60011	other		-1.5827	-4.56216	other
-0.173618	0.863166	other		-3.73843	-0.574537	other
0.415922	3.16582	other		-0.537977	-3.77567	other
-2.96346	-1.82657	other		-3.55189	0.173592	other
1.15651	-1.13362	other		-0.509848	0.601428	other
0.865298	1.00673	other		1.22057	3.72337	other
3.62312	2.92103	other		0.646686	1.62104	other
0.940701	-1.41283	other		-3.97164	2.67209	other
-1.63436	2.37402	other		-1.83667	-2.0483	other
-1.44085	-2.42028	other		-1.33037	0.798353	other
1.60774	3.78808	other		-2.62625	-3.90102	other
4.81395	-0.922701	other		0.362007	-1.60036	other
-2.44121	1.63001	other		-0.393345	-1.58118	other
0.136043	1.6341	other		2.83345	-2.31772	other
-4.0764	3.45795	other		-2.1512	0.559416	other
-2.09531	0.213457	other		-0.304134	0.652249	other
0.446088	4.51158	other		-3.85567	1.27503	other
2.693	-1.26422	other		-4.93914	0.222328	other
-2.46685	-2.03194	other		-1.12867	-1.69685	other
1.09335	4.15861	other		4.08297	3.32623	other
3.52527	-1.50617	other		-3.97366	0.327342	other
2.12931	-2.01684	other		4.30673	1.02819	other
1.71384	-3.46173	other		-2.02596	0.224764	other
-4.698	1.76337	other		1.72106	1.14657	other
2.92403	0.958623	other		1.86091	3.51575	other
-1.90485	0.485614	other		1.3698	-1.23362	other
-2.20021	3.69609	other		-3.67684	0.71971	other
5.08031	-0.163934	other		-2.22541	0.291063	other
3.32733	1.37995	other		-3.36913	1.26671	other
1.7751	3.6298	other		2.14431	2.28307	other
-3.65921	-1.34579	other		0.118659	1.08827	other
-1.73581	-3.56227	other		-5.42728	0.896635	other
0.41023	-4.51237	other		-1.29381	-1.76185	other
1.6222	3.27198	other		-0.43565	-2.10675	other
1.98841	-4.02319	other		-2.26399	-2.25272	other
3.9407	1.47538	other		-0.894449	0.522367	other
-3.08416	-1.48924	other		-3.264	-0.252487	other
0.0540616	-2.43019	other		-1.00821	-1.59981	other
1.6178	-3.81312	other		-2.53379	1.68995	other
-2.18204	-1.98063	other		-1.92147	2.33151	other
-2.96743	-0.503676	other		2.39879	0.749645	other
0.201249	-3.81906	other		0.0457822	-0.73524	other
0.0911621	-4.18842	other		2.25112	1.46237	other
1.62062	-0.770213	other		0.0972148	2.48001	other
1.32611	-3.73755	other		-2.81191	0.0701169	other
0.725642	-0.582564	other		-2.55902	-0.519559	other
1.37374	3.53351	other		-2.40276	0.759883	other
-3.74523	-0.36429	other		-2.27782	1.6279	other
2.52976	2.34466	other		-0.329538	-2.47949	other
0.769924	-0.559027	other		-1.26281	1.23691	other
-3.47713	-2.36698	other		-1.17796	-3.00196	other
-4.80634	0.319598	other		-5.49397	0.926046	other
-1.57957	-3.16535	other		-0.836275	-0.557549	other
0.346299	-4.36176	other		0.869248	-3.07931	other
1.2005	3.6333	other		-1.26924	0.66472	other
1.51249	-1.5357	other		-2.51677	0.85187	other
3.90734	-1.25821	other		2.77597	0.295461	other
0.219156	-2.51951	other		-4.87979	1.04435	other
3.80509	2.99514	other		0.866709	-3.44286	other
-2.80315	-3.00195	other		-4.05249	0.113133	other
-1.83971	-1.23215	other		-5.12127	0.935196	other
2.16135	-2.07016	other		-2.18583	-0.174309	other
-2.33981	-1.8355	other		-2.2136	2.0198	other
-3.54705	-2.33437	other		-1.66867	0.764056	other
0.772102	-4.00575	other		3.60265	1.68879	other
-2.17813	-3.42468	other		-0.702608	2.98827	other
0.0398053	0.0890693	other		-1.79982	-0.0444774	other
-4.43244	-0.733774	other		0.440577	1.06039	other
-1.82107	-3.00579	other		-1.60145	0.210284	other
-2.62249	-1.6701	other		0.978586	-0.508501	other
0.556302	3.39531	other		-5.62064	0.909595	other
-2.99479	-1.99523	other		0.434297	-1.33781	other
-4.04461	-1.5905	other		-0.446501	4.13166	other
4.54972	2.26953	other		1.95162	3.25707	other
0.0301813	-3.35009	other		2.16328	-1.55455	other
-3.4224	-2.60832	other		-0.13776	-2.96501	other
-3.14886	-1.33456	other		0.4358	-0.913226	other
-1.48168	-3.21639	other		-4.41289	1.59847	other
1.72913	3.90618	other		-1.5726	-1.08071	other
-0.0883916	-4.16685	other		-0.680812	1.43585	other
-0.885701	2.83782	other		-0.0119593	-2.40924	other
-1.18119	1.45798	other		0.397098	0.474585	other
-1.26947	-3.75362	other		-2.38093	-0.929434	other
0.348501	-4.20461	other		4.72723	2.56011	other
3.06587	-1.92079	other		-0.870038	-2.13005	other
1.03058	-4.06393	other		0.491924	0.468719	other
1.48417	-2.42963	other		1.97655	3.19974	other
-2.68756	1.42508	other		-1.51175	-2.69725	other
2.94824	3.59301	other		1.35323	-1.7199	other
-0.746	-3.96249	other		-0.337452	-1.81714	other
-2.95889	-2.12795	other		-0.951476	-0.760211	other
0.515869	-1.0392	other		0.45524	-2.58868	other
4.05334	0.971428	other		3.36394	3.81423	other
0.996527	-4.33235	other		0.08906	-1.51938	other
-1.47312	-2.10913	other		-0.604521	0.501755	other
-2.70439	-0.647831	other		0.0206219	-0.609374	other
-3.49133	-1.25682	other		-1.54141	-1.95518	other
2.37937	0.452175	other		-0.352098	-2.14582	other
-2.98354	-0.57431	other		3.01794	1.29643	other
0.777104	-4.04781	other		-3.35309	-4.13692	other
2.31461	-3.89555	other		-3.94777	3.41635	other
1.52206	3.14822	other		1.359	3.33719	other
-2.41914	-3.24772	other		-2.17781	1.60261	other
-2.41309	-2.49966	other		-0.724319	-0.282646	other
-4.83763	0.218138	other		-4.49937	2.06026	other
0.887637	-3.72499	other		-2.46204	1.62814	other
0.981507	3.98073	other		1.59733	-2.41954	other
-1.0439	-1.24534	other		-2.13067	-0.656943	other
-1.72906	-1.70128	other		-0.846736	-2.93404	other
-1.85025	-2.33581	other		4.71906	1.02479	other
3.36241	-1.21809	other		-3.23532	-3.09905	other
-2.19083	-2.93387	other		-4.70992	0.619672	other
-2.4704	-2.40559	other		0.124013	2.67839	other
4.39043	1.4561	other		1.36783	-0.70761	other
-3.26161	-0.850766	other		-1.8223	0.565596	other
-1.57441	-3.28472	other		-0.801005	1.19472	other
-0.536441	-3.74393	other		-1.9418	0.600422	other
-1.43194	-0.312011	other		-1.52567	-0.576426	other
-1.37216	-3.26693	other		-1.98246	0.516196	other
-0.792217	-3.26899	other		-0.947607	0.556267	other
4.06752	0.889352	other		-1.56849	-0.279459	other
-1.07888	-2.86263	other		-3.20089	-0.292748	other
-0.412362	0.472862	other		-0.268811	-1.8613	other
-0.390202	-4.29146	other		-0.22861	-1.36475	other
0.122144	-2.1561	other		1.45707	1.14461	other
2.46169	-1.2362	other		-0.085371	4.23937	other
-3.53958	-1.58479	other		4.22823	0.692443	other
-3.03546	-0.913939	other		0.173168	-1.35685	other
-2.33586	-2.28385	other		-1.89901	-1.79426	other
-1.94922	-0.18901	other		-4.28652	1.16786	other
1.5156	-3.53343	other		-1.77105	0.865557	other
1.13147	-3.18983	other		2.10158	0.849509	other
3.51852	-2.11128	other		2.67833	-3.34952	other
-0.480319	-4.32584	other		0.282898	2.98268	other
-3.45784	-1.03481	other		3.35593	2.1535	other
1.06757	-4.11491	other		-0.0283621	-1.97128	other
-2.672	-2.97112	other		1.48208	1.73097	other
-1.73391	-0.961642	other		0.257499	-2.3754	other
0.871166	-3.07904	other		-4.15356	2.39716	other
0.16416	-4.37337	other		-0.354988	-2.72864	other
0.331125	-4.03215	other		-0.226049	-1.90466	other
-0.988202	-4.06813	other		-4.26264	2.15962	other
0.92405	-4.12543	other		-1.35346	-3.41938	other
-0.917406	-3.77326	other		4.51739	2.77977	other
4.14841	1.55119	other		-2.73176	-0.0278059	other
-4.44154	1.0028	other		-1.23893	-2.688	other
1.05226	3.20606	other		-4.36659	0.598737	other
-2.00183	-2.13878	other		-2.36391	-0.660807	other
-1.61469	-0.272893	other		1.71641	2.54101	other
-2.00323	-0.89706	other		-1.65736	-0.752333	other
-1.86741	2.4169	other		-1.69015	-2.83542	other
0.323792	-3.92171	other		0.906259	0.883444	other
1.48871	-3.34054	other		1.05414	0.379323	other
5.22577	1.66134	other		5.52505	-0.411359	other
1.79079	4.0485	other		0.383514	0.0628764	other
0.0416003	-4.3101	other		-3.86592	1.3745	other
-1.96662	-3.24804	other		-3.23435	1.90427	other
-1.97742	-1.57548	other		-1.01567	0.237278	other
0.551081	4.42455	other		-0.585269	-1.30979	other
-1.08345	-3.10691	other		-1.94792	-0.402938	other
4.93978	2.19208	other		-1.53928	0.293158	other
-0.687146	-3.63729	other		-1.57107	1.43033	other
2.02438	-0.62433	other		-3.04061	1.32645	other
0.897633	-3.97966	other		-0.60308	0.112981	other
-1.90201	-1.8402	other		-3.86582	2.10455	other
-3.07278	-1.82327	other		2.60998	0.200928	other
0.953153	2.71821	other		-1.49123	-2.39304	other
1.60125	-1.17984	other		-1.36442	3.14335	other
1.9527	-4.07975	other		-4.2973	2.82125	other
-1.11898	-3.94622	other		-2.55332	2.09154	other
0.835788	-3.4698	other		-0.630345	-0.136277	other
0.727326	-1.70826	other		-2.96184	-0.0935727	other
0.652096	4.49592	other		-0.102929	-1.72778	other
-3.7211	-2.16152	other		0.3034	-1.6195	other
-3.39031	-2.44621	other		-4.09899	-0.18724	other
0.59026	-2.03432	other		0.370939	3.92379	other
-3.51997	-0.644951	other		-3.84027	3.16067	other
-0.864584	-3.28268	other		0.778569	-3.43534	other
0.666931	-2.93109	other		-1.6041	-1.34703	other
3.03521	-2.71597	other		-2.72844	0.161919	other
-0.177157	-2.30862	other		0.414792	-2.48745	other
0.481001	-2.80657	other		-1.09549	-2.90446	other
-4.08961	-0.187807	other		-4.07702	0.210289	other
-1.52266	-4.45963	other		-1.22376	0.593593	other
-0.742614	-3.55591	other		-1.27274	-1.71168	other
-3.12674	-0.436818	other		0.321952	0.996254	other
1.33176	-1.52217	other		-2.50154	0.670495	other
-0.285358	-3.66633	other		-0.296604	0.847522	other
-0.855135	-3.96683	other		-1.11191	1.6685	other
3.64655	0.381039	other		-5.46222	0.707152	other
-0.374813	3.62655	other		0.881045	0.444612	other
0.581109	2.14016	other		2.81485	-1.0593	other
0.677038	-1.17733	other		2.1176	2.3507	other
-0.280868	-3.68899	other		-1.64409	0.120183	other
3.68533	-1.96419	other		0.976362	-2.49334	other
-1.25626	-2.99495	other		-1.42016	2.2237	other
-2.64911	-2.09878	other		-3.97995	0.344694	other
-2.87015	-0.919715	other		4.48013	-1.00691	other
3.62447	-0.814608	other		-1.42571	0.663517	other
-5.7899	1.58347	other		2.47469	-0.231754	other
0.829243	-4.34749	other		2.12809	-2.91938	other
-2.15154	-0.161705	other		1.6842	1.19846	other
0.0356282	-3.50808	other		-2.36988	1.52982	other
0.139032	-4.14332	other		-2.77829	0.131833	other
1.97725	-1.30205	other		0.756208	-1.45283	other
3.40736	-1.1661	other		-1.83896	0.401239	other
-0.9582	-3.96004	other		-3.32944	0.100023	other
-0.190161	2.94178	other		-1.31814	0.615823	other
1.60123	3.86254	other		-0.698268	0.538374	other
0.0680459	-2.09223	other		-0.769442	-0.195838	other
-1.96617	-2.28558	other		-0.0309548	-1.74397	other
-0.390854	-2.27365	other		-5.16721	1.07005	other
-2.73189	-1.04243	other		-2.59272	1.98894	other
0.00835383	-2.79574	other		-3.27464	1.40159	other
-1.43115	-3.78826	other		-3.66269	-0.0976177	other
-0.853214	-3.7595	other		-2.08181	-1.34012	other
-0.428851	-3.14904	other		-4.91302	0.391398	other
-2.00944	-0.704943	other		-2.15149	2.52623	other
0.709385	1.38868	other		-0.288535	-0.901992	other
-1.42569	-3.6046	other		1.04876	4.27144	other
-1.77095	-1.75903	other		-2.45656	0.67289	other
2.2712	2.18606	other		-4.81216	0.975287	other
2.8427	1.97081	other		-2.71998	1.2961	other
1.84723	-3.11834	other		-1.70254	0.200116	other
0.768049	-4.26844	other		-3.22838	-0.740519	other
0.277624	-4.31181	other		2.16558	0.845585	other
2.31935	-3.15027	other		-1.59454	-2.72223	other
2.57879	-1.60036	other		1.92992	3.38369	other
2.27143	-3.61471	other		-0.898322	0.879378	other
-1.53565	-3.44513	other		-1.158	-1.05238	other
-0.545679	-4.07042	other		0.762314	-2.07073	other
-1.41175	0.917561	other		-3.86705	2.58383	other
-1.51868	-3.36257	other		-0.907401	0.632487	other
-0.404356	-4.31517	other		-3.04647	-3.35103	other
1.90453	-3.39793	other		-1.17148	3.35413	other
-3.97788	-1.4111	other		-5.10007	0.128864	other
-0.669591	-3.17236	other		-4.7268	2.35647	other
4.94034	1.5144	other		0.773224	2.96253	other
-3.24209	-2.32468	other		-2.55701	-2.27748	other
1.18779	-4.18749	other		2.41357	0.824492	other
0.107763	-2.9768	other		-2.34638	-0.508236	other
0.826056	-4.25995	other		-4.28023	2.21754	other
-0.503624	-3.98303	other		4.41192	0.349953	other
0.752041	-3.6257	other		0.372873	0.424211	other
1.21858	-2.50067	other		0.315359	1.82903	other
-4.22713	0.0401188	other		4.42289	2.37314	other
0.765013	-4.23442	other		-1.65104	-1.05914	other
-0.478108	-3.83001	other		-2.61192	-4.07019	other
3.14238	-2.89708	other		2.91264	-0.256808	other
4.40713	1.47555	other		0.494518	-2.56211	other
-3.6421	-1.01094	other		-1.00664	-0.543304	other
0.174952	-4.02949	other		1.38809	-1.90948	other
4.14394	2.30737	other		-4.83445	-0.571965	other
-0.568939	-0.680338	other		-1.91992	0.143634	other
-3.25808	-1.01127	other		-5.43259	0.740951	other
1.10807	-4.21569	other		-3.92622	0.196824	other
0.18997	-3.98398	other		-0.219037	-2.7146	other
1.01618	-4.33597	other		-0.52291	-1.15901	other
-1.39891	-2.85289	other		-3.23338	-2.28074	other
1.25707	-3.90116	other		-2.25741	1.03539	other
-0.881001	-3.82121	other		-5.38246	0.57145	other
-0.831589	-2.88003	other		-0.0044155	-0.330998	other
0.746171	-4.28545	other		-5.55206	0.662688	other
-0.487294	-4.00527	other		-1.441	1.94459	other
-2.83371	-4.56361	other		-1.04788	0.869174	other
-4.06481	-0.673874	other		-1.82482	0.453314	other
-3.6646	-0.754426	other		5.07918	2.10892	other
-1.63753	-2.47154	other		0.0965964	-2.28556	other
-1.39747	-1.35389	other		0.626842	-1.64565	other
-2.0518	-1.32507	other		-1.59445	2.25727	other
0.185363	3.35094	other		-1.82025	-1.05517	other
1.00408	-3.90826	other		2.18886	-0.0765438	other
0.223547	-4.06843	other		1.50805	0.670473	other
0.317803	3.86878	other		-4.21035	2.0433	other
-1.09562	-3.02675	other		-3.42819	2.7618	other
0.91997	-3.93053	other		-2.40229	-1.93912	other
2.77355	-3.45214	other		-2.66463	-2.70459	other
-3.99661	-1.27351	other		-0.794619	3.71505	other
1.32697	-4.00621	other		-2.07222	-2.1508	other
-1.5877	-3.46208	other		-0.637294	-2.73202	other
1.12844	-4.10113	other		-3.1861	2.83889	other
3.02516	-2.71454	other		-0.497527	-1.87095	other
-2.24247	-0.587583	other		-0.590174	2.90181	other
3.23965	1.10409	other		-2.40162	0.930471	other
1.36283	-4.21751	other		-5.39201	0.340722	other
-3.78241	-0.568419	other		4.78469	-0.1704	other
0.407707	-3.99574	other		-3.08224	0.669177	other
-3.08188	0.563255	other		1.49813	-0.799504	other
-1.44942	-3.07788	other		-3.73245	-0.138635	other
-0.498383	-2.79876	other		5.60549	1.14614	other
0.480582	3.4052	other		-2.66477	0.959484	other
-0.44097	-3.77971	other		4.60908	0.39237	other
1.37296	-0.558715	other		-1.2234	1.65245	other
0.305015	4.57303	other		1.99775	0.804904	other
0.769352	-4.1366	other		-2.35938	-0.408292	other
-2.21132	-1.50149	other		3.06914	2.87096	other
3.49816	3.10957	other		-1.85743	-2.09468	other
3.19481	-0.834272	other		-4.30862	0.412825	other
-3.59384	-2.60598	other		-3.52138	-0.503272	other
0.744625	-3.14991	other		1.69964	-0.861786	other
-2.05309	-3.03707	other		-0.0881105	-1.15527	other
4.69006	-0.169177	other		-3.25775	-0.919396	other
-0.619721	-4.15945	other		-0.469121	2.51147	other
-0.570922	-2.71011	other		-2.79273	-0.659542	other
1.63922	-3.83907	other		-0.945917	-2.9646	other
-2.14514	-2.51807	other		-1.67131	-1.68948	other
-1.93352	-1.02438	other		-1.53485	1.50822	other
-1.07901	-3.20805	other		-0.549533	-0.950964	other
-1.09976	-2.85103	other		-2.83737	-0.937086	other
-0.577326	-1.55491	other		-2.60961	1.51844	other
-1.3075	-2.9288	other		0.298727	-0.759661	other
-3.68333	-2.20382	other		-5.37212	1.40209	other
0.969836	3.81681	other		-1.51518	0.648934	other
0.979969	-4.34444	other		-4.7205	1.35568	other
3.21037	3.39394	other		-1.54126	-1.93162	other
0.515606	-1.79965	other		-0.675949	-2.03165	other
-2.74753	-3.18663	other		0.916731	-3.39731	other
-3.73403	-0.118043	other		1.9143	-1.99157	other
-3.19521	-0.523493	other		-2.44669	1.00741	other
0.962445	-1.16364	other		-2.81448	1.52152	other
-0.0661012	-3.93787	other		-3.81972	0.0860629	other
-2.00614	-4.8104	other		1.09044	0.69072	other
1.4273	1.58177	other		-2.66664	0.147213	other
0.715759	-4.29655	other		-2.50608	0.0831826	other
[truncated: 94,233 more rows]

## Sheet: Figure 1H
patient	Celltype	log2fc
P1-12	EM-like	0.390817
P1-12	CD39+ EM-like	-1.60603
P1-12	CD56+ EM-like	0.658027
P1-12	CD94+ Effector-like	-4.30006
P1-12	CD27- Naive-like	-1.25992
P1-12	Effector-like	-2.34448
P1-12	Naive-like	-0.518317
P2-11	EM-like	-1.52116
P2-11	CD39+ EM-like	1.38805
P2-11	CD56+ EM-like	0.0426076
P2-11	CD94+ Effector-like	-5.81779
P2-11	CD27- Naive-like	0.521444
P2-11	Effector-like	-2.43419
P2-11	Naive-like	3.23194
P2-14	EM-like	-1.36048
P2-14	CD39+ EM-like	1.39483
P2-14	CD56+ EM-like	0.516342
P2-14	CD94+ Effector-like	-2.76249
P2-14	CD27- Naive-like	1.81973
P2-14	Effector-like	-1.89073
P2-14	Naive-like	1.91177
P2-16	EM-like	0.0223739
P2-16	CD39+ EM-like	-3.17078
P2-16	CD56+ EM-like	0.377957
P2-16	CD94+ Effector-like	-3.23688
P2-16	CD27- Naive-like	0.467621
P2-16	Effector-like	-0.861998
P2-16	Naive-like	4.0312
P2-17	EM-like	-2.60176
P2-17	CD39+ EM-like	1.64391
P2-17	CD56+ EM-like	0.311969
P2-17	CD94+ Effector-like	-7.02061
P2-17	CD27- Naive-like	0.339645
P2-17	Effector-like	-3.26594
P2-17	Naive-like	3.22797
P2-18	EM-like	-1.33811
P2-18	CD39+ EM-like	0.759007
P2-18	CD56+ EM-like	0.299457
P2-18	CD94+ Effector-like	-2.52127
P2-18	CD27- Naive-like	3.01078
P2-18	Effector-like	-1.62076
P2-18	Naive-like	3.90225
P2-20	EM-like	-1.09577
P2-20	CD39+ EM-like	0.182274
P2-20	CD56+ EM-like	0.967546
P2-20	CD94+ Effector-like	-2.48723
P2-20	CD27- Naive-like	0.829821
P2-20	Effector-like	-2.0764
P2-20	Naive-like	4.52557
P2-21	EM-like	0.152523
P2-21	CD39+ EM-like	-1.90098
P2-21	CD56+ EM-like	1.20935
P2-21	CD94+ Effector-like	-2.83904
P2-21	CD27- Naive-like	-0.086517
P2-21	Effector-like	-1.18804
P2-21	Naive-like	2.74237

## Sheet: Figure 1I
patient	Celltype	log2fc
P1-12	CD27- CM-like	-0.558283
P1-12	EM-like	0.482253
P1-12	CD39+ CM-like	-1.32114
P1-12	CD39+ PD1+ EM-like	-2.67626
P1-12	CD56+ EM-like	-1.10211
P1-12	CM-like	-0.759842
P1-12	CD94+ PD1+ EM-like	0.781938
P2-11	CD27- CM-like	0.379505
P2-11	EM-like	-1.74417
P2-11	CD39+ CM-like	1.82862
P2-11	CD39+ PD1+ EM-like	0.839624
P2-11	CD56+ EM-like	-5.94396
P2-11	CM-like	1.79883
P2-11	CD94+ PD1+ EM-like	-2.68817
P2-14	CD27- CM-like	-0.234801
P2-14	EM-like	-0.37173
P2-14	CD39+ CM-like	1.09477
P2-14	CD39+ PD1+ EM-like	0.903295
P2-14	CD56+ EM-like	-4.15841
P2-14	CM-like	0.0118486
P2-14	CD94+ PD1+ EM-like	-0.79479
P2-16	CD27- CM-like	1.29634
P2-16	EM-like	0.192088
P2-16	CD39+ CM-like	0.249135
P2-16	CD39+ PD1+ EM-like	-1.30915
P2-16	CD56+ EM-like	-1.61019
P2-16	CM-like	0.769971
P2-16	CD94+ PD1+ EM-like	-2.31613
P2-17	CD27- CM-like	-0.0390494
P2-17	EM-like	-2.08858
P2-17	CD39+ CM-like	2.38115
P2-17	CD39+ PD1+ EM-like	0.823124
P2-17	CD56+ EM-like	-6.13476
P2-17	CM-like	1.26195
P2-17	CD94+ PD1+ EM-like	-3.82449
P2-18	CD27- CM-like	-0.0693026
P2-18	EM-like	-0.581673
P2-18	CD39+ CM-like	0.297163
P2-18	CD39+ PD1+ EM-like	0.34567
P2-18	CD56+ EM-like	-5.39796
P2-18	CM-like	2.74066
P2-18	CD94+ PD1+ EM-like	-1.46579
P2-20	CD27- CM-like	0.489059
P2-20	EM-like	-0.445733
P2-20	CD39+ CM-like	0.841573
P2-20	CD39+ PD1+ EM-like	-0.139455
P2-20	CD56+ EM-like	-0.912668
P2-20	CM-like	2.39
P2-20	CD94+ PD1+ EM-like	-2.5451
P2-21	CD27- CM-like	1.34135
P2-21	EM-like	-0.912841
P2-21	CD39+ CM-like	1.76184
P2-21	CD39+ PD1+ EM-like	-0.13752
P2-21	CD56+ EM-like	-2.462
P2-21	CM-like	0.785115
P2-21	CD94+ PD1+ EM-like	-4.26732

## Sheet: Figure 1J
patient	Infused CM-like CD4 T cells		patient	Infused naive-like CD8 T cells		patient	Infused EM-like CD8 T cells
P1-04	0.237301		P1-04	0.189768		P1-04	90.6931
P1-07	7.56402		P1-07	1.15918		P1-07	59.6355
P1-10	2.39147		P1-10	1.05389		P1-10	81.8176
P1-12	1.4121		P1-12	0.763673		P1-12	81.7057
P2-07	1.98436		P2-07	2.06584		P2-07	68.5502
P2-09	6.47935		P2-09	2.04174		P2-09	71.997
P2-10	1.94416		P2-10	0.459966		P2-10	50.7387
P2-11	22.2114		P2-11	6.20815		P2-11	35.4139
P2-14	7.82653		P2-14	3.62454		P2-14	62.4138
P2-16	18.5817		P2-16	12.8405		P2-16	37.5485
P2-17	29.0963		P2-17	6.12753		P2-17	33.293
P2-18	12.1734		P2-18	10.78		P2-18	28.5835
P2-20	11.5874		P2-20	16.7455		P2-20	37.9028
P2-21	5.65102		P2-21	7.54008		P2-21	71.0658

## Sheet: Figure 1K
patient	Celltype	log2fc
P1-01	EM-like	0.0174876
P1-01	CD39+ EM-like	-2.14496
P1-01	CD56+ EM-like	2.14139
P1-01	CD94+ Effector-like	-1.96232
P1-01	CD27- Naive-like	-0.473519
P1-01	Effector-like	-2.6612
P1-01	Naive-like	2.36489
P1-02	EM-like	-2.61629
P1-02	CD39+ EM-like	0.682597
P1-02	CD56+ EM-like	0.780071
P1-02	CD94+ Effector-like	-4.51123
P1-02	CD27- Naive-like	0.734218
P1-02	Effector-like	-0.974216
P1-02	Naive-like	4.89971
P1-03	EM-like	-1.11009
P1-03	CD39+ EM-like	1.13885
P1-03	CD56+ EM-like	0.377931
P1-03	CD94+ Effector-like	-2.51434
P1-03	CD27- Naive-like	2.12039
P1-03	Effector-like	0.40834
P1-03	Naive-like	1.95638
P1-05	EM-like	-0.817351
P1-05	CD39+ EM-like	0.508982
P1-05	CD56+ EM-like	-1.44853
P1-05	CD94+ Effector-like	-5.96738
P1-05	CD27- Naive-like	2.78535
P1-05	Effector-like	1.1844
P1-05	Naive-like	3.36766
P1-08	EM-like	-0.651051
P1-08	CD39+ EM-like	1.2278
P1-08	CD56+ EM-like	0.174856
P1-08	CD94+ Effector-like	-4.95984
P1-08	CD27- Naive-like	0.22974
P1-08	Effector-like	-3.36163
P1-08	Naive-like	-0.227581
P1-11	EM-like	-1.61104
P1-11	CD39+ EM-like	1.41281
P1-11	CD56+ EM-like	1.13422
P1-11	CD94+ Effector-like	-0.963722
P1-11	CD27- Naive-like	1.87607
P1-11	Effector-like	-2.69964
P1-11	Naive-like	1.39818
P2-01	EM-like	-2.14998
P2-01	CD39+ EM-like	1.86609
P2-01	CD56+ EM-like	-0.651488
P2-01	CD94+ Effector-like	-4.04366
P2-01	CD27- Naive-like	-1.09719
P2-01	Effector-like	-2.61439
P2-01	Naive-like	0.00739372
P2-02	EM-like	0.346019
P2-02	CD39+ EM-like	-0.987496
P2-02	CD56+ EM-like	-1.12212
P2-02	CD94+ Effector-like	-3.86946
P2-02	CD27- Naive-like	-0.655832
P2-02	Effector-like	-1.30979
P2-02	Naive-like	1.50735
P2-04	EM-like	-2.9515
P2-04	CD39+ EM-like	1.94469
P2-04	CD56+ EM-like	-2.37092
P2-04	CD94+ Effector-like	-8.13389
P2-04	CD27- Naive-like	-2.16939
P2-04	Effector-like	-5.91711
P2-04	Naive-like	2.14271
P2-05	EM-like	-2.6443
P2-05	CD39+ EM-like	1.86825
P2-05	CD56+ EM-like	-0.15529
P2-05	CD94+ Effector-like	-3.10462
P2-05	CD27- Naive-like	-1.52999
P2-05	Effector-like	-4.30251
P2-05	Naive-like	1.67797
P2-06	EM-like	-2.26808
P2-06	CD39+ EM-like	1.89832
P2-06	CD56+ EM-like	-0.0912429
P2-06	CD94+ Effector-like	-6.31508
P2-06	CD27- Naive-like	-1.49608
P2-06	Effector-like	-6.83101
P2-06	Naive-like	-3.10035
P2-08	EM-like	0.38913
P2-08	CD39+ EM-like	-2.23294
P2-08	CD56+ EM-like	0.741099
P2-08	CD94+ Effector-like	-2.72997
P2-08	CD27- Naive-like	-1.14051
P2-08	Effector-like	-2.65511
P2-08	Naive-like	1.04126

[truncated: 87 more sheets: Figure 1L, Figure 1M, Figure 2A, Figure 2B, Figure 2C, Figure 2D, Figure 2E, Figure 2F, Figure 2G, Figure 2H, Figure 3A, Figure 3B, Figure 3C, Figure 3D, Figure 4A, Figure 4B, Figure 4C, Figure 4D, Figure 4E, Figure 4F …]
